# Supplementary material for: Wolbachia-driven selective sweep in a range expanding insect species
Source: BMC Ecol Evol. 2021 Sep 25;21:181. doi: 10.1186/s12862-021-01906-6 (PMC8466699; doi:10.1186/s12862-021-01906-6)
Supplement: Supplementary file 2 — Additional file 2. The wEle1 draft genome assembly (Nscaffold = 893; N50 = 5523 bp; longest scaffold = 53,331 bp,genome size = 1.4 MB) as a fasta file. [file 12862_2021_1906_MOESM2_ESM.fasta]

>NODE_1_length_53331_cov_0.237188
TGAGCTGATATTCCTTAGTCATTGCCTCTGGTTCTTTGAGTACCATCTTCATTTCTTTCC
ATACTGCTTCTTCTAGTATATCAACTCGTATTGATTTGCTGTTACACACCCTATTCCCAC
CAAAACGAATTGATTTTTTCTTTCAGTCCTCGGAAAAATCTTACTTAGCTTAGCTATAGA
TGTTTACAAAAGAAATTCAAGTGAGTGAAGAAAGAAAAATTATTTTTGCAATACCGTAGG
TACGCTCCACAATTATATTGAAGTTTTTATTGCACTCAAAACCTTCATTTTTCCTCATTT
CTAGAATTATTAACGCATTATCATTTAACCAGCCTGAGTGAGCTAACTCGTCTAAAGTTG
AGTTAACCAGATTGATATTATAAGGTGGGTCCATAAAAACTATATCGCACTTTGAAATAG
GTCTTGGTAATCCGTTAGCATTGCAACAAATTAACGTGATATCGTTCGTAATTCCAAAAT
CTTCTGCTGTTTTTTTAGGCAGTTGCAAATTGTAATAATCTGAATCTACCATGAATGCAT
GTTGAGCACCTCGAGAAAGTGCTTCAAATGAAAAAGAGCCACTTCCGCAGAATAAATCAA
GTACATTTAGGTTATAAATAGGTTTTCTTGAAGAAAGTATACTAAATATTGCTTCTCGGA
CACTACTCATAGTGGGCCGTGCAGCTAAATTCTTGCCTGTAGTTATTTTTCTTCCACGAT
ATTTACCCGCAATAACACGTAACATATAAAACAAGTTCGAAGTTAACTAATTATTTATAA
TACACATTTAATGTCAACATAGCTTCAGCAGTCTAATAGAAAGAAGGTTGCTTGTGGAGG
AACGCAAGATCAATCGCTTTTCTTTGATTTATTTTCTATACTGATTGCACGACCAATCTC
GTCTTGTAAATCATCATGGTTGTTTTTTTCATCATGACCCATCCCTTCAATTCTACTTTC
TAACTCTAACTTAATTAAAGTATTGATTTTCTCTATACTATCGAGGAAATTGTGACACTC
TTCATCACTATATTCCTCACCAGATGCTTTTTTTTCTATAAATAGACTTTTGAACCCTAT
TAGATCAGAACTCTGATCGGCATTCAACACAATATTTCTCTCTATAAAACTAAGATCTGA
TAGTAACAAACTAACCTCTAATAGATCTTCACTTTCAATGTTTGCAAGATTATCAAGATC
GTCTAAAATAGAGAACATCTTAAGCTCCTTCTGTGCAATTTCTTTGTCTTCTTTGTCAAA
TTCTGACGATAGCCCTTTATCATCTATAAGTCTCTCATTCAGAGCTTTATTTAGCTTTGA
AAGACTAACATCACCTTGCTTAGTGCTATCTAGTAACAAATCTACCCTCGCTCTGCGCGC
ATTTAAAACATCATTGTAATCGTTTAACTTGATATTACCATCTTCGTCTTGCTGAAGACC
ATAATAACTTAGCCCTTTGAAATTACGATTCTTCATCATTCTCTATGTTCTCATTCCTTT
CATTATCTTGACGCTCTCTATCTTCTCCGGCACGTATAGCTTCTGTAGTGTTTTTTAGGG
TTTCTGGTTCCGTACCTAATTTTCGATTTGATTGATTAGGCTTATTTTCTTTTGATGATT
CATCTTCTTCTGGTTCTCTCTTGCGGCCAATAGTGTAGTCATGAAGCTTCTCAAGAAATT
CCCGTCTATATGTTTTTGCTCTATAGAGTAGATTATGCTGGTAACCATCCTTTTCTCCTG
TAGCAGGGTTAATTCCTATAGAGTCGAGACCATGTTCCCAAGTAAACTTCATAGCATCTT
CTATTGTATAGCCCAAATGTGATCCTACATATCCTTTATAATATTCTAAATATTTATCAA
TTCTTCTATGTGCAATATCTTCTTTATCAATTCCAAACGCCCTGTAGATTTTTTCCTCAA
GCTTATCAACATCATTTTTAGGTGATGTTGCAAATTTTGTTGCTTCAATAGTAGCACCTA
CAAGCTTACGTGGCACATTAATAGCATATTTCAGCACACCCCCAACTCCTGGTATTCTAC
CTAGCAAATTAGCTGTACCTCCAGCTAATCTGTCCGGTACATGAGTAGCCCAATTACCTA
AAGACTCTAGCCCTCCACCAATTTTATCTTGCATCTGTTGTTTTAATCCCTGCATTAAAC
CAGTCACAGGTGATGCTTGATACATACTAGATATATTGTAAACACCAAACCCACCACCGG
CAATGCTTGAGCCCATCTGTTGTACAAACTCCTTCAAAGAAAACATCAAAAACGAAAGCA
AGAACAATACAAAGATCTCTCCTGCGTTGATTAAATAACCTCTCTGTATGTCTTGCACCC
TTTGGTAATCACTATTTTCTTTATAATTTTTGCAATCCTCACAATCTTTACATTTCTGAC
AGTATTCACTGTTGGGATCCTTATATAAATCATGAAGTTTCAGTATTCTACAACCTTGTT
TTTTTATCGCACTCCGCACTAAAGATCTTATTTCATTAATTATTTCCCTATAACTATTGC
ATTTATTTATATCTTGACAGTAGCGTTTTATTATTTCACTAACATCACCTATCCTTTTCT
CTATATTGTTGATCAGTAATATAATGTCAGCCCTCTCTGATGCATGAGATAAACTATTTG
TTAAGCGTACTAGATCTTTTGCACTACAGCCATTACTAACTATCATATCACTTTCCGCAA
TATAGTGGTCTGCTGGATTATCTTTAGTTCCAGGAATTGGATTAAAGAAAGGATAATCTA
TATAACGAAAACCTTTATTAATGTAATCTGGTGGAAGAGGGATATATCCAGCGCCACCAG
TAAACTTTACTGTACCACCTATTCTGCTTAGTTTTTCTATACCTTCTATATTCTTATCTA
CGTTCAATGGAGAAGCCTCTCCAATAGCATAAGGTACAAAAATTTGCCCTGGAGTCCAGC
TAAAGTATTCTTTATCAATTATACAAAAACCACCAAATACCCATTTTGGAGCACATAACT
TTATTTCAAGCCATTTATTATAGCACACAGTAAAGCCTAACTGTTTATAAAAGGTATTCA
TTATCATCGCAGCAAGTAATGACAGCAGGGTAAATATCATAATTGATTGCAAACAGAAAC
TAATACAGAATTTTATCCAACCCTCAAATAGACTTTTCAGTGGTGAAAATAAAATAGAGA
TTAGGAATAGCGGCATTATAGCTACAAGAAAAGCTATACCCATAAAACCAGAAAGGAATA
TTATGTAAGCATACATACACAGCAGGAAATATAAGACAATCCCTATAAAAATTGCCGGTA
TCATAAGGAGACTTGCCCACATTTGATAATGTAAAAATGCTGCAAACTTTTTCCAAACAG
AGTAAGCAAAAAACTTATTAAACATATCCTCCATGAAGCTAAACAATTTAGCTTCATTTC
CTTGAGCAACGTTTGAATTACCTCCGGTGTTCATGTTGGGAGCAAAATTAGTAATTATGC
TTATCAATTGTTCAAGACCTTTAACAAATAAAACAAGAAAATGATCATAGAAAAATCTAA
AACTTCCAGGAGATATAAGCACTATTACTAGAGTGATTTTCATCATTCTGATGAGCATAT
CATGCGTAGTTTCTCTTATCATTCCAAAAAGATAAAGAAGCGATGAAATCACTATAAATA
GAACAAGCAAGGAAAGAACAAAATTGTGAAAGCTCGTACTTTTTTCAGCTATATTTTGAA
ACATCGCTTGTGCAGCTGCAGGATCATTGCTATCAAAATGCTTTTTACAATTTTCGTTAA
TCAATAATACACATTTTAGATAGTTATAAACGTAATCAAAAAATCCAAAGTTACTTGGTT
TCTGCACTCCGCTCAAAAATTCAAAAGAGTAGCCACCTGCATTATCTAGATAATATCTAT
CTAATATCTTTACATATATTTTCCATCCTTTTTCTAACCTCACCTTATTACAATTTCTGT
CCTGTAATTTGGTGTTATCTCTGTCTAAAGTAAAAAGCCCACTTCCATCTTCCGCTACGG
AATTGTAACCTAGATGTACAGTAGGAGACTCAGGGTTACGCATGGATTTTAAATTTTCGT
TAGGACTAGAATCGCTAGGCCTTTTAAATAAAAGATAAGCACCATGGCCGTTAGTAAACC
AACATGGAGCACCACGTGATACTGTATTTGCGCTATCATCTTCATTAATGCACTTGCAAT
TTACAGTGCAACTTGCATTAGGCTTACTTGAAAATTTTTGTATGCTAGGTTTATAATCAT
TACAAACCAAGTGAAAGTCAGGCAGACTGTTGTCACCTTTCCCTCTTTCAAATTTGGTTG
CATATTTTAACTGCTCCAAACTTTCCAAACTATAACTACTTTGAGATTTCTTCTTATTAC
TATTGCTCCAAGATGTCCATGCACCATTTACTCGTACTACTAAACTATCTCCATTGGTTT
CAAGGCCGGTATCCTTCCACTTCACTACTTGATTAGGGTGAAAACCATAATTGATTTCTC
CGGTTTCAGGATCAATAGGTTCTCCACTTTCACCTTCTGGAAAAAACGCATCATGACCGA
TTGGAAAATGAGCACCAATTGCAATGGGTTCAGGACCAAAATAATCAGCAGATATACATC
TTGGAAAAGGCATATCATTCTTACTACAACCTGTAACCAGAACACAGATTACCAAAATTA
ATAACCTAAACCAACATTTGCCTAAGCGTGATTGCATACCTAAACTTTTTCCAATACAGA
ATAAATTTCTAAAACCTTACTTCAAATATCTTTTTAATTAGTTACTCCATATATCTCATC
AATCTTCCTTGACTTGTCCTTTTGTTTTATCAGAATCCTTTTGCTTATCTGGCTGGCTTA
GTGTTTCAGATTTGCTCATTTCTCTGCCAGCACTCCCTTTCCCATCTGCTTGCTTTGGTG
TATCAGGCAATTTAGCTTCAATTTTGCTACGATCTTTACTCATTCCCTGCTTGATGTTAT
GTATCATATTTTGGGTTCTATCATCAAGGCCAACAGTTGACAGCATAGCTTGTGATGCGC
TCCTAGAAATATGACTAACACTTTGAGCAACTCCATAACCAGAGCTGAACAACGCCTGCG
CCATAGTTTCTGATATAGAAACAAAAGCTTCCATTGCACTAGCAATGATGAGATATATAA
ATGCCTGGATTAGATCTATAGGTAATGCTGCAAAGTGCCCACCAGCCCTTTCTCCAGTAC
TGAACGCAACATCAACACTAGTACCAGGACTATACCCAAGAGGTAATATTGATTTCATAA
GACACAGATCATACGATAAAAAATTTACACTAATTAAGCATTGATAGCATGCAGAAAAAT
TTGTGAGGTTGTATAGAACTGAATACATTAACTGGTTTAAAAGAGACAAGGATGAAAATA
AAATGACTGGTTGCAATGAAACATGAGCCAGCGTTTTTATCCAATTATCAAATAATGTTT
TAGTTTGTTGAAATAGAATAAATACGATAAATAAAGGTGCTAATGACAATAAAAATGCCA
CTAAAACAGTAGATATTACATACTTAAACGTAGCACTAATAATGCATCTTAAAAACACAA
AAGTAGCATAAAGTATTGCCAAAAATGCAATAAAGCCAAAAGGTCCTGATAGCATTAAAG
ACAAAAATTTCAGCCATGTTTCTCCTGTAAATAATACTCCCGCTGTTAAATCTAAGAATG
CAAATTTTTTACCTCCTTCTCCTATATAGCCAGAAAAACTATCAACTAAATAAATGCTAC
CATCAACAAAAAGCCCAGACAAAGTTGTACCAAAGAATTCCCAACTTCTATCACTAAAAG
CAAAAGCTATAAATGCTATTTTGAATATTCTTATAATAAAATCGAATTTACTTAATTGTA
TTGTTCCAAGCATATAGCCAACAACAGTAAATATAACGTATAGAATAAGCAAAGCTCTTA
TTCCTTGTAGAAGCCCCTTTCTATATCCTTCATATGGAATTTTAATTCCGTCTTCACCCC
CGTCTGTTATGAAATCAAAAATCTTGTTTACAGTTGATGAAATAAAATCGTTTATTTTTC
TTTTTAAAAATAAATTTACTGTGTATTTGTTATCTTCATAATATTTGCCTTCTTTGTCCG
TAATATCATCTTTCTTTACGTTTTCTACATTAATACCAAAGTATATCTTTTTAGACTCTT
TATCCTTTAAATGACTTCCATCTATTATGTAATAGTCTACATTATCCTCTGTTATTTTAT
CTAATTTCTTTACTTTTTTGAAATTATTAGTCTTTCGAGCAGATGGATCTTCTGGCGGGC
TATCACCCAAGTACATATACAGTTTTTCACCACTATCGAAGTTACATGATCTAGTCACTG
CAACATGATATCCACCTCTATGAAGAAAGTAATTGCCATTGCTTGCTATAGCAAGCATCA
CACTACTACCAGGTATTATATCTTTTTCATCTATTTTATAATCATGATTTAATTTCAAAG
AAAAATGTTCAAAATTATCACCAATTTGCGAACACACATTATCCCCTTTTGCACCCTTTC
TCTCTGGAAAACATTGAATACCTTTAGCAGTATTCTGATTATTAAGATCGCCAACTTTTG
CAACAAGAGCCTCAGCCCAAGAAATATCTTCTCTGTCCTCTTTGAAGTTTAATTTAGAAT
TTGATATTAAATTAATGTCAATCTGCTTAGAATCCCTCTTATTTTCTTCAATCTCTTTTA
GTTCATCCTCAATACGTTTAAGGTGAGAATACATGTCACATGTATTTCTTTTATCATACT
TCTCATACCTTATAGAAGAGACGCAATTCTCCCCTATACCTTTTGCGTTGTAACATATAT
TTTGATAGTAACAATTAAGCTCATAAGAGCTGTACTTGCTTATCTCATTAAAATCACATT
TTTTCCCATTACATAATTTATCCAGTCCTATTTTAGTTCGTCGTAAATCTAACAATGCAC
CATTTATCCATGAATTTTGAATATAATCCTTATTAAAATGTACCTTATTATCATATGGAG
TGTAGCCATTACCAACTAGCACTCTTCTTTCTTCTATGTTCTCTTTATTAATCTTAGGAA
ATTCTACTTTAGTCCTCTTACCACTTTCTCCACAAAAGAACGTTCCTCCATTGAGCATGT
CTTTTATTGTAGCTTTGTCTTTTTTATCATTTTCTTCAGCTCTATAGCAATTGTCATCAA
AGCTGATACCTTTCCCTTCCGGATTGTCATAATTAATCGTTATCTCTCTGGGAACTAAGC
TAAAGCTTAACTTATCACCAGGATTTGCTTTAATTCCAGTATCTACATAACGTCTATTGC
TATAGAATTCATTATTTCCAAAGCCTATATCCCCACATATTTCTCGTTCATCAAGACTAG
CATTATCAATTAACTTATTACTGTAATTTGGTATTAAATCATTAGCACAAAATACAGCGG
GCACAAGTACTCTCTTTGGATTTTTCCCTTCTTTAAGAGGACAAAAATTTACTGACCCAC
CAAGAGTAAATTTGATTTTCTCATCCTTGCTAATTACTTGACCAGAATCAACCCAATGAA
TTTTAACTCCTTCGCCAGCTTCACGAACTGGAACATCTATACTGACACTAGTATTTCTGC
TCTGCAGCCCAGGTTCAACACAATCCATTGTGCAGCCAGTAATTACAAGACATAGTATCA
ATAATAATGATTTTCTGCTCATCATTGATTTCCTGTGTTTGTCGGTATTTTAGGTGCTGA
TCTTTGAGCTGATTGTGGTATTTGAGGTCTTCGACTTGGTGTACCAGATTGCTGACCTGC
TCTTCTTTGGATACTTTGTTCATCTAAACCTACTGTTCCCATTAAGCTTTGCTGATATTG
CCTTCCTGGTTCGCTTGCCACATAAACACCAAACAACGAATCAGATATTGTTGAAGATGC
CTCAACTAAAGCTTTCATAGCATGTCCCAAAATCACAAAAGCCATCATAGCGGTGATATT
AGGTGCATGTTTGGAAGCATAACCATAAATAATACAAGGATTAAAAATCTTTAAGTTAAG
ATTAAGTATACATGTAGGGCAGACCTCAAAATTAAAGACCGAATACACAATATAATCCAT
AACCTGGCTTATTAATGATATAAAAATTAAAAGCACTACCGGATGAATTGCAAATCTTGC
TAAATTTTTGACCCAATTGTGAAACATCTGTCTAGTATATCCAAATAGAAGGCAAATAAT
AAAAAGAGGCGCCAAGGAAAGCAATAATGCAACTATTGCTATAGATGTGATAAAAGAAAA
TAAGGCGTTAAACATCGATAAGCTCACTGTTATCAAACCCCAAATCACCAAGCAAAACGA
TACAATACCCAAAGGACCAGAGAATATAAGAGATACTATTAGTAACACTGAGTGTGCTGA
TAAAAACCTATTGAGCGGTAAATCAAGAAATTCAAAAACATTTGATGTTGTACCTCTGAA
ATTTGCTATTTCTATTAACTGTTTTGGAGCATTAACAAAAATAGAAAATGCATTGTTATA
AAAAAAACTCCAACTGTTATCGTTCAGCAATTGGGTAATAACTCCTATCTTTACACATAT
AATTAAAAATTCATATGTAGAAGCATGAGACAATCCAAAAAAGTAATAAAGGGTATATAA
AGTTATATATAACACTAATAACGACACTATTGTGGATCTGATAGTCTTTGTTCTATTTGA
CGCTACAAAACTTTGATAAAGAGACTTCACGGGACTAGATTCAGAGTGATTCCATTCTGA
ATTTTTATAACTGGAACCAAAAAATGCAATTTTTACTTTTTCATCAAAAAAATTATATAT
CGCACTAAAAGTTCTTACAGGTGGCTCTTTAGTTGTAAGGTTAATGCTAAACTGACCTTC
ATTTTTCTTATAATCACAGCCATGATCTCTTATTCCGTAATATATAGTGCCACTCTTGTC
TTTTAGCTTTTCTTTTAATCTTTCCATATACTCAGTATTATGAACTTCACTGATATTCAC
AGGTATATCCCCCAGAATTTCACCAGGATTGTGCTCAGGAAACTTATCAGAAACATGTAT
ATATAAGTTTTTTGCTAGACTATGGCTCTTTGTGACCCTTATATTATATCCCCCTTTACC
AGCATTCTTTTCTTTANCATCTTGATCAGATTTTACAAAACTTGGATTCCAGTATTCTTT
TCCATTCAACCATTTTGCGTTACCTATGATATATTTATTAGGGCATATTTCACCTTGACA
ATTCTCTTGATTTAAAACATGTGCAAAATACTCCGTCTCTCCTTCACCGCAACTCTCGTC
AATTTTTTTATAGGTGATCGTGCCATTATCGTTTTTACACATTTTACTTCCAACAACACT
AAAGCTTATCGCATCGCCAGCTTTAAGCGCAAACGGTAATGTAACGTTTCCTACTCCAGG
TTCAATTGCAAAATCTTTATATTGCGAACAAAAATTAACCTTATTAGGTACTATATTAAT
CTCTGTTACTTTTATTTTATCCGAAATATAAACTCCAGAATCAACCCATTTCTGCTCTGT
TGACACTATATCCAATTTCTCACGCAAGCCTGATGAATCTTCTGGCTTAATACACCCGCA
CCCAGATAATAAAAAGAGTATCACAAAACTTATGCATAGCTTAACCAAGTTTTGGTTGCT
CAAATGTTCAAACATCTGTTACTCACCTGAGCTCACTCTCCACCTGGTTTTATAGATTCA
CTAGAGGAAGATCCCGATCTCTTATTATCATCTCCACCTCCTCCAATAGCCCCTCTTGCC
TTATTTACAGCCGCAGCAGCAACTTGACCAGCACCTCCAGCAGCAGCTTTGGCAGCAGAT
AAAGCTTTATTCACCATTTGTGCAGGAGTGCTACCTGAACCAAGTGCTGCCCTGTGATTA
CCAGCAAGCTCAGCAGCCATGCCGGGAAGAACGTTTAAAAAGTGGTAAAAGAGGAATAAT
ACTAAACACAATTTTAATAATTCTCCGATTAGAGAGCTGCCAAACTCCATGTATGTAAAG
TCGAATAGACCAAGTATGCTGCTCTTTTTAAAGCTATAATTTTGCATCATACATGCGAGA
GTAGTTTCATTTTTATCACATTCCCCATCTTTCAATTTAAACCACTGTTTTTTCTTACTA
TATGAGATTTCTGCTTGTTTCTTTTCATATGACTTGTCTGGTTGTTCATTTTTATATGAC
TCGTCCAGTTTAAAATTTAAATTTTTAAAATAGATTTTATCACATGCTATGAACATAAAG
GATAAAAACGCAAAAAGGATAACCGGGTATAAGCTATAGGTAATCAACTCTTTCACCCAG
CCGTCAAAATATCCTTTGGTGTGTTGGAATAAAACCATAGGAATAAACAAAGGTGATAGA
ATAACAATTACACTTAAAGCAACTAGAGATAAAATAAATACATAGCACATCCACAAAATA
ACCATCATCAGCAAAATGGCCATAAATATACAGACAAGAGCTACTAAAATTTGTCCACCA
GCGAAAATAATACCAATCACCGAACCTGCAACTAACAAGACAGGAGCAGCGCCAAGCAAA
ACCGCTAACGTTGCAACACCTCCAGTACCAATTTTGCCACCAATTCCATCTAAAGGAGCA
CCTAAATAAAATAAAATTCTGCAATCAAGCCTATCCCAAGGTGCAAGATAACTGTAGGAT
ACCTTCTGCCCTGCACGATCGTATTCATAATCTTTACCTGCCTCATAATTACATATATTT
TTACTCTCAGATGAAGCTTTAAGCACTATTTCTGATAAGCCGTTCGAAAGTTTTGTTAAT
TCCCCGTAATAATGAGACATAGTGCTACCTGTCGTAAAGTAAATCACTAAAGCGAATTTA
ATGATCAACATGTACATTTCTTGCGGACTACGCACTCCACCAGACATAACTTTTATAGAG
AACAGTATTAAAGCTAAAACTAGAACAGCAGTTACAGTATTTTTCAACCTTCCTTGTGCT
ACAGATAAAAAACTACCCTTCTCCTGTCCTTTTTTTTCTCCATCTTCATATTTTAGCTTA
TCACCATTTGAGTCAATACCTGCAACTAAATTATCTAACGATTCCTTAATGCATTGCACT
ATCATAGAAGTTATAGGAATAGGAGATAATGACTTACTTCCTGCTTGATTGTAGCAAGCT
TCAGAGACATACGAGCTAAAACAGCTTTTATTGTCATAACCTACAAAAATTTTTCCTTCT
TTTTCTTTTTTCCTGATAAGAGTTTTATAATCGTCATCCCTGTTGATAAAACTCCTTTCT
TCACCACCTGTACCATCTTTATTTTTGAATAATATCACAGATTGTTCACACATAGGAGCA
ATCGGATCAGGTGGTAATTCCGTGCATCCTATATCAATTCCTTGCGGCCAAGCAGTTCCA
GCTGCCCTAACTTCAGCCAATTCCACACATAACCTACCCATNACCACTATAACCTGTATC
TTTTAGTTTAAAATTTTTATATCTCCCATCATTATCGTATGCAACTGGATGCCTAACAAA
ACTATGCTGACAAACAATAAGTCCCCCAACTGCCTTCCAGACTCCAACAATTGCAGCTAT
CATTCCAACGATAACAAGAGCAGTAAATAAACCAGCAGAAGAGACAATCAAAACAATACC
AGTAAATATTGCACCAATAGCAATTGCTATCCCAGCAACTGCTGCAGATGTTTCAAACGC
CTTACAGTCAGGATTAGAGGCACGGCTAAAGCTACCAGTAGAATTAAATCTGCTAACAAA
TTCCGTTTTGTCAGTACCACTTACTGTATCTGCAAACACTGGATACGAGAGCAAAAAATC
TATATTTAACAAAAATATCGCAACTAACAGTAATGACAGTTTAGTTTTAAACATTTTTCA
CCTTTTGATAAAACACAGGCAACCACATCTTTGGATCATCTCCGACTTCTTTCAGTATAT
CATACAACAATAGAACACTTTCCGCACGTCCAGATAACACGTTTACCACATCATCCAAAT
CTTTCAGATCTATTCTAGCTACTACAGCATTAACTCCCTGCTTTACTAAAAAGAATCTAG
TACTTGGATCTGTGTGTTTGATCAGTATGTACTCACGTTCAGTTAACATAAAAACATCTC
GATAGACACTAGTAGCTTTCAGATTTGGCAAAAAAATTTGTGTTGCTGTCTGCTGTACAA
GCGTATCACTAATAGCACTTTTACTTGCATCTTCAACACTCTGAGTAGCAAAAACTACAA
AAGCATTTAACTTTCTCAGCACTTTCAACCAGTCTTTTATCTTAGGTGCAAAAACTGGAT
TATCTATTAACGCCCATGCTTCATCAAGAACAATAATAGATGGAGTGCCATCAAGCGATA
TACTAATCCTATGAAACAAATAAATCAAGACCGGCCCAAGAGCAACAGGATCTTTTAGCA
AGCTAGCCATTTCAAAGCCAAACACTCTTGCTTTTGAAAAATCTAGCAAATCTTCTTTAT
TGTCAAATATTGCAGCATGAGAGCCATCATCATGCCACATAGATATTGCTCCAGCTAGAG
TATCAGGGCCCGCAAGTCCTAAAAATGGTACAAGATTTCTCAAAAATCTGTCTTCTTTTT
TTAATTTAAAATTTCCCTCAATTGCATCATTAATTCTAGCAATATCTTCTGAAGTGAATT
TATCGTTGTACACTAAAATTAAAGATTTTATCCATTCCATCAAAAATGTTTTATTATCAG
GAGTATCGTCAAGTTGCAGAGGATTAAAATTTGTCTTAGTTCTTGGTTCTATTATAGTAT
AGATACCACCAAGTGCTCTTAAAAAAATTTCTGCACCGCGATCTTTATCAAAAAAGAATA
TTCTTGGAGAAAATTTCATTGCTTGAGCACATAAAAAATTCATTAAAACAGTTTTGCCAG
CACCTGTTGGCCCAATTATCATAGTATGTCCAACATCCCTTATATGAAAGTTGAAGAAAA
ATGGAGTGCCAGATGTTGTATCAAAAACTGTAACAGCATCTCCCCAGTGGTTATTGAATT
TTTTACCAGTAGGATAATTATGTTGAGATGCAAAACCGGCCAAATTAAGACTACTTATTG
TACCTTTTCTTACTATATAATCAAAATTACCAGGAATTTGCGCCCAAAATGCTGGTTCTA
GATTAACCCTCTCACGAACAGGATAAACACCACAATTAGAAAGCTCCGATTCAACCAATG
ATAAAGCATTGTCCAATGATTTAGGGCTTTTTTCTATACATAAGATAGTTAAATGGTGTT
CACCAAACGCAATTTTACCACTCATTGCATCATCAAGCGCATGAGAAATTTCTGCTATTT
GAGAAATAGCTTTATCTGCAGATTGTATCATACGATTTTGCTGTATCTGCATTTTCGCAA
TTGCCATTTGCCTATTTGTAAATTGAAAAGACTGCGTGATAATAAATTCATAAGGAAGTT
GTAAAAAAGAATCAAGCATTCCTGCGGAAGTATTATTTCCATATTCTTTGATACTAACTA
TTCCAGCATATTTACTTTCATTATGAGTCACAACCTGTATCATCTTATGGCCAAAAAATA
ACCTATGAACTGGTAAGTATCTTGATATTTCAGTTTTTAGTGGAAAAAGCGTATTTGTAA
CAAAGCCACAATTTACAATTCTAGACAAAAACTCCATTATTTCACAAAACAGTCCGTTTG
GAGTTTCTTTTACTCCAAGGACTTTAGGCGAATAATTCCTAAGGCTTGTTACTATACGAT
TTGTCGTTTCCTCTAAATCTTCATAGGTATCACGCATATCACTTTCCCAAGCATGTTTTG
AAGTTACATGCCCAAATTTTTTCAGTAGATGTGATAAAAATTCTACTCCCTTTGTATCTG
CCCTACGAATAATCGTAATGTATAAATCATTAATAAAAGATTGCCTAGTTGCGTGTTTTT
CTCTCCATTTTAGATTTACATGGTTAGCAAAAAAATTTGGTAAACTCTGGTTTGCAAATT
CATCAGAAAAGATATTCTTCTTACGCCTGATGGTATGAAAGTACAAACTAAATGCTGGAG
ATGAAATGCTTCTTAGCATCTGATTTCTGATATTATTTTGTATCACCAAGTCTTCATCAT
CGGCCGTTTCAAACGCAAAGCCATTTAATTTTATAAATTTAACTAACCAATTCTGCTTTG
TTATCAAGGTTGTACTATTCCAATAGCAAGAATAAGGTATAAATTCGGCAGCGTGAACCT
CTCTACTTAGAATAGATTTATTCTTTGATTGAATAGCTCTAAATCTCAACATTGCACAAC
ATCAAGTAATGTCATAAGAATTGGCTCCATGATAAAACCGATTTAAACATTTGGAACATT
TTCCCAACTTTACCATAAATAACTCAATAAACAACGGTTCCTTTGCAGAAGCTATATAGC
CAAGTCCATGTATACCTGGTAACATCAGGAGAATTACTCTAAGATCATTTGTATTAATGA
AAATTAGCATGCAAATTAGAACGTTTAATATTGCAAACATATAACTCACACCAAAGAGCA
TTGCAGGTCTTGTAAGACCTTTAAATAATTGATTCGTTTGTATGCTGCCAGTAGACATAT
CTTTAACCTTCTAATAAGAGCTCTAACACTAATACTACATCATTAATTAAAAATCTATTG
AAATGAATAGCACTTTAGGTAAGATAATTAATTTAAATTCAATGATTATAAGCTGGCCAT
TTCAAGAAGCAGAAAAAATACTACAAGAATTCCCTAATAAAAAAGAGATAATATTTGAGA
CTGGTTATGGTCCCTCGGGTTTACCACATATTGGTACTTTTGGGGAAGTTTTTCGTACCA
CAGTTATTGCAAACGCTCTAAAAAAAATAGCTCCTAGTATAAAAACCAAAATCATTGCAG
TTTCCGACGATATGGATGGTTTGCGAAAAATACCAGATAATGTACCAAATCAGGAAATGC
TAAGAGAGAATCTGAACAAGCCATTAACCATGATACCTGACCCATTTGGCACTCATGAGA
GTTATGGTCATCACATGAATTCGTTGTTGTGTAAATTTCTTGATTTGTTTGGATTTGAAT
ACGAATTTAGGAGTGCAACAGAGTGTTATAAATCTGGCGTTTACGATGAAAAACTTTTAC
TCCTGCTGAAAAATTATGATAAAGTGATGGAAGTAATGCTTCCATCATTTCGGGAAGAAA
GGCAGCAGACTTACAGTCCATTCTTGCCGATATGCCCAAAAACTTCCCAAGTTTTACAAG
TTCCAGTAATTGAAACAAATACAGATAAAGGAACAATCACGTATGAAGACCCAAACGGGG
AAAAAATAGAAGTTCCAGTGACAAAAGGAAAATGTAAACTGCAATGGAAACCTGATTGGG
GGATGAGGTGGGCTGCATTCGGAGTTAATTACGAAGCTCATGGAAAGGATTTGACTCCAT
CTGCTGTGCTTTCAAGTCAAATATGTAAAATACTTGGAGAAAAGCCACCGCTTTTGTTTT
GCTATGAGTTATTTCTTGATAAAGAAGGAAAGAAGATATCAAAATCAAAAGGAAATGGTA
TTTCAATTGAGGAGTGGCTAACTTATGCACCCACAGAGAGTTTAGCGTTATACATCTTTC
AGAGTCCTAAAAAAGCTAAACGTTTATATTTTGATGTGATACCAAAATCAACTGATGAAT
ATTTAGAGTTTGCTAAGCGTTACAATGAGAGTGAAGAAAAGGATGTAAATAGCCCTGTAT
GGCACATCCACCAGGGTAAAGTTCCAAACGTAGAAACTTCAGGCATAAATTTTTCGTTAC
TTTTAAACCTGGCAGCAGCTTGTAATGCTGAAAATAAAGAGATTCTTTGGGGTTTTATAT
CAACTTATGCACCAAACGTTACACCAGAAAGCAACAAAATGCTAGATAGGCTTTCGGATT
TTGCAGTTAGGTATTATCACGACTTTATCAAGCCAACAAAAGCGTATAAAGCTTCAAACG
AAAAAGAGAAAGAAGCGTTACTAGATTTAAAGAACAACCTACATTCCCTGCCTATTACAG
CCACTGCTGAAGAGATTCAATCTCAGGTTTTCTCCATCGGAAAAAAACATAATTACAATA
ACTTACGCGATTGGTTTCAGTTGCTATATGAAACGCTGCTTGGCCAAAAAACCGGTCCTA
GAATGGGATCTTTTATAAAGCTTTATGGGATAGATAATACAATCTCTCTTATAGAAAGTG
CTACTGAACGTACACTTTAGAGTTTACCTTCTTCCATTTGAGCTCTCTAGTTTTATTACT
TGACAAACCTTCCCACTTTCCTTATTATAGTAATAAGAGTATTTATCCTTGTTTTTGGGC
TCAATGACAAAATTCAGATGTTTATTGGCAAATTACATAAAATTATAGTGGCTTTTTTTA
TTTTTTCTACATTCAGCCAAATCGCGCTTGTTAGCACATTATCAATTTACATTATTAAAA
CTCGCTATACGGGGATTCTTTTGTCTTTTTTTATTTAGTAAATTTCTTAATATTCATAGC
TAAAGTAATTTTAGAGAGCCAGCGCGTGACCAACCTGGTCAGTTTTCTGAATCCCAGTAC
TGGAATAACAAGAAAGAGGGCGCTGGGATGACACCATTTGCTGTCTTCAAAATGAATGTT
AATACACCTAGGATGTTTAAACCTTAATTCTGTTTTGGTGTTAAGCAAGGTATCTAGATA
CCTTGCTAAATAAAAACTTGGAAAAAAAGGAAGAAGAGACTTCTTCCTTAATTAACGCAA
AAACTTTTTGCCTTATTTATAAAACCTTTTACTGATGCCAGTAAGCATGTTCCAGGATTT
TCTAGACTACAATCAGGCTTACTATCGTCCACTGCACTATTCTGACTAAGCTTTGATATT
TCTTTTGCAATAGCCTCCTTTAACTCATCACAAGGCTTATACACTTCATATATAATACCA
CCAGCAACAAGTCCTGTGAGTACAGCAGCAGCCACAGCTATCCCAGCCATAGCACCTACT
GATAATGACACACCAAAAAAATATGCAGAAGTAACTACTATAGCAGCTACAATAGATGTA
ATAATAAATATACCAACACCACAGACTATTCCTATCATAATCGCGTCTTCAGTAACCATT
TCTGCTAGATTTTTGTTACAACGACCTTTTACTAAAGGATCAGCACCTGCTTTTAATAGA
GCTCTTACTATCTTGTGATGACTCTTATAAGCAGCAATACGCAAAGGAGTGTATCCACAT
GTATCTGGCAAATCAATATCGTTAGGCCCCTTAGCTAATATAGNCTCCATTTTGCCTTTC
TCAGCAGCACGACATAAAGGGGTGCTTTCACTTTTATCTCGCAAATTAACATCAGCCCCC
TTATCTAATAGAGCTTTTACTATTTTTTCGTTACCTTTTTTAATAGCCAAATGTAAAGGA
GTTTTTCCATCGCTATCTTGCAAATTAACATTTATATCTTCTACTGCTAATAGAGCGTTT
ACTATATTTTCATTACCTTTTTCAATAGCCAAATGTAAAGGGGTTTTGCCATATAGATCT
TGGAAATTAACATTTATTCCGTCTACTGCTAATAGAGCTTTTACTACATTTTCTTGATTA
TCTATAAATGCTGCATGTAATAATGTTAATTCTTCTTCTTTGCCATAATAATTATTATTA
CTAAATTTATAATTTATATTAAAATCTTTCTTCTCCCACTCTTGATAAGCAGGGAGGTCT
CTTTTTTTTAGTTCCTCTTTTATTTTTTCAACTATGTTATTACCATTCAAATCATTTTCA
CGATTTACTATACTTAATATCTGTTTCAACAATTCTAAATACATATCAAACTCTCCTATA
TAATATACTTTAATTATTATATATCTAAGTAACAAAGTCAAGGATTTAATTAATTATCAT
AAATATTTAAACAAGAAACAGGGGCTTTTGTGCGAGCGTTATTAATCTTCAGTTTAATAG
GATAAGATTCGTCAACGTTTCTGTAAGTATCTTCTATATAGAAGAGTTGCTACCAATAAA
GCCTAAGCTGACCAAATACATTTCTGTAGATTCAGATCTACTTGACTTTGGTTTGAAGTA
TCTTACTGTTTTAAACATTTTTTTTAGCTCATTGCAGAAATCTTTATCAGACTCTCCTTG
AAAAATTTTTACTACAAATTTGCCATCATGATTCAAAAAATGCTTTGCAAAATTGAGCGC
TGCTTCGCATAAAAGCATAATTCTGATATGATCTAACGATTTTAAACCGCAAGATTCTGG
TGCCATATCAGATAAAATTACATCAAATTTGTGATCCTTGAATTTTTCTCTTAAAATTTC
AAGTTCGCTGATAATATCACACTGTATACACTCTACTCCACTAATTGCGTTTATTGGTTT
TATGTCAACAGCAATCACACTCGCTCCTTTCTTAGATGCAACTTGTGACCACCCACCAGG
AAAAGCGCCAAGATCAATAATTTTTTGCCCTTGTTGGAGTAGTTTAAATTTATCGTCTAT
TTCTATTAACTTATATGCCGAGCGCGATCTATAACCGTCCTTATTGGTTTTTTGAACATA
CTGATCATTCAAATGGCGATGTAGCCATCTTGTTGAAGATAACTTTCTACCTCTAGCTGT
TTTTACTCTGGTCTTTATACTAATAACCTACTTATTATTGATTATATCTTTGAGCTCATT
TTCAACTACTTCTTTTACCAATGCATGTAGATACTTATTCAGCCACTCTGAAAGCTGAGG
TTTTAAAAGAGATACAACTAATTCTTCAACAGTAAGATCCACTCTTTTTTGTTGTTTATG
CCGTAGTTCGCTTTGCATCTTTTCAAGCAATGTTTTAATTTCCTCCATATTTTCTTTTAA
AACTAAATGCTCGTTACTTTGTTCTTGATAGCTCACTTTGTTATTACTCATTTGGATATT
ATCATACAAATTTTTCTCTTCTGAGTTGTAACTATGGCTATTAAATTGGTTATTCATTTT
CTCACTTTGGCAATTATTCTCTTCTTCACTATTTTCTTTTTCTTCGATGTCTTCTGGATA
CTCCTCTTCAAGGCATAATACGTCATCATCTTCATCCATTACTTCTGCTTTATCACCACT
TGCATTTTTACCCGATATAGCTTTTTTTATATCTTCTAGTATATCTTTTACAGATTGATT
ATCGCTCATACCATTAAATTTAAAGGTTTATACTATTTATCATAAAAAGCAAGTTGTAAA
CACTAATTACATAATTGCTTTTTGCCTGAATTAGATCGGAACGTGCTTTAAATAATTCAT
CTTCAGTATCCAAAAGGTCGGATGTACTCTTTAAACTTAAGTTTACCTCTTGCTTAACTC
CTTCCAATGCTAAAGCTGCTGCTTTTTCCGCTTCTTGACTTGCTTTAATAATAGCTTTTG
CTGTCAGCACGTTATTCCAAGCATTTACAACTGCTTCTTCTATATTTTTTACCGTTTCAT
AATAATCGTAGGTAGATTTTTTTGCATCCATTTTAGCTTTACTGACACCAAAAGCATTCG
CTCCTTTTTTAAAGATTGGAACATCAAGAGTAAAAACTATATGAACATTTTCTAATAGCT
TGTCTAATTTTACACCATCTTTCCCAAAATTTTTGTTTGCTCTTAGATTTAAAGAAGGAA
GCCACTTGGAGCTTTCAGCGATCACTTCCATTCCAGCAGCTCTTTTTTGATAAACTGCTG
CTTTTAGAGATAAATTATTGGTTTTTGCTAATTGTAAACATTCATTTAGCTCTGGAACAG
AAGGTAATTTATCATTAGCTTCAGAAAGTTCATCAGCATCTTCGCCAATCAAATGATAAT
AAGCAATATTTGCCAATTTTAATTTACCTTCAGCATCAACTCTTTCGGATATAGAAGACG
AAAATTTTGCTTTTGCTAGCAAAACTTCAGCATTAGTAACTTCTCCAAGGGAAAAGCGTT
TTTTCATAGCTGACAAATGCTCTAAAGAAACACGCACTTTATGTTCTCTCAGTTTTAATA
TTTCTACCTTTTGTAAAACATTAACATATGCTTTCACAGCGCTGAGTGCAACTTCTTGCT
TAGATTGCTGAAATCTAATTTTTGCTGCTTTAAGAAGATGATTTGATCGGCTGAATGTAG
CAAAGGTGCCACCACCATCTATTATTCTTTGACTTAATATTAGATGCTTTCCAGAGTTTT
CCAGGCTAAAACTACTATCGAAATTATATTGTAAATTAATGTCAGGTAAAAATCCAGCTA
ACCCAGAAGATTTATAATATTTTTCTGCGCTTTTATATTGGTAAAATTGAGACTTTATTT
TTGAGCTATTTTTGATAGCTTTGCTTATAGCCTCTTCCAAATCGATTGCATAGCAATCTA
TAGCACTAAAAGCGATTACAAATATAATAATCAATCGAAACATTTTGCTTTCTAGCATAT
TATTAAAGTTATTAGCATAAATTACTTTAATAATCAATAACTAATGTTGTTGACACTATC
AAGCAACTTAGTATATCATAATCTACTGTTATGTATTGATATATGAAAACTTTTTTCTTA
AAAGAGAAACAAGTCGATAAAAAATGGCTTGTTATAGATGCAGAAGGATTAGTAGTAGGA
AGGCTTGCAGCGTTTGTAGCAGCGCTATTGCGTGGAAAGCATAAGCCTGAATACACACCT
CATATGGATTGTGGAGATAATGTAATTATTGTTAATGCAGAAAAGGTACATTTTACCGGA
AAGAAGCTTAAAGATAAAATCTACTATAGGCATACAGGTTATTCTGGTGGTTTAAAGAAA
ACTACTCCAGATAATATTTTAAATGGCAAATTCCCTGAGCGTGTGATAAAAATGGCAGTA
AAAAGAATGCTTGATGATGGTCCTATGGCACGTAGACGGTTTGAAAATTTGTATGTTTAT
TCTGGTTCAGAACATAAGCATCAAGGACAGCAACCTGAAAAAATAGATTTTGCCTCTTTA
AATCGTAAAAATAAGAAATAATGGAGCAAAAAGTGAAAATAAATAATAATGATCAGCCAA
AAAAGGCAATGATTGACTCACTTGGTCGTTCATATGCCACAGGTCGAAGGAAAGAATCTG
TAGCAAGAGTATGGATAAAGCCAGGAAGTGGAAAATTTAGTGTTAATAAAAAAGATGATT
TAATTTCTTATTTTAAAAGAGAATCAGTGTGTCAAATGATTAAAGCGCCATTCATAGTAA
CTTCTATGTTAGACAGGTATGATGTGTTTGCAACTGTAAAAGGTGGAGGACTATCTGGCC
AAGCAGGTGCCTTAGCTCATGGAATAAGCAGAGCTTTAAGTAGTATAAGTCAAGATCTAC
ACTCTATATTACGTAAGGGTGGATTCCTAACTAGAGATTCACGTGTTGTTGAGCGTAAGA
AATATGGTCAACATAAAGCTCGGAAAAAATGTCAGTTTTCTAAGAGATAATTGTTTCATA
ATGGTATTTTTTTGTAAATATTATACAAGTTCTTACAAGGGTTTATGGCATTTTCTCTTT
TTATGACGAATTTAGTTGACTATTGGCATTAGCATAATATACTGTTTATGTAATTTTTCA
ATATTAAGGTAATTTATGAGTAAAGAAGATATAGTAAACCAACTGAGTCAAGAGTGCTCT
AGTCAAGGTATAGATATAACAAAAGCTAGTTTGGGTAAGCTTCATGATATTTTTATGGAA
ACAATCAAGAACGATCTAAATCGTAAAGGTGAAATACGTTTGCATGGAATAGGGACATTC
TCTACTGCTATAAGTAAGGAAAGACAATACCGTAATCCTCAAAATGGTGAGATTATGACC
GTTCCTGAAAAGAAAAGAGTAAGGTTTAAAGCAAGTCAAGCTCTTTCAAGTACTTTAAAT
ACCAAAGAGAAAGTATAAGCTACTTAGATATTGTCATTTTCATCTTTTTAGTTACACTAT
GTAAGCCATGAAATATAGCCTCGCTGATTAAAGAATGGCCTATATTAAGAGCTGAGATGT
GAGGTATCTCTTTTATTCTTTTAGCATGTTTATAATTTATGCCATGCCCTGCGTGGCATT
CTATTCCTAGCTTATTAATGTATTCTGCAGAGTTAGTAATAAGTTTTAATTTTTCTTCTG
ATGGATTATCACAGTAATCCCCTGTGTGAATTTCTATTATGTCAGGCTTTCTTTCTAGCT
TCTCAAGATATTTTAGTTGATTAATATTTGGATCGATAAACAGTGAGACTTTTATGTCAA
AGCTATGCATTTCCTCTATTATACCAGAAAGTTTACTGTGCATATTCACGATATTCAGGC
CACCTTCGGTTGTTAATTCTTCTCTTTTTTCTGGTACTATACAAATCGAATAGGGTTTTA
CTTCTTTTGCTATTTTGAGCATTTCTTCCGTAGCTGCGATTTCAAGATTTAACTCAGTGC
TAATGTTTTGTTTTAGATTGAATACATCCTCATCTCTGATATGCCTTCTGTCTTCTCGTA
AGTGTACGGTGATAAAATCTGCTCCAGCATCAATAGCTATTTTTGCTGCTTTTAATGGAT
CTGGATAAGAAGCTCCACGTGCGTTGCGAAGGGTTGCAACGTGATCAATATTAACGCCCA
ATTTCACAATTTACCTCAAAAATTATTTATAAATTATACATATTATTAGATCTTATGCAT
GTCATTGTTTAATGCCATAGCTGAAAGACGGAGCTAGCAGTTATACCAATTCTCATTGTT
GGCAAGTCAAATAAGAAACATTCAAAATTGTTTGATTGTGGAAGTGGAAAGAGAAGTAAT
AAATTTGCATACACTTGCCCTTTTTTACAGTTAATCTAGTTTATAGAACTACTCGTGGTA
ATCCAAACAAGATTTTTTCTCATAATCAAGTTATAGTAAACGGGGAAAATTTTTCGCATC
TAAAAAATTTTAGATTTAGGATTGAAATTAATAAGTGGAGTGATTATGTAATGCATGTAT
TAGTAAAAGGAGGTACAACATGAGTAATATAGTTCATTTAAATAAAAACAATAATCGTGA
TAATTTTAGTGTAAGAGGGTTACAAAGAGCCGTTGATGACATATTTGATAGCTTTTTTAC
AGGATGGAACCCAGAGCTTTCCAAAAGAGGCAGTAGTCTACTACCAGTTTGTGATTTTTA
TGAAACAAAGGAAAGCTATTGCCTATCATTAGAGTTACCAGGTATTCCTAAAGAAAGCAT
AGACATTAGTATATCTGGCGATAACTTAATAGTGAAGGGTGAAAAAACATGTGATAATGA
ATCAAAAGATAAGCAGTTTTACCATAAAGAAAGGTACTATGGTTCTTTCTATAGATCTAT
TCAACTTCCAACAAATGTAGAGCAAGATAAGGTATCTGCCAACTTTTTAGATGGGGTATT
GCATGTAACCATACCTAAGTCAGAGAAACACATCAAGAAAATTGATGTAAAGTAACCAGT
AAGTAATAGCAGGCTTCTGACCTTGAGGCTTGCTATTTTAATATCTGTTCAGCAGAGTGG
CAAAATAAGGTAAACGAGAAAAGACAACTAAATGAATGTCATGAAAGTAGCTGATGCTGG
CTCCCTTATGAAGGTGTCATCTTAGCACCCAGACACTGATTTTTTAATTGAAAATGTTGT
CTTGTTTGTGATAAATTTTGCTCGATGCCAGTGTCGAGCACTGGCATGACATTATAGAAG
CTGGAATTACAGTGTCAGCTACTTGAATGACAATATTTGCTGTGTAATTGTAACCGTTCA
CGGAGATAAGGTGGTTTACAAAGTAAGTATAAAAGTGTAAAGAGATAGGAAGCTAAATAT
GNAAAAGCTACAGAATCTAGTAGCTGTCACTGCTTAGTTCTTTAATTCATTCTCACAATC
CGTGAACGGTTACGTGTAATTTACCTTAAAAAATGAATATTCCTACAGCTACGTGTAAGC
TACTTTCATGACACTCATTTAGTTGTCTTTTTTGCCACTTTACTGAACAGATATGTAAAA
TATTAACTTAGCAATACAAAAAATTATCTATAGATTAGACACACCATTAGATCTTATGCA
TAGTCATTTTTTAATTCCATAGCTGAGACGGAGCCTGCTCCCCTTATCATGAAACTGAAG
TCTATATGGTACCACAGTATAATGATATAATAAAATATGAAAAAAATACCAATAAAAAAA
GGCAAAAAAAGCCCGTATTAACTTTAACAATTTAAAATGATTTAATGTGAAAACCATAGG
CGCCAATTGTTTTTTTAACTTAAAAATAAAAGTCAAGTATCAGGAATTCTAGACATAAAC
CCTCCTATATGAATAAAGAGCTAGCAAAAATAAACTTATATATTTTTTGCTGAAATTTGA
TTATTTGGTGAAAAAACCTGCAGGTGAAGATAGATTCTGGATCCTAAAAAATCTTCATTC
TCCACTATAATGAAGCTACTAGAGTCTGTCAAGCAATTTTTTATTAAATTGCTTGCAATC
TTTTTATACACTCATCTTTACCAAGAATTACCATGATATCGATGATTCCAGGCGCATCCA
TTATTCCAGTTATTGGAGCGCGTAATGAGTGGTATATATCGCTCATTTTTATATTATGTA
ATTTTGAAAATTCCTTAATCTGAGAAGATAAAAAATTCTTATTCCAATCTTCACTACCTA
CACTCGAAAGAAATGATGCAAGTAACTTAATTACATTGAGGTTAGATTTGACAATTTGCT
GAGCTTCTTCACTAAAATCAACTTGAATATAAAATTTTGCTAAGTCCAATAATTCGGTCA
GATAGTTTGCTCTTTTTTTCAGCTCTGTCAGTCCCTGCAGTAAATAGCCCTTTTTTTTGT
CAGTTAGAGTATTTTCTCTAAGCATTAGAGTCAGAATATCTTCATTGCTCATATTACTAA
TATAGTGGTTATTCAAATGCTCCAGTTTTTTGAAATCGAGCCGTGCAGGTGAGCGACCGA
TGCTTTCTAAATTAAACCACTCTATTGCTTGCTCATCGCTAATAATCTCATCGTTGCCAT
GACTCCAGCCAAGTCTTAGCAAGTAATTACGCATTGCCTGTGGCAATATTCCCATCTTTT
CATAATCGCAAACACTTGTTGCACCATGTCTTTTAGATAGCTTATTCCCATCTTCTCCAT
GAATAAGCGGTACATGTGCAAAGCGTGGGACATCAAAATCAAGAGCCTGATATATTAGTA
ATTGTTTGAAGGTATTAGTGAGATGATCAGAGCCACGTATAATATCGGTTATTCCGGCAT
CATGGTCATCAACCACTACAGCAAAAATATATGTTGGAGTATTGTCAGAGCGCAAGATTA
CTATGTCATCAAGCTGATCGCTACTTATTGTAACTTGGCCGTATATTTTATCGTCAACAA
CAATATCTTCTGAGTCTGGAACTTTGAAACGGACAACAGGGTTTGCGCTTGATGTCGAAT
GAGTACACTTATGCTTATATATTTTTCCTTCTTCTCTTGCTCTTGCCTTCTTTTCTGCAA
CTTCATCTTCAGGGCAGTAACAGTGATACGCCCTACCCTTTTCAACTAAAAGATTTGCAA
CTTCAATATGTCTAGCTATTCTTCTCGATTGGTATATTATTTCTCCATCATAGTTTATTC
CAAGCCATTTTAGCCCATCCATTATTGCATCAATTGCTTCTTGTGTTGAACGTTTTCTGT
CAGTGTCTTCAATCCTTAGCAAAAACTCCCCACCATGACGCTTTGCATAGAGCCAATTAA
ATAACGCAGTACGAGCTCCTCCAATATGTAAAAATCCTGTTGGTGATGGAGCGAATCTAG
TGACTATACCTGGCATATTTGTCTATTGTGATAACGTAACCGATGATAACTAAAATTTGC
ACTTGCAACAACGTGGAACTATAGTAAATTTGAAAGATCAATTTACATTTATTTTTAACA
AACTGCATTGTATAATTTAATATTAGTGAATGCAGTGAGGTGTATATATGGATAATTTAT
TTGAAATTGCAAGAGGAGTTGTAACAGAAGAGGATGAAAATAAATTTATTGAAGCTTGCA
AGAAAAGAGTTGCTTGTGTAGCTAAGCATAGAATTGATGAAAATGGAAACCCATTTCATA
TAGCAGCAAGTAAAGGGTTTCTATTATCTGCGTTACAGGGGATCATAAAGTATTTAGAAA
AAGATACTGAGAGCAAAGTCAAGAAAGCAAAAGAAGCTAAAGATTGGGAAAAAGTAAAAA
GATTAGAAAAGGAATTTAAGAATAACAAGAAATATATTAAGGAAGCACTCCTCGATAAAA
GCTATATTAAGGATGACGGGAAGAAGGCAGTATCACCCCTTTATTTCTTGGACCCTGCAG
AGCGGAAAGAAGTTAAGCAAATTGCAGATATAAAATGTGGCTTTATATGTAATAAGAAGT
TTCATCTATGCTTATATATAGCAGGGGCTATAGTGTGTGCTATCGCTATGTGTGTATCTT
TGTATCTTCTATTTTCGGTTTCTCAGTCTCTTGCGTTGGCTTCAATAGCGACAATAGCTT
CTGGAGGGTCTTCATATCTGTTATTTAAGGCATGTAACGAGGTATATGGCCTCTATAACG
AAAGTACTATAGTGACAGATCCTAATGTTATGCAACTTTTAGAGGGTGGTTTAGCCCCAA
CATGAAGTACTTGCAAGGAATAATATAGAAATTTACTTTCTTAACTTAAGAAAGTATACT
GATAAGATGATAAGAAAGAAGTATAGTAAAATTTTAATAGCAAATAGAGGAGAGATTGCT
TGCAGGATAATCAAAACTGCGCGCAAGATGGGTATATCTTGTGTATGCGTATATTCAGAT
GCAGATGTAAATTCTGTGCATGTAAGGCAAGCAGATGAGTCGAAGTACATTGGTCCTTCA
CCTTCTTGCCTGAGTTATTTAAATATTGAAAAAATATGCGAGGTGGCAGTTGAAACAGGT
GCTGAAGCGGTTCATCCTGGCTATGGGTTTTTAGCAGAAAATCCAGATTTTCCCCGTGCT
CTGGAAAAACATAACATAGATTTCATTGGTCCAAGTGCAGAAACAATAGAAGTTACAGCC
AATAAAATAACAGCAAAAGAAGAGGCAAGAAAAGCTGGAGTAAATGTAGTGCCAGGATAT
ATGGGTAAGATCGAAGATGCTGCCCACGCAGCCATCGTTGCTGAAGAGATTGGTTTTCCC
GTTATGCTCAAAGCTGCATCAGGTGGTGGTGGCAAAGGAATGCGAATTGTATATTCCAAA
AAAGAAATTGAACTAGCATTTACATCAGCAACAAATGAAGCAGAGAAAAGTTTTAAAGAT
GGCAGTATTTTTATAGAGAAATATATAGAGCTGCCAAGACACATTGAAATACAAATCATA
GCAGATAAATATGGCAATATAGTGTGTCTTGGAGAGAGGGAATGCTCGATACAAAGGAAT
AACCAGAAAATAATGGAAGAAACTCCAAGTCCATTTATTAGTGAAGAAGTAAGACAAAAA
ATGTATGCCCAATGTGTTTCTTTGGCAAAGCAAGTTGGTTATTTTTCAGCAGGTACTGTC
GAGTTTGTTGTAGATAAAGACCAAAACTTCTATTTTCTTGAGGTAAATACGAGATTACAA
GTTGAGCATCCAGTAACAGAATTTATAACTGGAATAGACATAGTAGAAGAAATGATTAGA
ACTTCCTGTGGAGAAAAATTGAGATTCAATCAGGATGATATTAAACTTACTGGTTCTGCA
ATAGAGAGCAGAATTTGCGCTGAAGATCCATCAAAGAAATTTTTCCCTTCCAGCGGAAGA
ATAAAATATTACGATAAACCGGATGAAAATAATTATGTAAGAATAGATGATGGAGTAGCT
AGCGGTTCAGAAATCAGCATGTTCTACGATTCGATGATTGCAAAAGTTATAACATATGGA
AAAGATAGAATAGAAGCAATCAGCAGAATGCAAAAAGCTTTGTCTGAGTGCTATATAGGG
GAAGTAATAAACAACATAGAATTTCTAGAATCCATCTTCCATAATCCAAATTTTATTGCA
GCAAAACTCCACACAAGATTCATTCCAGACCATTATCCCAGTGGGTTTCAAGGCGATTTT
ATCACAGAGGAATATATTAAAATATTTATTTTTGCTGCACTGTATGTTCATTTAGAAAAT
GAAGAAAGGTACTATCACGAAGCAGTAAATGAAACAACTCAGGTGTCATTTCAGTGCGTG
ACACTGGAATCTAGTAAAAAAGAAGGGGCACCAGTGTCAGCTACTCGGATGATACCTTAT
GGCATTGAAACAACAGATGACCATGCAAGAGATTTATTCATAGTGAAAATAAATGACAAT
GAGTACTCCATAAATGCAAAATACCAAGATAATATATTAACAACAGTATATAACCACAAT
AAATACTCCGTGGTAGGTAGGTGGAAATCAAGTTATAGATTGCTACATATCATAATTAAT
GGCGATACCAACATAGCACTTAAAATAGAAAGGCAAGGCAGCAAATACTTTATAAGACAC
GCAGGTATGAAAGCTAAATGTTGTGTATTGAAACCTCATGTAGCTAAACTAAGCAAATTA
ATGCTAAACAACAAAACAGAAGGGATTTCAGTAGACACTGTGAAATCTCCAATATCTGGT
TTATTAGTTAAATTACACGTAAATGCTGGAGATCAGGTAGAAATAGGACAACCTCTCTTT
GTTGTGGAGGCAATGAAAATGGAAAATATCATATGTGCTGAATCAGAAATGGTGATAAAA
AATATCCCTGTTACAGAGGGGAAAAATGTACAGGCTGGTGATTTGGTATTAGATCTGCTT
TCTTAAATAACACAAGAAATATAAACCTGACCCAAATAAGATAAATGAAAACATTTGATG
AGCTATAGCAATGGCCATTGGTATATGCAGCAACAAAGTTACTACTCCTAAAACTATCTG
AATGATGACGGAAAGTAGCATAATATATGCTGGTTTTACACTAGCATTTTTTATTGTGAG
TATTGCTGTCAGAACTAATATCAGCAATGCCAATGCCCGGTGTATGAATTGCACTGTTAC
TCTATTTTCAAAGATATTTAGCCAAGCAGGCTGTAAGTAAAATAAATCTTCCGGAACAAT
TTGTCCATCCATTAGTGGAAAGGTATTGTAAATTAAACCAGCATTTAGCCCTGCAACAAA
TGCACCGAAGATTATTTGTACTGTCACTAGGATTAAAATTATCCATATGTAACATGTAAT
GTTGCTATTAATTTTAATTATCTGTTTTGGTTTGATTTGGTAATCAAAAAATTGATATGA
CAATAATGCAAAAATAACCAATGCAAGCAGTAAGTGAAGTGCGAGCTTATAGTGACTAAC
ATGAGGATTGACTACCAAACCGCTTTTAACCATATACCAACCAGCAAAAGCTTGTAAAAT
TCCAAATAATAGTGCTGTGGATAACCTTATTACTGCATTTTTAGGTATTCTTTTTTTTAG
TGTAAAGTATATAAATGGTAAGATAAAAACTAAACCTGTCAGCCTTGCAATTAACCTGTG
CACATATTCTATTAAGTATATGGTGCGAAACTCTTCCATACTCATACCATAATTAAATGC
TTTATATTCAGGTGTAGCTTCATATTTTGATTTTTCTTTTAGCCAGTCTTGTTCACTCAG
CGGTGGCAATGTTCCGGTAATTGGTTTCCATTCCGTGATTGACAATCCTGCTTTTGAAAG
TCTGGTAAATCCACCAATTCCCACCATGCAAATCACCATGAGAGAGCAGAGAAAAAGCCA
AATAGCTACAGGTTTTGCTTCCATAATCCATGCTGAGTTTTATTCCATTGCTGAGGGTGA
ATAACAAATTCCCACAAAGCGAGAAAAGCTGCAACGCTATGTAGTAGACTATAGACGGGA
AAAAATATTGATACTATATAAAAATAAAAAGGCATTTTTTGTTGTCTGATAGCTATTATC
AAAAAAATCAAGTTAATACCGTATACTATTATAAAATAATATAAGAATAATTCATTCAAA
ATTTGAGTCAGCACCAATGAAAGTAACAAAAAAGGAGTCGTGAAAAATATAAAAGCTGAG
GAACCAACAAAAAGGTTTAATAGCAAAACTCCCTTAAGCCCAGTGTGCTTAAAAAGTAAT
TTTATATTTTTTAAATGAACGATATAAGTTTGCATATAACCTTTAATCCAGCGTGCTCTT
TGTTTGATCGAAGCAAACACAGTAGTTGGTGATTCTTCCAATGTTTCTGAATCAATAATC
CTGGTTTTATATCCCATTTGCGCAAGTCTCAACCAAGGTCAGCGTCTTCAGTGACATTGT
AAGCATCCCAAAAAAGCACTTTCTTTAAAATTTCCACTGAAAAATGGTTACTGCTACCGC
CCAAAGGTATTGGCATGTTCATTTTTTGAAATCCAGGCAAAAAATATTGAAACCAGTTCA
TATACTCGAGAGAAAAGAATTTTGTAAGAAAATTGCAACCAAAGTTATAGTAATTTAATT
TCGCCTGTACACAAGCCAACTTTTCGTCGCCCTTATTAAATTCAATTAGTGCTTTTTTTA
ACTGCAACGGATCTGGCTTGTCATCTGCATCATATATTACCACATACTTTCCTCTAGCAA
AGCTCATAGCATAATTGCATGACTTAGCTTTTGTTCTAGGCAGAGAATGAGGCACTTTTA
TTACTTCAAAATACTGTGGTAAAGTGCATTTTTCTATAGCTGCCAACATTTCTTGATCAT
CGCTCTCTATCACAAGCTTCACATCTAATTTTGATTTTGGATAATCCAAACTTTCAATGC
TCTTAATCAATTGCTTTATAACCGCATTCTCTTTAAAAGCAGGCAATAAAATAGTATATA
TAGGTTCATTCATCTTATCATAATCTGCTTTTTGGTTAGAAATTTTACGCAAGCCAAAAA
TTTTAGTTACAAATTTGAATAAAGAACTAGAACATCCGATTATAAATATCAACACCAAAG
CAAAATATGCATATTTTTTTGTCAGTGTTAAAGTCGAAATCATAACAAAGAAAGAGGAAA
AAAAGATTGAACTGAGCCTAATGCTTTTAGCTGAAAAATTAGGATTCTTATAATATAAGT
AGTTACTTGCGAATTCTGAAATACCAAAGTGTGAGTTAAGAAGATTTAAAATCTGTTTGC
TATCTACTTTTATCAATACATATTCAATACCGTAATGAGATTCGACCCAAAGGTTGATAT
CTTGGCTTATATCTTCAACCATAAAAAAAGTAGTATCATTTAATTTTTGCCAAGGAATTA
TATTAAACCTATAGTAGAAAAGTTTCTCTTGTTCTTTGCATAAACTAGAATCAAATTTAA
TTTTTTCTACATTATCAGTTTGAAGTACAGGCATTAAACTTAATGCAACTTTTTGCTCAA
GTCACGTGAAAACGAAGATATAACCTCACTACTACGCTTATCATCTTTACGTTCATGCAT
TATTTTTTTTACAGCATCAGCAGCTATACTCGCTGTGTTAGCTTGTAAATCCCCAAGAGC
TTTTTCAACTTGGTCAGTAACTTTCTTCAAATTAGAATGGGAATTTTCATCTAACGTTTG
ATCGAGTTGCTGTCTATTATGCTTAATAATACTATTAGCCTTATCAAGTGCTTCATTCAT
CATTTTGTTAACTTCTGCATCTAATTTTTTGTATTTTTCAGAAGATTTTTTGTAATACTC
CAACATATCTTTTCTGAATTTTTCAGTTTCTTCACTTGAAAACTTGCTTTTGTTACGTTT
ATTGTTAAGCGCGTTTTTTATTACCTTCCTTAGCAATTTATATGAGAGGATAAAACCTAC
TAAAAAAGCAAGGCTTATAACTAGTAATGTAGACATAAAAACCCTAAAATTCTTTGGATA
CCAAATCAGCAACAAATTCCTCTTCAATCTCAGAATTAGTTAACTTAGTATAGTAAATCA
AAGCAATACTAGTAGCCATTTGTTTTAATTCACTAATATACTTAGATTTAAATTGTACTA
CCTTTTCTTCAACAAGTTTAATCATCTTCTTGTCTTCCTCTTCCAATATATCCTTAACAT
TCGCTCTCATTTCTTCTACTTGAGCAAATGCATCATCTATGATTTTTTTTGCCCGTACTC
TAGCTTGATTTAAAGCTGCATTATACTTGGCAATTTGCTCTTCTGTAAGTCTTAAAAGGT
GAATAGAACTATTAAATGAATCTAACACTTCTTTACTTCTAGTGCTTATTATTTCATCTA
ACTTCGGTAAAAACAAACAACTGACTACAAAAAAAAGTGAAGAGAAAAAAATTAAAAACC
AAAAAATTTGAGAAGAGAAAGTTGAAACATCAAGCTGTGGCATCTGTTAAGCAGCAAATA
TTAATAACATTGCAAGTACAAACGCAAGCAACCCCATGATTTCAACCATGGCAGCACCAA
TATAAACGTAACTTTTCATTTTACCTTCTGACTCAGGATTTCTCGCAATCCCATTTAACA
TAGCAGAGAAGATATTAGCTATACCTAAACCAGCACCGAGCATTCCAAATACAGCCAAAC
CAATTGCTATAAATTTTAAAGCCACTAAATCCATATATTACCTTTAACTATTTCTTTATA
ATATAATTGTAAAATATCCTGCAAGGAAGTCAATTACTTTACTGCATCTGACAAATATAC
ACATGTTAATATAGTAAATATATAAGCTTGCAAAACTGCAACAAATACTTCAAATCCTAT
TAGTGCAATTATAAACAAAAAAGGTGCAGGTGTAAAAAATATGTTCATATTTATGACGAA
TCCTGCTATCACTTTGATGATTGTATGACCCGCAATCATATTTGCTGCAAGCCTTATTGA
TAAACTAATCGGTCTTACTAAATAAGCAAATAATTTAATAATGATGATTATAGGTGCAAG
CCACGAAGGAGTTCCTTTTGGTAGCAATATGCGTAAAAATTCTACTCCTCTTTCTTTAAA
CCCAACAATCGTTATATAAGTAAAAACCACCATTGATAAAGCGAAGGTAACTATCACATG
ACTTGTAACTGTGAAACTATAAGGAAGAACACCAACTAAATTACACGATAAAATGAAAAT
AAATACTGTAAATATCAAAGGAATGTGCTCCAAACCTTTGCTTCCAGTGTTACTTTCTAT
TATTGAAACAACAAAATCATATACATATTCAACTGCAGCTTGCAAATATCCTGGTATTAC
TGCACCTTTTCTTATTCCAAGGAGCAAAAACAGTACCATTAATATCACCGAGATCATCAT
AAAAAGAGATGAGTTGGTAAAGTTTATGTCATACCCAAATAATTTTGGTAGTTCTATTAT
TGTATATACTTTAAATTGTTCTAGCGGATTTAACGCCATTTTGACCCTGTATACTTAAAC
TGCAGCAGTAAATAAAGTATAAATTTTATAAAATAAAGTCAAGAATTAATATAAGGAGCT
CTGTATTATTATAGCATTAACATATTAACAAAATATACAATTAAAATGCAAATTATAGTC
AGCTACCAATCTTATTCTAAATTCTTGACTTAACATCTTATTTTAACTATAATTTAGTTT
TAATATGAGGCAATTATGAACGAAATAGATTTTACTAATCCACCTTTAAATTTAGAACAG
GAATGTGGTAACGGGTACATCAAGTTTACAGATTATTCTTCTAACTCAGACACTGGTCTT
TTCCACATGGCAGGTGAAATGCTAAATGAAAGCCATGATGTTATAGGAAATTTCACTGGT
GATGCTTACATTTATAATTTCCATATAGATGATCACAATATGAACATTCAACTCTGCATG
GAAATGGACTGCAAAGGTGATACAAAGAAAATTCTTTCTTTGTAGAAAGAGTAGGCTTCT
CTGTTGTTTCTTGCAATATAGAAGCCACTTATTACAACAAACTTTAAAAACATCACATTT
TACATTACTATGAATTTTTGTTTCTTGTTAGATAGATGAAATTCACATTATCTTGGTTAT
TAGAGTACTTAGAAACCAATGCTAGTTTAGAGGAAATTACTGATAAATTAACTCACATAG
GGTTGGAAGTAGAGAATGTGATCGACAATTCCAGATTGGCCGGGTTTGTTGTTGCAGAAG
TATTAGAAGTCGCACCTCATCCAAATGCTGATAAATTAAAATTATGTAGAGTAAATGATG
GAAGTAAAGTTCTGCAGATAGTCTGCGGAGCAAAAAATGTTAAAGAAGGCATGAAGACTG
TACTTGCATCTCTTGGTAGCACATTGCCAGAAAGCAACTTTACAATTAAGCCTACAAAAA
TAAGAGGAGTGCTAAGTGAAGGGATGCTCTGCTCTGCCTCTGAGCTTTCGCTGACTCAAG
ATGAAAGTGAAGGAATAATCGAGCTTTCTGATGATTATAAAACAGGAGATAAATTTTTCA
ATTGCGATCCTGTAATTGACATAAACATCACTCCAAACCGTGGAGATTGCTTAGGTGTTT
ATGGAATAGCACGTGATCTAGCAGCAACTGGAATTGGAACGTTAAAGACTTTAATCATTC
CACAACTTACCGCTTCTATGAACTCACTAATAAACGTCAAAGTCATCGATGGGGAGAGTT
TTATTAGTGGAGTATATATCACTAATGTAAAAAATAAAGAGAGTCCAAAATGGCTAAAAG
ATAGTCTGGAATCGATAGGAATGCGCTCCATTTCTGCAATAGTTGATATTACTAATTACA
TCATGATATCCTTTAATCGCCCAATGCATACATATAATGCAAAAAAAATAGAAGGAGAGC
TCACAGTACGTAAAGCAAACGATGGAGAAAAATTTATTGGTTTAAATGATAAAGAATACT
CATTGAACAAAGACATAAGCGTTATTTCTGATGATAAAAACGTTCAGGCAATTGCTGGAA
TTATGGGCAGTAAGTACAGTAAATGCACTCTTGAAACTACTGATATCTTTTTAGAGTCTG
CTTGGTTTGACCCCATCTCCATCACTAAATCTTCAAGGCAGCTAGGCATCTCCACAGACT
CAAGTTACAGATTTGCACGTTCAATTGACCCCGAATTTACCCTTGATGGACTCAATCTTG
CAGCCAAAATGATTTTGGATTTATGTGGCGGAGAAGTGTCAAGCATAGTGTCTGCTGGCA
ATTTGAATAAGGCTTATACCAAGATAAATTTTGATTATCAGAATGCAAACAAACTTGGAA
GTGTATCTGCATCACCTAATGAGGTATTCGATATTTTAACAAAGCTAGGGTTTAGTATCG
ATAAAAAAACCGAAGGTAATTGGAATATACAAGTACCAAGCTGGAGACCGGACGTAACCA
TACCTGCTGACTTAGTTGAAGAGGTAGTAAGAATATACGGCTATGATAAAATAAAGGAAG
AGCAACTAGCAGAAGACGTTACAGTAGAAGAAGAGACACAAGATGATTTGCGCATTTTAA
TGACAAGCAGAGGGTTTCATGAAGTGATAACTTGGTCTTTTATGAGTGAATCAACAGCTG
AAAAGTTTGGTTACTTGAATAAGTTATTCATTATCGATAATCCATTTAATAATAACTTCA
ATATAATGAGGCCAAGTGTCATACCAAATTTGTTGCAAGTCACTGCAGATAATATTGCTC
ACGGGATATCTGATCTCGCAATTTTTGAAATTGGACCAATTTATAATGGTGAGGCTCAGT
CTAAGTACGTTTTAAGTGGAATTAGATCAGGAAATAATTCGCCGAAAAACCACTATAACA
CTGATAGGAAAATAGATATTTTTGACGCAAAGGCTGACCTCATAACAGCTTTGGAACTTT
TTAATGTCAATTGTGATAATTTAGCAATAGAGAGAGCAGAAAAAGAATATTATCACCCAG
GAAAATCAGGCTCCTTATCTTTTAGAAGTAAAATAGTTGGTTATTTTGGAGAATTGCATC
CGAGTATATTGGATTTTTTTAACATCAAACAAAAAATTGTAGGCTTTGAGTTGATATTAG
AAAATATCGAAAATTTACCTATAAGTAGAAAAAAATTTATCGATTATAAATATCAAAGTG
TAAAACGCGACTTTGCATTTATTGTAAATAAAGATGTAGCAGCAGGCAGTATAATCAATA
TGGTGAAAAAAAGCTCAGAGCTCATCACAGAAGTTTTGATATTTGATGTATATCATGGAA
ACAATATAGAATCGAATAAGATGTCTATAGCATTTTCAGTTACTTTCTGCTCTCCAACTC
ACACTTTAACTGAAGAGGAAATCCAAAAAGAATCAAATATGATAGTCAACTTAGTGTGTG
AAAATACTGAAGGAACTTTGAGAGCTCATTATTAAGCCGTAATCGCCGTTTCCTGATTTT
GCTGTGTCACGTTTACTTCATCCAATTTATTCCCTATCTTGAATTCAATATCCTTGAAAA
ACCTATCCCACATTCCATGCAAATGCTCTTCTACTTTAGGCCATACATCATTTTTAAATG
TCGTTCCATCATCAGAAAATAAATTACCCAAAAAAACTCCTACTTCCTCATAACTTGATT
GAAAATGTTGAAGAAATGTTTCTACTTCCTTATGAGTATCATGTGCCACACTCAACGCTT
TTCCTTCTGTGCTCTTATCCCCACGCATTGCAACGGCAAGACCTGTTTGAATATATCCCA
AGCCTGTCCTAATAGCTTTTATAGGCTGCAGCCATGAACTCTTATCACTTTTTGGTACAT
TATTTACTATATTTTCCACCAACCTATTTATTAAAGGAGACAATAAATCTTGACAAAAAT
GTTTGATATTGTCTTTTGTCTTAATCACAGGACTTTTTATGCACTTTTCTGCCAAATAGT
ACTCAAGTTCTGCTCTCTCTAGTAACTTCTTAATTGCTTCTTCATCAAAAATTTCATGCT
CGAATGCTTTAAGTAAATCATCTTCTATTATTGCAAACTTTATTTTTTCGCGAGATTCCA
GTTCTTCTCTATAATCATTTTTTGTTTCTTCATTTATCAATAATCCTTTTTCTTCTAATT
CTAACTGTTTTAATGCTTTTAGGATTTCTTGGTTATTTTGCAAGTGCTTCTCTATTAATT
TTGTACTTGGATGCTTCTCCCCCCTTCTATTTTNTTTTTTTAGCATCATTTAGAGCTTCC
TCTGTTTTTCCAGGATCTGTATCTTTATAAACATCAATTATTGTTTTTTTAGCTATTTTC
CCTTCTTGTATAAGCCGTTCCCATTCTGCTTTAAATACAGGAAGTGCATCATCACTTATA
TCATCTATATCACCTACTTTCATAAGGGACTCTAGCCGATCATCTTCATCAGTCAAATTA
AGTGACTCCTTTATTTTTAGTTCTTTCAAATCTTTGATTATCACTTCTTTCTCATTTGGT
AATTCCTTACCTTGATTCTCCAGTTCTTGTTTCACTAAAGTATTTTTTAGCTCATCTTCC
AGTGAAAAATCTTCTCCCCGTCTATTTTGCTGAAACTTAATTGCTTGTATAAGAGCAACT
TGATAAGCATTTTCTATTAAGTGAGTTGTCAACTTAGAATCTATGCTACTCACCACTTTC
AGCCTGAATTTACTCAATAATTCCTTCAGTTTATCATGTGTAATATCTTTCTTTTCTAGA
TTCACCAGCTCTTCCATAGTTCTTGCGCATTCTTGAATCGAAGTTGCAATTACACTTCCG
ATCTCATTACGCAAGGGCTGAAGACCATTTTTTAAATTGATATTAGCTGATAATTTCAGT
ATGGTATTTTGTTCTGGATCCTGTCTAATATCAACCCAACTATCATCTTTATTTTTGTAT
AAATCCTTAAGTAGTTGTTTAAATTGCGGTGGAAACTTTATTTTCATATCATATGCAATG
CTTGACTCAGAAACCTCCATTTCATGAAAAGATACCTCTATATTTTGGTGCTTATTAGAA
TACTGCCCCATACTTATTCTAAGAGCAGCAACTAAAGAGTGAGATAACTCTCTATTTAAA
AGATAAAAAGTAGCCAAAGCAACTGTTGCAGGAACGATTAAGGCTACAAGCACAGTCACA
TTAACAAAAATTGCCATTGCAGCAAGAGCGCCATATGCCAATCTTTTTGGCACACCTGTT
TCACTCTTTTTTGTCTTATCTTCCACTACACCTTCTTGTGTCTTGCTATTTGCTTTAAAT
CTACTGTATATGACTAACCCCAGTGCAGTAAAAGCAATATAAGGGAGCATTAAAACTGAC
AGAGCTAAATTTAATATTTTCTTCTCTGGGCAAGCTCTGTTTATCTCTTTCAATATTTCG
CTTGACATATTATACCAGGAGGTAAAAAAGTCAGAATTATAATCTTTATAATGAAATATA
CTGAGCGGAACATTAAAAGCAGCTATTTGTTTAATTAACCAATCCTGCTTACTTACAGCA
TCAAAAAACTCTTCTTCCTCTTCTGAATTAGCAAGACCTAAATCATTCCCTTCTTCTACA
TTAGAAACATCTTCCATAGCATCAAAAAACTCTTCTTCCTCTTCCAAAGCAACATTGGAA
ATAGATTCTACTTTACCTAAACCATCACTATTGTTATTTAAATCAATAACTTCTCTATGA
CCATCTGCAACAACTTGATTCATATCACCACCCTACTTAAAGCAATTTAAGTATAGCATA
AACATTACTAACTTTGCAACTTTATTAACTTAATACCAACTGTCAAACCTTGGTATTCCT
TAGAATAGAAATCGGCCTCGATCTCTTTATTAGTGTCCAAAGATAAGGCAAGGGTCTGAT
CTTTTATATATTCAACCCATGTATTTATTGCTTCCTTAATTTTCTCATCTTCTGCTTTGA
TTATTACTCTGATTCTATCTGATATATAAAAATCAGCCTGTTTTCTAGTTTCTTGAATAA
GCCTCACAATATCTCTTGCCAGCCCTTCTAGAATTAGTTCATTATTTAATTCAGTATTTA
GAATAACAACTCCTTTGTTATTATCAAACACAGCAGAATATTCACTGTTTGCTTTTAATA
ATAGTTCATATTCACCTTTTTCCATAGTATAGCTCTCTGTTTCATCTCCCAAAAATATCT
GTTCGTTTTCAACTTGCTTCCACTTTCCTTCCTTAACGTATTGAACTAGTTTCTTGATTT
TGTCTGGAACTTTTCTTCCAAGCACAGGAAAATTTAATTTTAACTCTAGTGATGCAACCT
CTTTCAATTCACTTACTATTTCTAGTTCTTTTACATTCACCTCATCTCTTACCATCTCTT
GATATTCATCTTCAAGAAAATTGCAGGAAGACTTATGATAAATAGTCATGCTACCAAGTG
GCTGCCTTATACGTATGTTAAACATGTTTCTAATAGAGAGTGCAGCATTACATATTTCCC
TTACCAAATCCATCTTGGCAATGAGTTCACTATTATATCTATCTAATTGTGGAAAATCAG
CCAAATGAACAGATGTTTCTTTATACTTCAGCCCCTGCCATATAGTCTCTGTTATAAGTG
GCAACAAAGGAGCTGCAGCCCGTAGTATGTAATAAAAAACTGTGTACAGAACATTATAAG
CGTCGGTTTTATCTTGATCTAAGTCACTTTTCCAAAAACGCTCGCGACTGCGACGAATAT
ACCAATTATTTAGCACTTCAAAAAAATCTGTCAAGATTTTGCAAGCTTCCTGAGAGTTAT
AGTTGTTCATAGAAGCTCGCATACCTTCCACAGCTTCAAAACATTTTGAAATCATGTAGC
GATCAATAGTACTTTGATAATCTTGACAAATCTCAGCTTTAATTCCATCTGCATTTGCAT
ACATAGTAAAAAAGTGATAACTGTTCCAAATAGGTTTTATTACGTTTTTTAGAACATCAC
GCACTAAATTTCCTTCTTTGTCGAGTAGTAAATTACCACCGCAAACAATGGAACCAGACA
GCATAAGAAAACGCAGCGCATCAGAACCATATTTGTCAAAAACCTCCATTGGATCTGCAT
AATTATTCAAACGTTTGGATAATTTCTGACCTTTCACATCAAGAACCACACCGTGGCATA
TGCAGTTCTTAAATGGCTCACTGTCAAATAAAGCAGTGGAAAGCACAAAAAGCGTATAGA
ACCATCCTCTTGTTTGTGCTATATATTCAGTGATAAAATCCGCAGGGAAATTTTTCTCGA
ACCATTCTTTATTTTCAAACGGATAGTGAACTTGCGCGAACGGCATCGAGCCAGACTCAA
ACCAACAATCAAACACATCAGGCACACGACGCATAACTGATTTTCCTGTTGGATCATCAG
GATTTGGTCTCGTCAAAGTATCGATAAACGGTCTGTGCAAGTCATCTATCTTAACATTAA
AGTCTCGCTCTAGTTCTGCTATTGAGCCATACACATCCACTCTTGGATATTTTGCATCGT
CTGATTTCCACACAGGAATTGGAGTACCCCAGAATCGATTGCGTGAAATAGACCAGTCGC
GCGCTCCTTCAAGCCATTTTCCAAATTGACCATCTCTAATGTGGTTTGGTATCCAATTAA
CTCTCTTATTTAGCTCTACCATTCTGCTTTTGAATTTTGTAACGGCAACATACCAAGAAG
GCATAGTTCGGTAGATTAAAGGAGTATCAGTTCTCCAACAGTGTGGATAATTGTGAATAT
ATTGCTCGGTTTTGAACCAATTTCCCTGCCCTTTCAATTTTTTTATTACTGTATCATTGG
CATCAAAAACATGAACTCCTGTTAAATCTGAAACTTCTGCAGTAAATTTCCCACCGTTAT
CAACTGGACAAACAGCTCGAATATCATGGCTTTGGCAAAGGTAAAAATCTTCTTCACCAA
ATCCAGGAGCAGTGTGCACAACACCAGTACCATCTTCTCCTGTAACATAATCAGCAATGA
AAACACGGAACGCATTTTTTGTATCTTTAAAGTAATCAAACAGTGGTTTATAGGAAAGAC
CTGCAAGATCACTCGCTTTAAGTTTTGTATTACAGTTTTCATATGGAATATTGCTCTTTG
TATAGTGATCAATAAATTTTTCTAGATAGCTTTTAGCGAAAATGTATATTTCATCATTTA
CTAACACTGCACAATACTCAATATCCTTTCCTACTGCCAGTGCGAGGTTGCTTGGCAACG
TCCAAGGCGTCGTAGTCCAAGCAAGCAACTTACATTTTTGCTTAAATTGCTTTGGACTTT
CTAAAAGTTCAAAAGCAACAGTTACAGCTTTGCTAGTCTTTTCTCTATAAGCGTTATCAA
GCCTTGTTTCAAAATTGGAGAGTGGAGTTTCGCACGCCCAGCTATAGGGAACAACGCGTA
CTGATTCATACACAAGACCTTTATTATAAAGCTGCTTAAATGCCCACATGACCGACTCCA
TAAATGATTTATCCATGGTTTTATAGTCATTGTGAAAATCTACCCACCTTGCTTGCCTAT
TTACATACTTCTCCCATTCTGATGAAAATTTCATCACAGAAGTACGGCAATGATTATTGA
ATTTTTCAATGCCAAACTTCTCTATCTCAGTTCTACCAGATATTCTAAGTTCCTTTTCCG
CGCCCATCTCAGCCGGTAGCCCATGGCAATCCCAACCAAATCTGCGTTCAACCCTTTTTT
GCAGCATAGTTTGATATCTTGCAAATGCATCTTTTATAAAACCAGTAAGCAAGTGTCCGT
AATGCGGAAGTCCATTTGCAAACGGAGGCCCATCATAAAATACAAAACAATGATCCTTGG
AACGTTTCTCGACTGACTGCTCAAAAATTTTATTTTCCTGCCAAAATTTTATGATTTCCT
TTTCTAGCAATGAAAAATCAGGACTGCTGCTTGTATCAGGATAATACTTCATATTCATTT
TAACTGGATAAAATCAAAGAATATAGAGCTTTCCAGAAAATTACAAATTCAAAAACTCTG
TTTCTATAAACATTGATAGGTATTGACATTATTATACAGCATATTAATAAATCAGACTTA
TTTACTTAAGTTAAAGATGAATAAAGACAATAACAGTTGGCCTTATCAGAAATTTCACGA
TGCTAACAAAAATAATAGTAAAAGCAGCGTTATTTGGAGATCGCTTTCTTATGAATATAA
TAATTCTGGAAAGGTTGAAAAAGTACACTATCAGTGGGAAAAGAAAAAAAATCCCGCAAA
TCTATTATATCAAGTCTCATATGATTGCGTAACAGAGAGTTGTAGTCCCTTAAGGATTAA
ATCTAGATAGCTTATAAACTTATAAAAACACACAAAGTGCTTCTACATGAGACCATGGGA
GCACTTTTCTCTAATTAGGCAGCGCATCCCAACAAACTATTTTGCCGAGCTTCCAATATC
CTTACATTTACTATTTTATCTTTGTATTTATCGTCAGGATCATCAACGCATACTGATTGC
ATGTATGGGCTTTTACCAATAATTTGATTTTGGTGTTTACCTTTTTTATCACTGAATAGA
ACAGGAATAGTTTTTCCTATCATACTCTGATTAAATTCAAGTTGTTGCTTGCTAATTAAT
TCCTGTAAACGAAGAAGACGCTCTGTTTTAACCTCTTCTGGTACTTGATCTTTTCTTTCC
GCCCCTGGCGTTCCTGGCCTTGGGCTATATTTAAAACTATAAGCCTGAGCGTACTTTACT
TTTTCTACTAACTTCATAGTTTCCTCAAAATCTTTTTCAGTTTCTCCAGGAAAACCAACA
ATAAAATCAGAAGAAAATTCGATTTCAGGTTTCAATTTGCGCAATCTGTCTATTATTCCC
AAATATTCCTCTGCCGTGTGTTTTCTATTCATTGCATGCAATATTTTATTCGAACCTGAC
TGCACAGGTAGGTGAACAAACGGCATGAGTTTTGATTCCTCCGCATGTACCAAGTAGAGA
GATTCGTGCATATCTCTTGGATGAGAAGTTGTGTAGCGGATTCTTTCTAGCTTTTCAATT
TTAGCAATGTGACTAATTAATTTTCCTAAATCCCACACCTCTCCTTTGCACTCTCCATGA
TAAGCATTAACATTTTGACCGAGCAAATTGATTTCCCTTGCCCCATTTGCAACTAACTTC
AATGTTTCACGGAATATTTCATTTACTGGTCGTGAATACTCAGCCCCGCGTGTATATGGT
ACCACACAAAACGTACAAAATTTATCACAACCTTCTTGTATGGCAAGAAACGCAGAAGAC
CCCTGGCTATTGCCATAGCATTCATCTGGCAATTTATCAAACTTCGCAACTTCTGGAAAA
TCAGTATTTATTACATGACCTTTACTTCTGCTTGCTTTGACTATTAACTCCGGTAAAGCA
GAAATACTCTGCGGACCAACAACAATATCAACAAAAGGAGCCCTTCTGAACACTTCTTCT
CCCTCTGCTTGCGCTACACATCCAGCCACCACTATGGTCATTTCCTTATTTTTTTGTGAT
GAATGGATTCTTCCAAGCTCTGAGTAAAGCTTTTCTGCTGCCTTTTCTCTAATATGACAA
GTATTTAATATCACCAAATCAGCTTGTTCTGCATCACTAACAACGTTGAACCCTAAAGGC
TTAACTATATTCTCCATTAAAATGGAGTCATAAACGTTCATCTGACAGCCGTAAGTTTTA
ATATATAGGCCTTTCATATTTAAAATTCTTCACACAAATTCTAGCAAATTATACGAAAAA
CTGAATTCTAGTACAACAGCCAATAAAGATTGCTTGACAAACCTTCTCGCTTTCCTTACT
CTAACAGTAGAGGTATTTTAAGAGCTCAAAAATCTATCTTCGTCTGCAGACTTTTCAGTC
AATTTTTCAAAAAAAAACGTAGTGTATCTTCTTCAGCACGTGTTCAAATTCTGTTGTATA
TGCGCTGCATTTTCTTTCTAATCTTTCAGGAGGATTTTATGTCCAGAATTCCAGATACTT
AACCTTTATTCTTAAGCTAAAAACCGATTGGTACCTATGGTTTTTATAAAGAAAGTGCAA
AAAATACTTTAAAGAATATGAAATAAAGGTAGAAAAGGTTTGAGTAACCAAAAACTGTTT
CCAGGCATAAATTTGTTATGTATACCAAAAAGTAATTACACTAATATAATATTCACACTT
ATATGCTAATATAGATATAATACTAATTAAAGAGCATGTTATGCAAGAAGAAGTATCAGA
TTTTACAGATGCTCTTTGTCAAAATAAATGTGATTCCTTTCGAGTGACACTCTCCTATAT
CTTTCTTTAGGTTATACAGAAGTCTAACACAATTATAGAACAAGCGTAAAAGTTCTGGTA
AAGTAGTTTTATTTACAAAAAATATGCTACTTGATATTGAAAAACGCAGCATAACAAATG
CACTGTGGAAGTTACAAGAAGCAGATCAAAGGGAGATTTTTACTCTTATACAGAGATTTG
AGTTGCCAGAAATATTAGCAAGAATATTAGTTGCTCGTGGTGTTAACATAGAAAATGCAC
ATGACTTCTTACACCCACTAATCAGATCGCTATTACCAGATCCCTTTCACCTCCTTGATA
TGGATAAAGCTGTTTCTCACATAATAAAAGCAATAAACAATAATGAGAATATTGCAATAT
TTGGTGATTACGATGTTGATGGTGCAACGTCATCAGCATTGATTAATAGGTACCTAAGAG
CGATTGGAACACGCTCTATAATCTATATTCCAGATCGTGTTGATGAGGGCTATGGATTGA
ACACAGATGCTTTATTACAACTTAAAAAGAATGGTATTGATTTATGTATTTCTGTTGATT
GCGGTACGCTTGCATATCAACCAATAGAAGATGCAAAAGTCTTTGGACTTGATATTATAG
TTGTCGACCATCACCTTGGAACAGAAAAATTACCAAGTGCTGTAGCAGTTGTTAATCCCA
ACCGCCTTGATGAGAGCTCTCCTTATAATAACTTAGCAGCAGTTGGAGTGTCATTTCTGC
TAATTGTTGCTCTTAACAGAATCCTACGTGAGCAAGGATTTTTTACCAACAAAAAAGAAC
CAGATTTATTTGATCTACTGGATTTGGTTGCTCTTGGAACTGTTTGCGATGTTATGCAGA
TTACAGGCCTAAATAGGGCTTTTGTTTTACAAGGATTAAAAGTTATGTCAGCAAGAAAAA
ATGTTGGCTTACGTGTTTTGTTTGACGCTTTGGGAATCCTTGAAAAACCAAGTGTTTCAC
GATTAGGGTTTAGTATTGGGCCATGTATAAATGCCGGAGGAAGAATTGGAGAAGCATCGC
TCGGTGCAAGGTTGCTTTCCACCGATGATGATGATGCACATTCAATCGCGCTAAAACTAA
TAGATTTGAATAATGCAAGAAAAATGCTAGAAAATGAGGCTATTTTGGAAGCCACAACAC
AAGCGGAAAATTTTGCCCACTTAGGTGTAAATTTTATAATGGTAAGTGGTAATTGGCACC
AGGGAATAATTGGTATCATTGCATCAAGACTAAAAGAGCAGTTTCACTTACCAACGATAG
TGATATCTTTAAACAATGGAATAGGAAAAGCAAGCTGTAGGTCAATTTCTGGAGTAGATA
TTGGTGCTGCGGTTCTTTCTGCAAAATTTACCAACCTAATCATTGAAGGTGGTGGTCACA
GTATGGCAGCAGGATTTTCGATTAAGGAAGATAAAATAAGTGATCTACATGATTTCTTTA
CTGAAAGATTTGCAAACTCCACAAACGACAAAATCATAAAAGCCGATGGCATAGTAACAG
CTAAAGCAATAAACTTATCCCTGTGGAATCAATTGCAACGCTTAGAGCCATTTGGTGTTG
GCAATCCTGAACCGAGATTCATCATTCAAGGAGCAAAGATAAGAAAGCCGGAAGTTATAG
GAGTTGACCATATAAAATGTTTTATTGCTGACGATAATGTTATGGTAAAAGCTATTGCGT
TTCGCTGTGCAAATACTGAGCTCGGCTCTGCTATTATGCAGGGTAATGTTAAAGCCATTT
TGGGTAAAATCTCTATGAATTACTGGAATGGCAATGAATTTATACAATTTATGATAGAAG
ATGTCTTAACCATTAGTTAAGTTACTATTTTAAAATAATTACCTATCAATCTCACCAAAG
ACTATGTCGAGTGAACCGATAATTGCTGCAATGTCAGCAAGCATGTGTCCTTTTGCCATG
AAATCTAAGGCCTGTAAATGTGCAAAGCCAGGTGCTCTTATTCGACATCTATAAGGTCTA
TTGGTACCATCTGAAACTATATATACTCCAAACTCGCCTTTTGGCGCTTCAACAGCCACA
TAAGCCTCACCTTCTGGCACATGATATCCTTCTGAGTAAAGCTTAAAATGATGAATCATA
GCCTCCATAGATTCTTTCATTTCTGCTCTTGGCGGTGGAGAAATTTTTCTATCTTCAGTT
TTTATTGGCCCTTTAGGAATTTTCTCTATGCATTGCTTCACCAAGCTAATAGATTGCCTA
ATCTCTGCCATTCTTACTAAATAACGGTCATAACAGTCACCATTTTGGCCGATAGGTATA
TCAAAATCTAACTGATCATATATCTCATATGGCTGGCTTTTTCGCAAGTCCCAAGCAAGT
CCAGCAGCACGGAGCATTGGTCCACTAAAGCCCCAATCAAGCGCCTGTTTTATTGATATT
TCACTAATTCCTACAGTGCGTTGCTTCCATATCCTATTTTCTGTTAGAAGCTCATCAACA
TCATCTATATACTTTGGAAATTGCTCTATAAATTTTGCAATATCTTCAATCAAACCTTCT
GGGATATCTGCTGCAAGTCCACCTGGCCTTATATAAGCTGCGTGAAATCTTGCACCTGAG
GCCCTTTCATAGAACTCGAGTATTTTTTCTCTCTCTTCAAAGAGCCATAAAAGAGGAGTC
ATCGCCCCAACATCAAGTGCTTGGGAAGAGATATTTAGTAAATGATTTAGTATTCTTGTC
AGCTCACAAAATAGAACACGCAAATATTTTGCCCTAATCGGAACTTCGCACTGCAATAAT
TTCTCTACACATAACGAATATGCATGCTCTTGTGACATTGGTGACACATAATCAAGGCGG
TCAAAGTAAGGCAGAGCTTGAAGATATGTTTTATGTTCTATTAACTTCTCAGTGCCGCGA
TGCAAAAGTCCAATGTGGGGATCTGCCCTCTCGATCACTTCACCATCCATCTCTAAAACA
AGACGTAACACCCCGTGTGCAGCTGGGTGCTGAGGGCCAAAGTTTAGCATCATTGTCTTT
AGATCAGGCATGCTTGGTAGCTTAAGGTATTGGAATTGTATAGGGTAAAATGTGCTTAAA
GTCAATAGGCTTCTTGTACAAGCTATAACTCATCGTTACAATAGAAAAACTCTCAAAAAC
TTCACCACTTCTTCATGATCTGATAGACAATGTTTATGTGTCACATACAATTATTGCACT
TATGTTGATCAAGGCAGCGAAATTATGTATAGATAATTTTGATTGAGAAATAGTTTTTCT
ACTATATAAATTCTACTTTAGAGTAATCAAAATTAATGAAAGACAATAAATATAGTTTAG
GTTTAAGGATCATTCATTGGTTAATGTCTGCTTTTATTATTGGCATGCTTTGTTCTGGGC
TGTACATGAAAAGTTTGCCGATTAGCAATGAAATTAAATTCAGCATATACGCTGTTCATA
AGGCTTGTGGTATCACCGTTCTTGGATTAATTATAGTACGTATATTTTTTCGCGTCTTTA
CTTATGTTCCGCCATTACCAGCCAATTTTTCTCGATTTGTAATCAATGCGAGCAAAACGA
TACACTTTGGTTTATATGCTTTGATGGTGCTAATGCCACTATCTGGTTATGTCATGTCTT
CTGCTTCTAGCAAAGAGATCAAATATTTTTTCCATATCCCTTTATTAATTAACCATAATG
AAGATCTAGCTAGTGCAGCTAATCAGTTACACTCGATACTTGCATATTTTATGATACTCT
TTATAGCCTTGCATATAATTGGTGCTTTAAAACACACATTTATAGATAAACAAAACATTT
TTAAACGTATGATATAGGTTATATGTTAAGTAGCCTCTGGAAAAAAGGAACGAATTTTCT
TGGTAGTGAATTTGCCATAATGGGTGGTGCTATGAGCTGGGTTTCAGAGAGAAATTTGGT
TTCAGCAATCTCAAATGCTGGTGGATTTGGCGTGATTGCTTGCGGTGCAATGTTTCCAGA
CTTACTGAAAAAAGAAATCATAGAGACACAGAAATTAACTAACAAACCATTTGGTGTAAA
TCTAATTACTATGCACCCAAAGTTGAGTGAGTTGATAGATGTGTGCATTGAAACGAAAGT
AAGCCATATAGTGCTTGCCGGTGGACTACCAACGAAGCCTAATATAGAAAAAATCAAGAG
TGCGGGCATTGAAGTTATGTGTTTTGCACCAGCATTAAGCCTCGCGAAAAGGTTAGTAAA
AATGGGAGTAGATGCGTTAATAATAGAAGGTATGGAAGCAGGAGGACATATCGGTCCTGT
TAGCACTTCTGTTCTCGCACAAGAGATATTACCTCATTTTAAAAATGAGAAAACACCGGT
GTTTGTTGCAGGTGGAATAGGAAGAGGCGAAATGATAGTTAACTACCTAGAAATGGGAGC
AAGTGGCTGTCAAATAGGTACATTATTTGTCTGCACGAATGAGTCAATCGCTCACAAAAA
TTTTAAAGAAGTATTCATCAAATCAGCTGCGCGTAATGCTGTATCTTCTGTGCAGATTAG
TGCTGATTTCCCTGTAATTCCAGTAAGGGCTATAGCTAACAAAGCAAGTGACGATTTTAT
GGAGCATCAAAGAGACATTATTGATAAATATCAAAATGGAGAAATCTCAAAAGAAGATGG
GCAGCTTGAAATAGAAAAGTTCTGGGCTGGAGCTTTAAGAAGGGCAGTAATTGATGGAGA
TGTTGAAACAGGATCTTTAATGGCCGGTCAAAGTGTTGGCATGGTTGATAGAGAAAAGCC
TGTAAAAGAAGTGATAGATATGTTAGTTCAACAGGCAAGCAATTATGTTGAAATGTAAAA
TCAGTAATCAGCAAAGAAAATAGTTAGCAAATTGCTATAATTATCCGCAATAAGGCATAA
CTGCCCAGTTTTAATGTAAAATTAACGCTAAAGAGGTATTCATACATTTTGTTATGTATG
GAGAAATGTTATGCTAAGTCGTTTTGCAAAACATCAGAAGAGTGAAGATATTAATCAACA
ATTGTACAATGCTATATACAAAAAGGTCACAAAAAAAACACATAATCATGAAAATCTAAA
AAAGGGAGATGGAACTATCGCAAAATGCATAGAGTTGTTCAACAAAGGAGCTGATCCGAA
CATATTAATTAAATTAGAAAAATTACTGAGAGAGCAAGAAAAATATTATAATTATTACAC
CGAGAAATTTCTTCCAGAATTGGAAAAAGAAGTAATGGGATCAGAAGTCGGACTTCCAGT
ATTTAAGAATGAAATAGAACAATCACAAGGATCACCAACAAGAAGAGGGAAAACATTAAA
AATAATTTCAGAGATTACTAAAAAGAGCAACAATAAAGATCATTCTAGTAGCACTATTCA
AAATCAGAAAAGTCTTAGAAGTAATCAAGCAAATAGACAAAATAATACTATGGAACTATT
TAACAAACAAATTCTTTCTGGTGAAGTTGAAATTCCCAAAAATTCAGGTATTAATCCTCT
GGAAAAGGATTCTTTAGCTAAGGGTGTAAGTGGAAAAGGAACCCCTGGAATATATAATTC
CTTGAGAAGTTCAGGTCGTTATGATGCTTCAACAATTCTTACATCAAAACAATCGCAAGC
AAGAAAGAAGATCACACAATCACAATTGAATAGTCAATCTGATCTTTCGATTGATAGTAA
AGATTTAAAAAATGAAAAGCCTAATATAACTGTGAATGCTGTAGAAGTGCCAAGTGGTGC
AAATACTTCTAAACTCAGTAGTAGTAGTGATTTAGATAGTCGAATAAATTCATCTAGCTT
GGCATCAAGTAGCAGAAGGAACAGCTTAACTTCAGTAACAAGCATTTCATCTGAGGAAAG
TGTACACTTAAAATTAAACCCTGCTGAGGAAGATAATAGTTTGCAACTAGAAGATGAAGG
AAAAACAAAATTAGCACATCCGAACAAAACAAGGCCCAAAGGCCCAAGCGGAAGAAGATC
CCCTTCTAAACATTATAAGAAGACTGAAGAAGGGCCTCATTGTGTGATCTCAGTGACAGG
CAGTAAGGTAAAAGATACAATGCAATCCAATAATTATGAAAATAATAGTAAAATCAAAAA
CAAAAATCTTCACGTCGCACTTGTAACAAGTTCTGCTCTCTTAGCAATAGGGTGCATTGT
TGCAGGAGCAATGACATCAGGATTAGTAGGAGCAGGACTGTTTGTGGTGGCTGCAGTGTT
TGCTACAGCAGCTGTTGCTGAATTTTGTTCAAATATTCTGTCAAGTAAATTGACATCCAT
TAGTGTGAGTCCTCTTGTTGATAATAAAGAGCTAACACGGTGATAAAAGTTAAATATGAG
TTACTTATGGTGAGCAAGTGAATTCGGTTCTTGCCTATTGATGTAAAAATTGTTACATTT
GAGGAGTATCTTAAAGGTATTTAGCTGATGCATATTCAATTGGGTAGAGTTTTTTCTATT
GTAGCCCTGTTAAGTTTTATTTTCATGTCGTGTTCTAGCAAAGCAAGTGATGAATTGAAA
AATATACCAGGAACGTTGAAAGAACTTATTTCTTCATTTTCAGTTAAAGATACTGTAGAA
AATATGAGTCCCTCAACAATTATAGGTTTATGTATAGCTACAGTGATACTTGCAGTAGTG
TTCAGAGGCCTAATTTTTTTCATGATAATATTTGGCGTACTGATCATGATGTTTGGAAGC
ACAGAAAAGGCAACAGATTACCTGAAAGAAAAATTCAACTTTGCAAAGGACATACAGTTA
CAATCCAATAACAAAAAAGAAGATAAGGATTAAGTAAGATAGATGATTCTTTATTATCTT
TTTATTGAATATGCATGATATTGTATGCAACCAAAAGTACCAGCCACTAGCTCTAATTCT
GAAAAAAAGAACAATTTAGCGTTACTAGAAAGTATTAATTTAGATTTTATCCCTTATGCT
TGCCACTACGATGAAGAAACTATACTAACAAAACAGGGGGAATTATTAAAAATAATCAAA
TTAGAAGACTATTCTTCAGTTGATAACTATGGTGATCTTAGAACTGAAATTAGAAAAAGT
ATATCAAAAAATATCAAGAGTTTATATTTTAACGTTTGGATTCACACTGTCCGTAAGCGC
AATAAACTGAGCTTACAGTGGAATAAAACTGCAGACTTTTCCGATCAGCTACACTCAACG
TGGTTTAATAAACTAGTTGATAGTAAACTACAGTATATAAATGAATTGTACATTGTGGTG
TTACTTAGTGATTTTGGCAAACATATTAATAATGCATTTTTTTTTGGCGGGATAAAGAAT
AGGCACAAGTTATTTTTACAAAAAAATCATCAAGAATTACAAAAAATAACTGACCTGATT
CAAAAAGATTTAGAACCTTTTGGAGCTAAAAAACTGGGCCTTAGGTCTAGTGAAGGCAAA
ATATATTCTCAAATGATGGAATTTCTCCATTACATTATTACATTAACGCACAAAGATTAT
CCAATATGTGAAAGGGATCTATCGCAGCATGTGAAAAACCTAAAAGTAGCTTTCGGTTTC
AATAAATTTCAAACATCGTTTGAAGGTCAACAGAAGTTTGGTTCTATTTTTTGCATAAAG
GAATATCGAGAAATCCCCTTAGAAAATATAGATAGGTGTTTGCAACTTGACTCTGAGCTT
ATCATCACAGAAATAATAATATTTACTAGTAATAATAAAGCAGTAAAAGAATTCAAAAAA
CAAATTAATATACTGCAAATCAGTGAGGACAATACCTTACTTCAAAACTCAGGAATAAAT
GAAATAATAGAGCTTGAAAAAATTTCTGCTATGGATTTTTGTCAACAGAAAATTATTGTT
ACAATCTTTGCAGATGATAAGAATAGGTTAGCTAAAAATATCAGCGATTTATCCTCTGTA
ATGTCGTTAATCGGGTTGATGATGTTTAGAACTGATCTGCACATGGAAAATCATTTTTGG
GCACAGCTTCCTGGAAACTTTGCTTTTGTTACACAACCAAAAAATATATTAGAAAAATAT
GCTTGCAGCTTTGCTATGTTGCATGATTTTACATCAGGTACGTTAAAAGGAGGAAGATGG
AAAGAAGCAGTAACAGTTTTTTTTTCAAAAAAAGGCAGTCCTTACTTTTTTAACTTTCAT
GGAAAGAAAAATAATGGTCATACCACAATACTTGGAGCTCCAAATTCAGGTAGAACCTCA
CTGATCAATTTCTTACTTTCGGAATCAAGAAAATTTAACCCTAGGATTGTTATATTGGAT
AATACTGGAAAATCAATAATATTTACTAAAGCAGTAAGCGGCCAATATTACATAATTGAT
CCAAAATATAAAGATAAAAGTCTAAAATTCAACCCACTGAACATTGAAGATAGTGCTTCT
AATCGCAATATGCTTGTTGAATTGATCAAAAGGATGGTTGCAGATGCAAGTTTGGTAGAC
GTAGAAGAAAAGACAAAAAAAATTGTAGATTCTATATTTGGTATATCAAGAGAATTGCGA
TCTATTTCTCAAATTTCTGAAGTGCTTTTACTTCTTGGGGGTAAAATAAGTAAATGGTGT
GGTGATGGTGAATTTGCTTACTTATTCCAAGATGGTGATGAGTCAGACATTGACTGGGGA
ACAAAAACTATATCCCTCAATACTGCAAATCTCACTAAGCAAAAAGAATGTATGTCCGTG
ATACTTTACTATTTCTTATACTCTTTCGAAGCAAAATGTGATGGCTCACCTGCAATACTT
GTTTTGGATGAAGCATGGGAGATAAGTAATATTTTTCCTACAGAGGGAGAGTTTGACGAC
TGGATGCAAAGAATGACAAAGTTAAATGTTGTAGTAATTCTAAGTACTGAAAACTTAAAC
CTAGCATTTGCTAGCAAGTTTACTCAATATTTAGATAAGCATGTCGATACGAGAATCCTG
ATGCCGAACATAAATGCAAACAGGTTATACATGAAAGCATTTTCTCTGTCGAAAGAGGAA
CTGAATGTCATTTTGCAAACACCAACACAGGAAGGTTTATTTTTGATAAAGCAATACAAA
GGTTTAGTAACTTTAAATCTAGATTTGAAGAATATGAAAGAAATACATGTACTTTCAGCT
AATAAAGAGACTATAAAGTATATGTATGAGGCGATGAAGGAAAAAGGCGAGAAAGTGAGT
AAGTGGTTACCGGTGTTCTATGAAAAATGTAAAGCTTAATTTTTTATTGATATTCTCCTT
GATATTTTGTCTTTCTTATCAAGGATATGCTGATTGTCCAACATTTGTAAAAAGTAATAC
TGAAATTGAAGCTACAGGAAGTAAAGCAGGAAAAGGCTTTTGGAAGATCAT
>NODE_2_length_44248_cov_0.232531
GATTTCTATCAATCAATCCAATTGACAGTATCACTCCTTGCTCATTATAGCCTTGCGGCT
TTGATTTAATATACAATCCAGTTTTTTCATGATCATCAAAACGTTGTATTTTAACATAAA
ACGGCTACTTTTATGCTTACCAACTTAATAAAATTCCTAAATCCCAGTGTCGGAGCACTG
GAATGACAGAAGAAGGAAACACTCGGATAGGGGCAATTTTAATGATACCATCATAGAGAT
CAGCTACTCTGATGACAACTTTTTATGCGAATAGTTTTATTGATGATATTAAAGATTTCA
CTATAATGAAAGTTTAAGCTAGCGTTTTTAAGGTGAACAAAGAGCTAATAAGTGAAATAC
CTTTACTTGAAGATAAGGCAGTTTCTGAGATTGAAAATGCTGCTTCTTTGCAAGATTTAG
AAAAAGTTAGGTTGTCATACTTGGGGAGAAAGGGTCTAATAAAGGCTTATTTCGATGACT
TAAAGAATATAGATGATGCAGGAGAAAAACGCGACCTAGGTGCAGTGATTAATGTTTTAC
GCAATAAGATAGACCAGCTTATAACAAGCAAAGAAAATGAACTAAAAGATAAAGAAGTTA
AGTTAAAACTGCAAAATGAAGCAGTTGATATCACACTGCCTGTCAGACCAGAAAGAATTG
GCAAGATTCATCCACTGAGCAAAGTTATAAGTGAAGTAAAGCTCATTTTTGCACATATGG
GCTTCAAAGCAGTTGATGGTCCTGATATTGAAGATGAATTTCACGTGTTTGATGCGCTAA
ATACTCCAAGTCATCATCCTGCGCGAGAGGAGCAAGATACCTTCTACTTAAAGAATAAAA
TAAACGATAAAAGAATGGTGCTGCGCACTCATACCTCATCTGTGCAGATTAGAACCATGA
AAAAGACAAAAACTTTTCCAATTAAAATAGTAGCTGCAGGCAGGGTATACAGAAATGACT
TTGATGCAACTCACACTCCTATGTTTCATCAGATAGAAGGGCTTTATGTTAATGAAAATG
TCAATATGGGCCAATTAAAATTTACTATTCATCGCTTCCTTAGTAAATTTTTCGGAGATA
AAGGTCTAAAAATACGCTTTCGTAATAGTTTTTTTCCTTTTACTGAGCCTTCTGCAGAAG
TGGACATAAGTTATAAAGGTAGTAAATGGATTGAAGTACTTGGATGTGGTATGGTGCATC
CAAATGTCTTTAAAAATGTTGGAATAGACCATACTAAATACAGTGGCTTTGCATTTGGGA
TTGGTATAGAAAGGCTAGCAATGCTGAAATATCAAATTAGTGATCTAAGGAGCTTTTACG
ACAATAGAGTTAGTTGGCTCAACCATTATGGTTTTCATTTTTTGTCTTTAAGATAAGTGA
CAAACAAAGCTTATACATTTGTTGTACTTGCTGCTGGGCATGGTAAACGAATGAATTCAA
GCTTGCCTAAGGTTCTGCACAAAATAGGTAATTTCTCCATGCTTGAGCATGTCATTTACA
ATGCAAAGCAGCTGAATCCTGAAAAAATAGTTATTGTAGTCGATTTGCCTTTAACTCAAA
GGCTGAAATGCTTTGAGGGTATAAAACTAATTACACAAGAGTCAACGCTCGGTACAGGGG
ATGCAGTCAAAATTGCAATGAGAAACCTGAAAGAATTGTCAGATATAGTTGTTGTGCAGT
ATGGGGATACTCCACTAATAAAAAGCAGCACAATAACTAAAATGATAAGCTGCTTAGGAG
AGAGCAATGCTTTAGTTTGTCTTGGGTTTAAAACTAATAATAAAGGATACGGTAGACTAA
TTATTGAGAACGGTTCCCTAAGAGAAATCGTAGAAGCACAAAATGGTAGAAATAATGATG
AGGAATTTCTTGCTAATGCCGGAATAATGGTTGCACGTGAAAAGAATCTACGTGAATTGG
TGGAGAAAATAGAGTGTAATAACCAAGCTCATGAATATTACTTGACCGATATCGTTGCCA
TTGCAGTAAAGAGTAATTTAAATGTCGGCTATGTTATTGCTGATGAGGAGGAGGCAACTG
GCATAAATAATAGGAATGACCTTGCAACGGCCGAGTTTTACTTTCAAGAAGAAAAAAGAA
AGTTTTTCACTAACTCTGGAGTAACGCTTGTTGCTCCAGAAACTGTTTTCTTCTCTCTTG
ATACGCAAATTGGTATGGATTCGATTGTTTACCCATACGTTTTTTTTGGTCCTGGAGTAA
AAATAGGATCTGGTGTTAGGGTTGGTCCATTTGCCAAATGTGAAAATACAACAATAGGTG
ATGGTGCAATCATAGGTAATTTTGTTGAAACAAAAGCAAGTGATATAGGTATAAATACTA
AGATAAAGCATTTAAGTTATATAGGAAATACTCAGGTAGGGCAGGGGAGTAACATAGGTG
CAGGTACTGTTGTTTGTAATTATGATGGTAAAAAGAAACGTAAAACAAATATTGGAAGCA
ATTGTTTTATTGGTGCCAATAGTTCATTAATTGCACCGCTTAATGTGCATGATGACTCTG
TCATTGCAGCAGGTAGCGTTATAGTGAAAGATGTGCCAAAGGGAAGTCTTGCAATTGCAA
GAGAAAGGCAAGTAACTAAAAAAATAAAATAATTCCAATTTTTTTCTTGATGGTTATGCT
TATATATGCATATGCTGAGATCTTAGATAAAAATGAAAAAATTATTTACCTTGTTGGTTT
GTTGTTCTCTTTCAGTACCATCTTTTGGAGTTGATTGGATTAAAGATAGAATTTATACTT
CTTTGTCATATAGCCGACTTGGTGTTAATTATGACGTTGGTTTTCACTATACAGATAGCG
TTAAAATTTCAGTTGGCTATGTAATCAAACCTATTATTAATTCTCTAATCAAACCTACTC
TTGATGAAGAATTTGGAGCAGTGGTGGGGCTTATGGCAAAGCTTCATTATCATCATAAAT
TTGAAAATACGGGTATTACTCCTTATATTACTGCTGGTGTTGGTGCTGTTATAGTGCGTA
CAATGAAGGCTAAACCTAATGTAGGTAGAGCTGATAGTATAGGTGAAAACATAAGTGCTC
TACTTGGAGAGGCTTTCAAAGCTGTAGTCAATGATGAATTTTTCTTATCAAATAGGTTCT
GGTATTAATCTTCCACTTTCTGAAAGAACAAGTGTTTTTGCTGGCTACAAATTGCAAAGG
TTTCATAAAATTTTCCATGGAATTGAGCTAGGAGTGAGTTTTAATTTATAAACTCTGATT
GAATATTTTTAGTAAAGGCTAGTGGGAAATTATATTGAAGTGAAAGTAAGTGATGTAGAC
TCAAATGATGATTGCAGCAGATAGTGAAAGATATGCCAATTTGCAATTGCAAGAGAAAGA
CAAATAACAAAAAAAATAAAATAATTCCAATTTTTTACTTGCAATTTATACTATTTTTAA
TATTTATATGCTTGTATATGCATATATTAATCTTTGGAGGATAAAAATGAAAAAGTTACT
TACTTTGTTGGCTTGCTGTTCTTTGTCAGCACCGTCTTTTGGAGTTGATTGGATTAGAGA
TAGAACCTACACCTCTTCGTCGTATGGTATGCTTGGTATTAATTATGATCTTGGCTATCA
TTGTACAGATAGCATTAAAATTTCATTTGGTCCTGCAGTTAAACTTGTTATGAGTGAAGG
GATTTTAGACGCGGGACTTATGACAAAGCTTCATTATCATTATAAATTTGAAAATACAGA
TATTACTCCTTATGTTACTTTTGGTGTAGGAGGAGTTGCTAAAATTCCTCTTTCAGAAAA
TCAAGGGCCAGACGTAGAAGAATTTTTTTCTTATCAAATAGGTTCTGGTATTAATCTTCC
ACTTTCTGAGAGAACAAGTGTTTTTGCTGGCTACAAGCTGCAGAAGTTTCATGAACTTTC
GCATGGGGTTGAATTTGGAATGAGTTTTAATTTGTAAGCTCCGATTGAATGTTTTTAGTG
AAGTCTGGTTTGAATTTTTGTTGAAAAAAAGCAAGTGATATAGGCTAAAATGATGATTGC
AGTAGGTAATAGAATGTGAAAGAGAAAAGTTTGGTAATTGCAAGAGAAAGGCAAGTAGCT
AAGAAAGTGATTCCGATTTTATTATGTAAGTTATGTAATTTTAACTTTTCTGTGAGTATA
TATGAGTATATTCATGGTTAGAGGGTAAAAATGAAAAAATTACTTACTTTAGTAGTCTGC
TGTTCTCTGTCAGCACCGTCTTTTGGAGTTGATTGGATTAGAGATAGAATCTATACTTCG
TCGTCATATGGCAATCTTGGTGTTAATTATGATCTTGGTTATCACTATACAGATAGTGTT
AAAATTTCGGTTGGTTCTGTAGTTAAACCTATTCTCAATAGTCAGTATAACCTTGCTGGA
CTAGAGTTGGGACTTATGGCAAAGCTTCATTATCATCATCAATTTGAAAGTACGGATATT
ACTCCTTATATTACTTTTGGCACAGGAGGCATTATTGCAATGTCTCAAAAACAAGAAGGA
TTTTTTCCTACCAGATAGGTGCTGGTATTAATCTTCCACTTTCTGAGAGAACGAATGTTT
TCGCTGGCTATAAACTTCACAAGTTCAGTAATTTTTCTCATGGGTTTGAACTTGGAATGA
GTTTTAATTTATAAGCTCCGATTGAATGTTTTTAGTGAAAGCTTGAGTTTTTATTAACGT
CGTAAAGTTTTCATGAGACTAAGAGAATTTGAGAGTAGTCAAGTTTTAAAACTTGACTAC
TCTCCACGAGGAAAAGCAGATAAAGGTAGAAGTATTTCATGTTTTTATTTATATTGACAG
TATGTGTAACATCATTTACGATTAGTGTTAATAACAATAATTGATATTTGTCATGTTTGC
AGTAATCGAAACTGGTGGAAAGCAGTATTTAGTAAAAAAAGGCAGCATAATTAAAGTAGA
AAGATTACAAGCTGAAGAAAAAGAGGAAGTGGAAATCAATAAAGTGATTTGTGTTTCAAA
CAATGGCTTATCTTGTTCATCTAATGCTGTTGTTAAAGCTGAAGTACTGGAGCAGTGTAG
AGATAAAAAAATTATAATCTTTAAGAAAAAGAGAAGAAAAAATTACCGTAGGAAAAATGG
TCATAGGCAGTATATTACTGTTCTTCGTATCAATGAAATTAGTCTTCAAAAGTAAGAGGT
AAGATATGGCAACTAAAAAATCAGGTGGTAGTTCCTGTAATGGTAGAGATTCGGCAGGGC
GTCGGCTCGGGATAAAGAAGAATGGTGAGGTTATTCCAGGTAACATAATTGTACGTCAAA
GAGGTACAAAATTTCATCCTGGAAAGAATGTTGGTATGGGTAAAGATCATACGATTTTTG
CTAAAACGAAAGGCTGGGTGAGTTTTAGAAAATCAGCAAATAAAAAGACGTTTATTGATG
TTGTGCCTACAGATGATATGCAAGCCTTGGCTTGAATAGATACGGGTCTGTAGCTCAGGT
GGTTAGAGCGCACGCCTGATAAGCGTGAGGTCGGAGGTTCAACTCTTCCCAGACCCACCA
TTTAAATTTGCAATAGTTTTGATATCGTGTAACTAAGCGATGGTTTTACATAAGAATTCA
GTAACCAGTGAATCAGTAGCAGCCGGTCATCCAGACAAAGTAGCAGACCAGATTTCAGAT
GCAATACTTGACGAATACCTTTTTAATGACTCTTCCTCTCGTACTGCAATAGAGACTTTA
GTTACTAAAGATAATGTTATTATAGCTGGGGAAGTATTTGGGCCGAACATTGAAAATAGC
AAGATTGAAAGTATTGTACGGAATACAATAAAAGATATTGGTTATGAGCATGATGGTTTC
CACTGGGAAACAGTGAAAGTAAATATATTACTACATGAACAATCAAATGACATTGCAATA
GGTGTGGATCAAGGTGCTGGGGATCAGGGCATAATGTATGGCTATGCAACAATAGAGACA
GAAAGCCTCATGCCAGCACCCATTTTTTATGCACACTCGATTCTGAGAAATATCATGAGT
ATGGTCAAAGAGGTAAAGCTTGGTCCGGATGCAAAATCGCAAATCACTTTGGCGTATGAG
AATAACCTTCCAGTGCGTGCTGAAAGTATTGTTGTTTCAATACAGCATCTTGAGGATCTG
AGTCAATCGAAAGTGAAGGAAATAATTTATCCTTACATAGCTTCATCTTTACCTGAAGGG
TGGATGTGCCCTAAAGAAAATCTCTTAGTCAATCCAACAGGTAGATTTGTTATTGGTGGA
CCAGTTGGTGATTGTGGATTAACCGGACGAAAAGTTATGGTTGATACTTATGGAGGCTAT
ATTCCACACGGTGGAGGAGCGTTTTCTGGAAAAGATGCAACAAAAGTTGATAGATCCGCA
GCTTATATGGCGAGATACCTTGCTAAAAATATTGTCTTTGCAGGTTTAGCTGAACGTTGT
CTTGTGCAGCTTTCTTATGCAATTGGTGTCTCAAAACCTACTTCATTTTACATTGATACA
TTTGGCACGAATACAATAGATGAAGAGAGGATTAAAGGGTTTATTGAAGGTAACATAGAT
TTATCAACTAAAGGCATAATAAGACATTTATCACTTAACCATCCTATATATAAACGTACA
GCCTGCTATGGGCATTTTGGTAAAGAATCGGAAAGTGATGGTGGATTTTCTTGGGAAGGT
GTGGACTTATCTACTGATTTTTGTAAAGAATTTAATATAGAAGAAAAGAGAGAATTTCTT
TAAACTATTAAACTCTTTTATTTCTAGCTTGATACTTATATAATAACTTATTATAAATTG
TAAGTAACTCTTTAGTAACTATACTAGTTTTAATATTTATGAGGCTTGCAAGATGTCCGA
CAAACCAAAAGAAGAATTTTATGATATTGCTATAAAAGAATCATCTGGTCTTATTGAAAA
AATAAAAGGACATCCTTTCAATGTTGAGTTGATGAATAATACGCTAGATTATGAAAAGTT
CAAATTTTATCTTCAGCAGGATTTTTTATATTTAGTGGACTGTACTCGTGCTTTATTGAT
TGTTGCAGCTAAAGTTCATGACATTGAAATAATGAGCAGCTTAATAAATGTGGCAAGAGG
AACATTTGATGTTCGGAGGCAATATAAAGAACATTTTGGAGATTGTGATTTATCTGATAA
TCACAAAAAATCAAGATCCTGTTCTGCCTTTACTGACTTTTCATGCGCGCTGCATATCAC
AGTTCTGTTGCTGAAGCTTTATCAGCATCTTACCCTTGCTTTAACATATACCAAATCATT
CTACATAATATGATGAGTGAGCTAACACCCGATTAGGTTAAAAATAGCANGAATGCTGCA
ATTGATGAGTTTACTAATGTTACGAATAAATTTTATAAGAAAGCTGGAGATTGTGAAAAA
AGAAGGATGCATGAGTTTTTTAAGAGAGGTCTAGAGCTAGAAATAATGTTTTGGGATGAG
ATGTATTCTCTAGCATAGTCTGTAGTATTAACACTAAATTATGTTATAATTTATGTGATG
TTCAGTGGTATAATTAAGAGCTATTATGGGTCAAATCTTTTAAAGGATATTATTGAGCAT
CCTTTCAATGTTGAATTAGCAAATAATACTTTAAACATAGAAAACTTCAAATTTTATATA
CAACAAGATGCACTCTTTTTAGCTGATTATGTTCGTACTGTTTTAATGATTGCATCAAAA
ATGGAGAGTTGTAACAACATTGTTCCATTTATTGAGGTGGCTAAAGGGGTAGTAGAGATT
ATGAAAGTGTTATACAACCACTACTTTGCTGTGTATTCCATAAATCGTGGAGAAAAGTCG
CTTGAGTGTTTCAATTTTACTAACTTTCTTTTGTCTACTTCATATAGTAACGTTTATGAA
GCTGTAACAGTTCTCTACTCTTGCCATTTTATATATAAAGTTGTTGTTAATAGTATGAGA
AATAAAATTAAAAAAAATAATAGGTATAAGGATTGGCTTGATTTTTTTGGCAGTAGCTTG
ATGGAATCTGGATGTGTTGCTTTGGAAGGTATTGTTGACGAGTATTGTAACAAAGTAAGG
GAAAGTGAAAGGACCAGAATGCTTGAATTATTTAAAATAACTGCACAATTTGAGTTAGAC
TTTTGGAACAGCGCATATAATTTTTCAAGATTTAATCAATTTCCTAAGAAATATTGACAA
TTTTAAGCTAATTTGTATGCTTGGTACGTATTTTTGAAGATGATATGAAAAGTAAAGAAC
ATGATTTTCATTTAGTAGACCCAAGTCCCTGGCCAATTGCTATATCAGCAGCAATTCTTG
TTCTTGCACTTGGGTTAGTTGGTGCACTCCATAAACAAATTTCTGGAATATTTGGTTTAG
TTCTGGGGATCTCTGCAGTATCAGGGATACTGTTTTTTTGGTGGAGAGATGTAATAAGAG
AGGCAATTTATGATAAGTGCCATACTGCCATTGTAAAACATGGACTCAAGCTTGCAATGT
ACTTATTTATCCTCTCGGAAGTTGTGTTTTTTATAGCATTCTTTTGTTCATTCTTTAAAG
CCTGGCTTGATCCGGTTTTTTTATTTGAAGCATTTTCTCCTACAAAAAAAGTTGAATGGC
CCCCTGAAGGAATTTTACCACCTGATCCGTGGTCGTTACCATTCATGAATACATTAATAT
TATTACTTTCTGGTACAACAATTACTTCAGCACATCATTTTTTACTTGAAAATGATAAAA
AGAGCATGATTAAAATGCTGTCTATAACTATATTGCTTGGAGTTTTTTTTATAATAGTCC
AAGCACTCGAGTATCATGAAGCAAGTTTTTCTCTACAAGAGGCAGGAGAGAAACTTATCT
ATACATCCAACTTTTACATGATTACTGGTTTTCATTGCGTACATGTTATAATAGGGATAA
TATTTTTATCAGTATGTTTATTTAGAGCTCGAAAAGATCAATTTACACCTCAAGATCACT
TATGCTTTGAGTTTGCCTCTTGGTATTGGCACTTCGTGGATATAGTCTGGATATTTTTAT
TTTTGTTTATTTATTGGTTAAGCCTTTATTAAGTGATTAAAATAATAGGTCTAGATCCAG
GGATGAATAAGACTGGTTGGGCCATTATCAGCCTGGAAGAAAAGAATAATATTAAATTTT
TGGGTGGTGGTACCATATCAACTGATGGTAAGTTGGGTACAGGTGAACGTTTACATATAA
TTTTTGAACAATTAAAAAAAGTGATTTCCCTATATTCTCCTAATGAAGCTTCTGTAGAAA
AAATTTTTGTTAATAAGAATCCGAAATCTTCACTAACTTTAGGATATGCAAGAGCAATTG
TAATTTTAGTATTACAAATGACGGATTTGCTCATGAATGAATATGATGCGAATTATATAA
AAAAGAGCATTACCGGAAATGGCCATGCTGATAAGGATCAGATTATATTTATGGTGAAGC
AAATAGTTAAAAACTTAAATATAAAATGTCACCATACTGCTGACGCTCTTGCTACAGCAA
TTTGTCATGCTTATACGAGAAGTTCTTGTTTGATTGAGTAATTTTACATGAATTCAGTTT
AAAAAAACTATTTGATGGTGTTTATTTTATCTAATGTTCGTTGCAGAATAATACATGCAG
CAATTTTATCATCTATTTTTTCCGATTTTGTGATTGATATTCCGGTAATTTTTAGTGCGT
GAGTTGCAAGAGATGTTGATAAACTTTCGTCTTGTAGGTATATGTTTATCTTACATTTTT
TTATTATTTTATTTGCAAATTGAATTATTGCTTTACACCATTCGGTCTCTTGGTCATCTA
TTGTGAATGGTAGTCCTATTACCATTGATCCAGCTTCATTTTCTTTAAATATTCTATACA
GACAACCTAAATCTTTGCTCATATTTCTTCTGTAATATATACTATGAGCTGTAGCTATAA
GCTGTGTTTTATCGCTAAATGCTACGCCTATTTGTTTTTCTCCCATATCAAGGCACATTA
TGCGTTTATTTCTTGGAATAGACTTTAGAAACTCGTCTGGATTTCTATGTAGCATCTATT
AGATTTCCTTTAAAGCCAAGAATAAACAAATAAGTTGTAGCGTGATATAGAACTGTAAGA
ACGTTCTGTAAGGCAAGGTGTCATTCGAGTAGCTGACACTGGAATCCAGCCTATTTTATC
ATAGACGTTGTTTTTGACATATGTTCCTAAAATCCCCTGCCAATTGTATGGTCTGCAAGC
ACTTTTATACCTGGTCGAGCACTGGGATGACAAGAGGAAGAGCGTTTGGATGATGGTGAG
GATTACTTGAATGACGGGGAAGAGAATACTGGACGACAACTGAGTTGCCTTAAAAACATA
ACTTTTGTACAATTGTATTTTGGTGACAGTAAGGTATGCCCAGTCTACTGGCATGACAGA
CATTCATCATAATTAATATCTGTTTTTTGTTGCAATATTTCACTTTTTTTGAATATGTCA
TGTGAGACCTTGTCAGCTCTCTGCATTGATTGTGATCTGCAGTAATACAAGCTTTTTAAT
CCTTTTTTCCAAGCAAGCATATGTATTTTGTGTAAGTAGCGTTTATGCACATTGGCAGGT
AAGAACAGATTTACTGATTGAGATTGACAAATATAAGGAGTTCTATCACTTGCATGTTCT
ATGATCCATTGTTGATCAAGTTCGTATGCTGTTTTAAATGTCAGTTTTTCATGCTTGCTA
AGAAAATCTAAATGCTGAACAGAACCCTCATTTGTTGAAATTGAGGACCATGTTTCATCA
TTGTCTTGATTTTTTTCTGCTAGTAGTTTTTGCAAGAATTTATTTCGTACTACAAATGAA
CCTGTAAGTGTCTTCTGTATAAATACGTTTGCTGCATACGGCTCTATTCCAGGAGAAGTG
TTGCCTGCGATAATCGAAATTGAGGCAGTTGGAGCAATAGCGAGCTTATGTGTGAACCTT
TCCATTAGATCGATTTCTTTAGCGTCAAGACATGGCCCTTTTTCTTCTGCTAATTTTTTA
GAAACTACATCCGCTTGCTCGCGCAAATGCTTAAATACTTTTTTATTCCATTGTTGGGCT
GTTACTGATTCAAAAGGAACCATTTTACTTTGTAAAAATGAATGAAAACCCATCACGCCA
AGGCCGATACTACGCTCTCTTATTGCGGAATATTTTGCTCGCTGTATTTCATTTGGTGCT
TGGTTTATGAAATCCTCTAATACATTATCAAGAAAACGCATTATATCTTCTATGAAAAGC
TCATTATCTTTCCATTCTTCGTAGTATTCAAGATTTACGGATGATAAACAACATACAGCA
GTGCGTGACTTGTTCAGGTGATCGTAACCTGTAGTTAAAGTTATTTCACTGCATAGGTTT
GACATTTTGATATCTAAATTGAGCTTTTTGTAAGGTTCTGGTTTATTGTTATTTGTTGCA
TTAAGAAAGATAATATAAGGTTCTCCAGTTTCAATTCTTGCTGTTAATATTTTAATCCAT
ATATCCCGTGCTTTTACTGTTGAAATAACTTTATTGTTATGAGGGCTTATTAAATCCCAT
TCTTGATCATCTTCAACAGCTTGCATAAACTTATCTGTTACTATTACAGCATGATGTATA
TTTAATGCTTTGCGATTTGGGTCACCACCAGTTGGCTTACGTAAATCTAGAAACTCTTCT
ATTTCTGGATGCCATACAGGAAGATAAACTGCTGAGCTTCCTCTTCTTAAGGATCCTTGG
CTGATTGCAAGCGTCAGAGCGTTTTGTACTACGATAAATGGCACAATTCCTGATGTTTTA
CCGCTACCTTTGACACTTTCACCAATTGAACGTAAATTTCCCCAATAACTACCTATTCCA
CCACCACGTGCAGCGAGCCAAACATTTTCATTCCATAGATCAACTATTCCCTTCAAGCTA
TCTTCAGTTTCATTAAGAAAGCAGGAAATAGGCAATCCTCTTTTGGTACCGCCGTTACTA
AGTATTGGTGTTGAAGGCATGAACCACAAGTTGCTCATGTAATCATAAAGACGTTGTGCA
TGTTTTTTATCATCAGAATAGTAATTAGCAATACGTATAAAGAGATCTTGATAACTTTCA
TTTTCTATTAAATACCTATCCAATAGAACTGCTTTTCCAAAATCGGTTAATTTACTATCT
TTTGCGTAATTAATAGTAATGTAATTCATAAGGCTCCTTTTATGATAATATAGAAATTTA
TTTGAGCGATTTCTCGATTAAGTTGTTGAATTTGTTTGTGGATGTTGTAATGCAAATAAG
ATACCATCAACCTGACTGCCATATATTTTACAGTAACTCATTTGACTTATTTGCATATTT
GTTTCTTTTGCAACATGCTTAATATAATCTTCTGAATGACGAAAATAATCTCCTTTGTTT
ACAAAGTCAATACCTTTACCTTCCTTTCTTCTTACTAAACATACAATAATCCCTTTTTTG
TTTGTCAATCCTTTTGCTAGTTCCAATTCTGCTAGAAAATCATGTAGATAGTGTAGCACT
TCAGCAAAGATAATTACATCATACTGCTGGTTCTTCTCTTGTTTAAGAAACTCTTTCATT
TCTGTATGTATTAACTCATCGTAAACAGGTTTACCTTTTATAAGGCATCCTCTTGCAATA
TTGAGCATTCTATTTGAGATGTCAACTCCTGTTATGCGACTTCTAATATTACTTATTTTT
AGGAAGTGACCACATATTCCAGTACCGCAACCAAGGTCGAGTATATTCAGTTTAGAAGTG
GAGTTGTTAAAGACTTTTGTAATTATCATGTGTACTAGTTCATGCCCTCTGTATTGTTTG
GCAATTAGCCAATGCTCAACAAAATATTCACCTGTGTAATCAAAATATTGTTTTATGAGA
TTTTCAGGCAATTCTACGATATCTGATGTGTTTGTTATTTTTTTTAAGTAGTAAGAAGCT
TCTTTGTGACTACTATCTAATTTTAGTGTCTTTGTTAAATAATTATAAGCTTTATTAGTA
TTTCCTACTGCAAAATGACATCTTCCAATATTATAACAGACTAGAGGTAAATTGGGGTAG
AATATGCTAATTAACCAAAATCTTAACTTTGCATCTGATATATTACCTTTATAGAAGTGA
TATAACCCGATTTCAATGTTGGTATTTAACAGGTTTTTAGATTTTTCAAGAAACACTACA
ATTTCTTTATGGAGAGTATTGTATTTATCCATAATGAAATTTTTTACTTTTTTAATATTT
AATAAGCCAGTGAGCTTAGATATACAATTTAAAGCAAAGTTTTTTATAAAAGATAGATTA
CTTTTCATACATTAGAAATACTCCAAATGTTCATTTTCATTTTTAGGTAACTAATTTTAA
CACATTTTATCTTACAAAATATCTTTTTCATTAATTTTTCTGTACATATCAATTTGTCGA
ATATTTCTCAGATTGTACTGTTTAAGATTGCTGGTATATTGTTGTTGATAATAATAGGTA
AATGTTTTGTGTAAAAAGGCGTTGACATATGATTTATCAGATTGTAACATATAAAAGATT
AGTTTTTAGATGTTTGAAAAGTTTTATGGTAGAGATTATTTAATCTCAATTCAATTGTAA
GTTAATATTTAACTCTGCATATTCTACATATAGTCAGATAAATAAATTATTAAGAGCACT
TGATGGATGCCTTGGCGTTAAGAGGCGATGAAGGACGTGGCAGGCTGCGATAAGCTGTGG
GAAATTGTCAACAAATTTTGATCCGCAGATTTCCGAATGGGGAAACCCAACTAGTTTAGC
TAGTTATTATATACTAAGTATATAAAGCAAACTTGGTGAACTGAAATATCTAAGTAGCCA
AAGGAAAAGAAATCAACCGAGATTCTGTTAGTAGTGACGAGCGAAAGCGGAAAAGGCTAG
TGATTTAAAAATAAGAATTAGAATACTCTGGAAATGGTAACCATAGAAGGTGATAGTCCT
GTATAAATAGAAAGTTTTTAAATCCTTGAGTAGAGCGGGGCACGTGAAATCCTGTTTGAA
TATGGGGGGACCATCCTCCAAGCCTAAATACTCCTTAACGACCGATAGTGAACAAGTACC
GTGAGGGAAAGGTGAAAAGAACCCCGGGAGGGGAGTGAAATAGAATCTGAAATCAAGTGC
TTACAAACAGTTGGAGCTCTATATCAATTTATTGATATTTAGAGTGACAGCGTACCTTTT
GCATAATGGGTCAGCGAGTTAATCTATGAAGCAAGCTTAAGCCGGTAGGTGTAGGCGTAG
CGAAAGCAAGTCTGAATAGGGCGTTTAGTTTTATGGATTAGACCCGAAACCAAGTGATCT
AGTCATGACCAGATTGAAGGTATGGTAAAACATACTGAAGGATCGAACCAGTTAATGTTG
CAACATTATTGGATGAGTTGTGATTAGGGGTGAAAGGCCAATCAAACTTGGAAATAGCTG
GTTCTCCGCGAAATCTATTTAGGTAGAGCGTTGTATGTATGTTGTTGGGGGTAGAGCACT
GGATAGACTAGGGGGATTCATCATCTTACCAAATCTAACCAAACTCCGAATACCAACAAT
TAATTATACAGCAGACACACTACGGGTGCTAAGTCCGTGGTGGAAAGGGAAACAGCCCAG
ATCACTATCTAAGGTCCCAAAATTACAGCTAAGTGGGGAAGGAAGTGGAAAAACCATTAC
AGCTAGGAGGTTGGCTTGGAAGCAGCCATCCTTTAAAGAAAGCGTAACAGCTCACTTGTC
TAAATAAGTTTTTCTGCACCGAAAATGTACCGGGGCTAAAGCTGTATACCGAAGATGTGG
GTGCTTATTAATTTCGATTAATAGGCGCGGTAGCGGAGCGTTCCGTAAGTCTGTGAAGGC
GGTTTGTGAAAACTGCTGGAGATATCGGAAGTGAGAATGCTGACATAAGTAGCGTAAAAG
AGTGTGAAAAACACTCTCACCAAAAATCTAAGGGTTCCTACGTTAAGTTAATCTGCGTAG
GGTTAGTCGGTTCCTAAGGCGAGTCCGTAAAGGAGTAGTCGATGGCAATTAGGTTAATAT
TCCTAAACCTCTTAAGTGTGACGGGTTTTGTATTTGTATAGGTCTTATTGGATTGATCTA
TGCTTAAAAGAAGCTCCAGGAAATAGCACTTATATTTATGAGGCCGTACCGTAAACCGAC
ACTGGTGGATGAGTAGAGTATACTAAGGTGTTGAAAGAATGATGTTGAAGGAACTCGGCA
AATTATACCTGTAACTTCGGAAGAAGGGTAACCTGCTTTTAGGCAACTATGAGTAGGTGG
CACAAAATAGGGAGTAGCGACTGTTTACTAAAAACACAGGACTCTGCAAACACGTAAGTG
GAAGTATAGGGTCTGACGCCTGCCCGGTGCTGGAAGGTTAATAGGAGGGGTGCAAGCTCT
GAATTGAAGCCCCAGTAAACGGCGGCCGTAACACTGACGGTCCTAAGGTAGCGAAATTCC
TTGTCGGGTAAGTTCCGACCCGCACGAATGGCGTAACGATTTCTCCACTGTCTCCAACAT
CACTTCAGCGAAATTGAATCCCCCGTGCAGATGCGGGGTACCCGCGGTTAGACGAAGAGA
CCCCGTGCACCTTTACTATAGCTTTACATTGCTATTAAAAGTGTGATGTGCAGGATAGGT
GGGAGACTTTGAAGTTATGGCGCTAGCTATAATGAAGTCAACCTTGAGATACCACCCTTT
ACACTTTTGATATCTAACTATGTTTCATTATCTGGAACTAGGACATTGTATGGTGGGTAG
TTTGACTGGGGCGGTCGCCTCCTAAAAAGTAACGGAGGCGTGCGAAGGTAAGCTAGAGCT
GGTCGGAAATCAGCTTGATAGTACAATGGCATAAGCTTGCCTGACTGCGAGGCTGACAAG
CCAAGCAGAGACGAAAGTCGGTCATAGTGATCCGGTGATTCTGTATGGAAGGGTCATCGC
TCAACGGATAAAAGGTACGCCGGGGATAACAGGCTGATGGTGTTCGAGAGTTCATATCGA
CGACACCGTTTGGCACCTCGATGTCGACTCATCACATCCTGGGGCTGGAGAAGGTCCCAA
GGGTTCGGCTGTTCGCCGATTAAAGTGTTACGTGAGTTGGGTTTAGAACGTCGTGAGACA
GTTCGGTTTCTATCTGCCGTGGGTGAAGGAAATTTGAGAAGATCTGACTCTAGTACGAGA
GGACCGAGATGGATATACCTCTGGTGTACCAGCTGTTATGCCAATAGCATCGCTGGGTAG
CTATGTATAGATGGGATAATTGCTGAAAGCATATAAGCAAGAAACCCTCTTCAAAAAGAT
TTCCCAATTAAGGCCGTGGAAGACTACCACGTTGATAGGCTAGGTGTGGAAGCATGGTAA
CATGTGAAGCTAACTAGTACTAATAGCCTGATTGATTTATTTCCTTTCTATATGTGTATA
TGCAGTGTTAAATATTAAATTGAAATTTGTTAAGTCAGAAATTTTTATTGACTTGGTGAC
TATAGCAAAAATGAACCACCCGATCTCATTTCGAACTCGGAAGTGAAACTTTTTAGCGCC
GATGATACTTAAAAAGGGAAAGTAGGTCGTTGCCAAGTTTATAAAAATTTCTTTTTATTT
ATATCTGTTCAGTAGAGCGATGAAACAAGGTAAACATAGAGTAGCTGTGAGGTAATATAA
CTGATCTTTTAGAATTTTGCGAAAACTTTAAAATAAAAGTAGAAAATTTAAAAGTAGAAT
TTGTCACCTATTTGCAAATGAGGAGGAGAGATAGCAACATTTAACAAATCATCAAACAAT
TGATCTTCCGAAAATCAAACTTTATATAATTGAATATTAATTAAGTTGTTGGAGATGAGG
AGAAAGAAGAAGTAGCAAACTACCAAAAAGCAGATACATTTGGTCCAATAGTTAGGTGAT
AATTGTAGCACTCAGTGGATTTTATAAAAATTCAAAACGTGAAAATTATAAGTGATGTTT
TTAATGTGAATTGAAAGCGTATCAAATAGTGAATATAGAATTCCCTCAAAATGCAAAAAG
GTGTATGAGCAAATCGAATAAGAAAAGTGAGGTTTTGCGCATCAACGTGTTATAATAAAG
GTAAACTTGGTTAGTGCTGAAGCAATACTGCAAGTTTTAAAGGGAAAGAAGATTTAAAAG
ACAGTGTATGTTGCAATCGTAATAGTCGCTGACAGGTACTTTGAAACATAGCTGGACTAT
TGAAGTTAAAATTCTGGGCTGTTACTTAAAAAACGCATCCACTGAATTATTTATGCTAAA
AAAGTAACCGTTCACGGATTGTGAGAATGAATTAAAGAACTAAGCAGTGACAGCTACTAG
ATTCNAGATTCCTATCTCTTTACACTTTTATACTTACTTTGTAAACCACCTTATCTCCGT
GAACGGTTACCTAAAAAAAGCTTTATTAAAAAATGAAACAGAAGTGTAAGAAAGTTGCAA
AACGTATAAGGTATTACTTGAAGCTACCTATCTGAAGCAACTGGAGCTTTTCAAGTTGCG
AAAAATATTTTAAAATCTGAAAGAATGATGTGAAATTTTTTAAGTAAACCAGAAAGTATT
CCACTATCGCGCTGAACAGCAAATTAGGCATTATATCATTTACTGTAAAAGCTCATATTT
TACGTAATCAGAGCTAGGAATTTGAAAGGATAATTTCATTATACTTAACATGGAAACAAA
GAGAACTATACAATCCCCTGCCTATCGTTTTTTGAACCACTCCCTTGAACGGGTACTTTT
ACTTTTATCAAACTATTCTCTTATTGTAATAAGTTGCTTCTATATTTAAATTTAGCAACT
TCCCTCTAGGATTATCCTTATTTTGTTCTAAGTATTGGCTTTGTTCAAATGCCATTCCCC
ATTGTGTACGATAGCTAGACTTTCTATATTCATAAAAACTCTCTTCAGCATTATTTGTAT
CGAGCTTTTTATCTTCTTTTCTTATACTCTCTACCATCAAGCACCCACATCTATTAATTT
ATTTTAAAAAGTTTACTTATCTTATCATAAAAAATATATCTGTAAATACTTTAGTGAAAA
TTTCTTCTTATTTTATCTTTCTTTAAGCAAATATTGAGGTCTTTTTGTAAATTTTTATAG
CCTGCTTGCATAATGTTTTTATGGGTTAGTATTATGTAATAGTATCCTACATTACTTATA
TTAGAAATGCTAACTTTAGCTAGCATTCGTAATTGCCTTTTTATTTTATTTCTTTTTGCT
GCTTTTCCGACTTTTTTACTGATAGCCAGACCTACTCTAATAACATGAATATACTTTTCA
GGTTCTCTTTCTTTTATAGCATATAGTGATATATATACCCCTCGATAAAAAAGACTGTCA
GGTGCTAATCTGTTTTTAAAAGCAAAGGAAAACTCTTTTTTTTTATGCTTACTATGCGCA
TAATTTATTACACCCTAATGAGCGACGCTTATTAAGAATTTTTCTTCCAGCTTTTGTTGA
CATACGTGAACGAAATCCATGTTTGTGCTTTTTTTTTAAATTTTTTGGTTGAAATGTTCT
TTTCATTGTTTTTATATTAATATAACTATTTATTTTAAATTATTTTTCTCTATTGTCAAA
TAATGGTCAACTTCTATGGCATTCTTGTTGAATAAAATTTGATATATGGAAAAATGAATT
TAATTATAGGCGTACCTGTTTTACTAATCCTTTTATTTTGTTTGAGTAAGTTTCAAGCAG
TAAGTAAAGTTAAGTCTTATATATATTTGAGTTGTATGTGGGTGCTACCTTGTTTGTTAG
CATTCTATGATGGTTATTTTATAACTTCTATTTCTATAGCGTTACTTTTTTTTATGCTGA
TTTTTATCTTTAAAGGTAAAAGAAATAAGATGGTAAAATTTTTGTTATTTATGGCTTTAG
CAATATCACTTTTTATCACTTTATTTATAATGCTATCTATTTTTGTTCAGTCCATTTCTT
TTTTTAATAAAGTAGCTATTTCAGAATTCTTATTTTGCTTAAAATGGAAGCATAATGTAG
CTATTATTGGTGAAGGAGAGGTGGGGTGTTTTGGTATAGCGCCACTTTTAGTGGGGACAT
TACTTATAACTATTGTAGCAATGTTAGTTGCGGTGCCGCTTGGTTTATTTTCTGCAATAT
ATATTAGTGAGTATGCGAGTGAAAAAGTGCGTTATGTTATTAATACAGCCTTACAGGTTT
TGTCTGCTATTCCTACTGTTGTATATGGATACTTCTCAGTTGTATTTTTGTCTTTTTTTA
TAAAGCAGGTAGCGAATTTTTTTAATCTAAGTATACACTCAGAAAGTGCTTTGATTGCTG
GTTTATCGATTGGAATAATGATTCTTCCTTTTATTATTTCTTTGCTTGAAGATGCTATAA
GATCTGTTCCAAAAAGTTTACGTTATGGTTTTACGGCGCTTGGCGCAACACCAGCGGAAA
CTATATGGCATATAACAATACCTTATGCAATGCCTACAATTTTAAGTGCAGTTTTATTAT
CAATTTCAAGGGTGATAGGTGAAACAATGATTGTACTAATGGCTGTGGGAATCAATGCAA
ATTTGACCTTTAATCCTCTCAATTCAGTTACTACTATCACTGTACAAATTGCTACATTAC
TTACCGGAGATCAGGATTTCAATAGTGTGCAAACTCTTGCTGCTTATGCGCTTAGTTTGG
TGCTGTTTGTTATTACTTGGCTATTGAATGCATTTGCACTATTTATAATGAAACGTAACT
AGTAAGTGTTTTAATATTGCAAAATTTCTGTTAATAATATAAGATTTATTTTTTAGAAGT
TCTTTTATAGAATTATAGTGTTAGGTGATGAAAGAGATGAATATAGGTAGAACGGTTAAG
ATAACTCAAGCAGTTGTTGATCTAAAATTTGAAGGCGAGTTACCTAAGATATTTAATGCT
TTGAAAAGCAAACTAAAATGTAAGGGCAAGGAGCTAGTTTTAGAGGTTTCACAACATATA
GGTGACAATATAGTTCGTTGCATTGCTATGGATAGCACAGATGGTATGTCAAGAGGTGAT
GAGTTTGTTGATACAGGTGCACCAATATCAGTTCCGGTTGGGCGCTCAACTTTAGGAAGG
ATTTTTAATGTTGTAGGAGAGCTTATAGATGAGTGTGGTCCTTTAAAAGGAAAGTATAAT
TTAGAACCTATACATAGATCACCTCCAAGTTTTACCGAGCAGAAGATACAGGAAGAGGTT
TTAGTTACAGGAATAAAGGTTATAGATCTTCTTGCTCCTTATCTTAAAGGAGGAAAAATT
GGCTTATTTGGTGGAGCTGGTGTTGGTAAAACAGTTCTGATAATGGAGCTGATTAACAAC
ATAGCAAAAGCTCATAAAGGATTTTCTGTGTTTGCTGGAGTAGGAGAGAGAACGCGTGAA
GGTAATGATCTTTATAACGAGATGATTACTTCGAATGTAATAGATATAAATGAGCACGAA
AAATCTCAAGCCGTTTTGGTTTATGGTCAAATGAATGAACCTCCTGGAGCAAGGGCTAGG
GTTGCTTTAACAGCACTAACTATGGCGGAGTATTTTCGTGATCATGAAAATCAAGATGTT
CTATTTTTTGTAGATAATATCTTCCGTTTTACTCAAGCTGGCTCTGAAATTTCTGCTTTG
CTTGGAAGAATACCGTCGGCTGTTGGTTATCAGCCAACTCTTGCGACTGATATGGGCGCT
ATGCAAGAGAGAATAGCCTCAACTACTGCTGGTTCTATTACTTCTGTACAGGCTATATAT
GTTCCTGCAGACGATTTGACCGATCCAGCTCCAGCAACGACATTCTCTCATCTTGATGCA
ACCACAGTGTTGTCAAGGCAGATAGCTGAAATGGGTATATATCCTGCTGTTGATCCACTT
GACTCAACTTCTCAGTCTTTATCTGCTGAAATCATTGGTGAAGAGCATTATAATGTGGCT
TCTGAAGTGAAACGTATATTGCAAACTTATAAGTCGCTGCAAGATATTATCGCAATACTT
GGTATGGATGAACTATCTGATGAAGATAAAATTATTGTTGATAGAGCTCGTAAAATTCAG
AAGTTTCTTTCTCAACCTTTTCATGTTGCGGAGGTATTTACTGGCATGTCTGGCAAATTT
GTTTCACTTTCTGATACTATTTCTAGTTTTAAAGGAATTATTGAAGGTAAATATGATCAC
CTGCCAGAAGCTGCTTTTTATATGGTGGGAAGTATAAGTGAAGCAATAGAAAAGGCTGAA
TCAATAAAAGCTGAAGTTGGAGCCGGACATTAAAGATTATGAACACTTTTAAGGTGCAAT
TTTTTTCTCCTGATAATCGAATTTCATTCGATGAAGTGGTTTCGCTTTCAGTGAATGGGC
TTGAAGGAGAGCTAGTGATTTTAGCTTACCATTCTCCTTACTTAATTTATTTATTGCCTG
GTATAATTACTGTTCAAATGAGTAACCAGACAAAGGAAAAAGTTGTAATTGATAATGGTA
TATTAGAGGTTGCAAATAATAATTGTAGCATTATAACGAATCAAATTCAGGTTTTTGATC
ATTTGACTCATGATGAGGAATCATTAAAAAATAAGAGAGTTGGTATATATTTAAGTTATC
TTGATGTCAAATCTCTTTAGGGGCTCTTTTTGTGTTCAAGAAATGAGTTTACTCTTGTCA
TTCCCACTTCAAGTAGCTGACACACAACTGTACGAACATTATGGTTCAGCATGCCAGTGC
CCTCTTTCTTGTCATCCGAGTAGCTGAAACTGGAAGTGCAGCTATCATCCAAATAACCTT
TCATTGTTATGAAAGCAGCCTATTTCTTGTCATCCCAGTGCCCAGATACTGGGATTCAGT
TTGTCCATAGTCTCACCAAAAACGTTGTATTTTAGCATAATTTTGTGCTCAATATGCTTA
TTTGTAGTAAAGATTTCAGCATCAAGTGCTGGCCTGAAGCTTTAGCTATAAATATTAATA
AATTTACTAAGTAAAAAAAGGCAAAAGAATCCCTATATAGCGAGTTTTAATAATGTAAAT
TGATAATGTGCTAACAAGCGTGTTTTGGCTGAAGTAGAAAAAATTTAAAAAACATGCAGC
CGCTATAATTTTTATGTAATCTGCCAATAAATATCTGAGTTTTGTTGTTAAACCCGCGGA
GATTAAAAATAAGGATAAATACTCTTATTGATATAAGAAGAAAAGTGGGAAGGTTTGTCA
AGCCGCTTCTATGCACCTGAGCATTGATCATACGGGTTCTATCTGTTATATATAGTCTTT
TGCATACGAAGAAAACTGATGAATGAGTATGATATTACAGTTATAGGTAGCGGTCCTGGT
GGTTATATAGCAGCAATTAGAGCGGCGCAGCTTGGACTTAAAACTGCAATTGTTGAAAAG
GAGGAAAATTTGGGTGGTATATGCTTAAATTGGGGATGTATACCAACAAAATCGCTACTT
AGAGCGTCTGAAGTTTATAGATTAATAAGAAGATCAGAAGAATTTGGCATAAAAGTAAAG
GATACAAGTTTTGATATACAATCAATAGTGAAATATTCAAGGAACGTTGTTGATAAGCTA
TCAAGTGGTGTTGAGTATTTGATGAAAAAAAATAACATCAAAGTTCATCAAGGCTTTGGT
AAACTTGCAGGTAACTATGTTGTAAAAATTCTTAATGATAAGAAGGAGGAGGAAATTTCT
TCTAAGCATATCATTTTAGCAACAGGTGTAAGGGCAAGAAATCTTCCTGGAATCGAAGTA
GATGGAGATTTAATATGGAATGCGCAGCACGCTATGACTCCAAAGAAGTTACCAAAATCT
CTACTAATCATAGGTTCTGGTGCGATAGGAATAGAGTTTGCAAGTTTTTATAGTACTTTG
GGAGTTGATGTAACAATTATAGAAGTAAAAGACACTATTTTGCCGCTGGAAGATAAAGAT
ATTTCAAATTTAGCACAAGAAATATTCACAAAACAAAGGATAAAAATATATACAAACAGT
AGCGTAAAAGCTTTGACTAAAAATAAAGACTTTGCTCAAGTGTTACTAAGTAGTGGTGAG
AGCAAAGAATTTGATAGGGTGATTGTTGCAGTTGGCGTGCAAGCAAACACTGAAAATATA
GGTTTAGAAAATACAAAAATTAAGTTGAGTCCTTCTGGTTTCATTGAAACGAATGAGTGG
TATGAAACAAGTGAATCAAGTGTGTATGCAATAGGTGATGTAGCTGGTCCCCCATGTTTA
GCGCATAAAGCAAGTCATGAAGCTGTAATCTGTGTTGAGAAAATTGCCGGTAAAAATGCT
CATAAGTTAAAAAAAGAGTGCATACCAAATTGCACTTACTCTCATCCGCAAGTAGCAAGC
GTTGGCCTTACTGAGGAACAGGCAATAAAAAGTGGATACGATATAAAAGTAGGAAAATTT
CACTCCAACTTTAATGGTAAATCTATTGCACTAAGTGAAACTGAAGGTTTAGTGAAAACA
ATTATAGACAAAAAAACAGGCGAACTTCTTGGAGCTCACATGATAGGAGCGGAAGTAACA
GAGTTAATTAGCAATTTTGCTCTTGCAAAGCAACTAGAGGGAACAGACTGCGACATAAAA
TCTACGATTTTTCCTCATCCAACTATTTCGGAAATTATACACGAATCAGTACTTGCTGCA
GATGATGAATCGTTAAATAGTTAAGCTAACGATCCATTGTTTTAGAGCTACAATTATCCT
GATTAGGCGATTCAATTCTAATAGATTGATTACCAATATCAGATTTTTCTAACTTTTCTT
TTAACCCTTCAGCTGCTTCTTTCACTTCAAGCTTTTTTTCCTGATTAAGATCCTCTGGGC
TTTTTCTTTTACTGTCTAAACCTTGTTGTCTATCAATATTTTTATTGAGTTGTTCTTGCT
GAGGTAGATCAACAACTGAGTTAAAAAGAGCTTTTATTATGTTTTTTAATAAACCTCCGC
TTCTGCTTTGCTCTTGAGGCTTATTTTTTACGTTAGATTCTTTTTTGCTGTCACTATTTT
TAGGCATTTTTAACTCAACTATCATAAAGCTTGATAAAATTTTACATGCAAAGTATTAAA
AAATAATTAACAATCTATTATCAAATTACTACTTACAGATGACTATTATTCTAGCAACAG
GCGGTACAGGTGGGCATGTTTTTCCAGCTATAACCTTAGCAAAAGCACTAAAGGTACAAG
GGCACAATTGTATATTATTCAATGATCAAAAAACCATCAATATAGAAAGTTATATTTTAC
CATTGTGCAAGCCAAGTGGCAACAAATTGAAGTTTCTCTTTTTGTTAATGTATAGTTGTG
TATTAGCACTGTATCAAACGAGAAAATTAAAACCAAAGCTAATCATTGGTTTTGGTAGCT
ACGCTTCTTTTCCAACTCTTCTTGCAGCAAAGATTCTTTCTATACCTATAGTTTTACATG
AACAAAACACAGTTTTAGGGAGGGTAAATAGATTCTTTTTCAAGAGTGCAAAATTAATTG
CAACTAGCTTTCCAGAGACTAAGTATGCAGAAGGTAGTAAATGCGTTTTTACAGGAAATT
TTGTCGATATAGAAGCACAAGGCTATTCTAGAGCTGAAACAGTTTTAAACGTGTTAATAA
TAGCAGGCAGTCAGGGTGCAAATTTTTTTGATGATGTAGTGAGCAGCGTAATTTGTGATC
TACCTGTTGAAGTAAAAGAGAGGATTAGAGTAACGCAGCAATGTACAAAGAAAAATATAA
ACAAGGTCAAGAGTCTATACAAAAGTGAAGGAATTGATTGTGAGTTAAGTGAGTTTTTCG
ATGATATGGAAAATAAACTGGCCAATGCTCATTTGGTAATTAGCAGAGCGGGGGCAACTT
CAATAGCAGAGATTACTCTTGCTGAGCGTCCTGCTGTATATATTCCTTATCCTCACTCAA
AAGATAACCATCAATTTTATAATGCAAAACATATTGAAGATTCGGGAGCAGCTGTAATAG
TTGAGCAAAATAGTAACGCGAAAAAGAATCTAGGAGAGTTGCTAGTTGATTTATTGCAAA
ATTGTCAAAAATTGCGTGATATGGCTAATAATACTAAGAAAACAAGAATAAGGAATGGAG
TTACTGAATTTATTAAGGCAATAGCTCAAGAACTTAGTTGACGAATTGCTTTTTCTTCAA
ATGCATTCCATAGTTCTTTTTCTAGTGATTTACTATACAACTTATTGATATAAACTACTC
CCGTAGGTGAGGTAGTATTAATTTCGAGCAGGAAGTCATCTATAATATCAATACCAACAA
ATATTAGCCCTCTTTTCTTTAGCTCAGGACCAATTTTATTACATATTTCGTTGTCTCTAT
CATTCATTTGGGCAGGCTCAAAACTTGCTCCGAGTCTCAAATTTGTTCTGATTTCTCCGC
TAGACTTTGGAACTCGCTTCATTACTCCTATTGGCTTTCCATCCAGTAGCAGTATTCTTT
TATCTGTATTTATCTTTTTACAAAATGCTTGTGCAATTACAGGACATTCATATTTTGCAA
TCATGAGATCGACTACCACTTGAATGCTATTTTGGTCTTGTATTCTTATTACGTCATTTC
CTCCATAGCTATATAGTGGTTTCAAGATGATATCTTGATAGTCGTGACAAAAATTTCTAA
TCATCGATATATTTTCAGTGATCAAAGTTGGAGGAATTAGCTCTAGAAATAGTGAAGTAA
TTAATTTTTCAGGACAGTTTCTTATTTCTGTTGGATTATTTATTACTAACGCAGTAGTCT
TTTCTAAGATATAGGTTGTTGTAATGTACCGCATATCAAAAGGTGGGTCCTGCCTGATAA
GTATGATATCCATTTCATTCAAATCTATAGTTACATCTTCTTTAGAAGTAAAACCAAAAT
CATCAACGCTGACTTTCTGAGCAAGAGCAATTGACTGATTTAACTTGAGTGCTAGATTAT
TAGGAACATAGACAAAAATTTCGTGCTTTCTCCTCTGCGCTTCTTTTATTAATGCAAATG
TAGTATCAGTTTCAAAGTTTATATTTTCATCCATTTGAAAAGCTACTTTCATTTATCCTC
CCTTCCTATTACAATATACTATAGTACCATAAAAGTGTTAATAATGGAGCAAAGTATGGA
ATTAACAGTAGGAAATAATGCACCTGATTTTAGTTTGCCAACAGATTCTGGCGAAATTTT
ATCGCTGAGTGAATTTTTTGATAAAAAAAATGTAGTCCTTTATTTTTATCCTAAAGACGA
TACTCCGAGCTGTACAATGGAGGCAAAAGGCTTTAGAGACAAAATAGAAAATTTCTCTTC
TCTTGACACAGTGATAATTGGTGTATCAAAAGATAGCGTTAAGTGCCACGCTAACTTCAA
AGCAAAATATTCTTTGCCATTTTCTTTAGTTTCTGATGAAAATGCTGAAATGTTGGAAAA
ATATGGTGTTTGGGTAGAAAAAAGCATGTTTGGCAAAAAGTATATGGGAATAGAGCGCAC
TACTTTTTTAATAGATAAAAAAGGTAAAGTAGTGAAGATCTGGAAAAACGTAAAAGTTAG
TGGACATGTTGATGAGGTTCTAGAAGAAGTAAGGAGAATATAAATTAAAGAATGACTACC
CATTGCTATATAAAAAAACTGAAATTATATAACTTTCGTAGTCATTCAAACTTTGAACTG
GATTTAGATGATAGACCAGTTGTAGTAACTGGCAAAAATGGTATTGGAAAAACTAATATA
CTTGAAGCAATCTCATTGCTTGCTAAAAGCAACGGAATGAAAAAAGCAAAAATCAATGAG
ATGCAAAATAGGCGCAGTAATGAAAGTTGGGTAGTGTATTATGATTTTTTCAATGGAGCA
GAGCTTAACTCAATTGGTATAGGAAAGAATCTTAATAAGAAATTAATACAAATTGATGGG
AAAACGCAGTCAAGCTACTCATCTTTGTATAGAATATCTAATGTAATATGGCTAATTCCA
CAAATGGACTATATTCTTCTTAATTCTCCAAGTGACAGGTTAAAATTTTTAGACCGTATA
GTTTCACTATTTGAAGAAAATTACACCTATTGCTACATGAAATATAGAAAAGCTAAGCAT
GAGAGAAGTAAATTGCTTAGAGAGAATATTTTGGACGAAAGTTGGCTCTCTAGTCTTGAA
AACGTCATGGCTACCAATGCAATTGATATTTTACGTATGCGATCATCTGTTTTAAAGATA
TTACAAGACACAATTGATAACCATTCCTGTAAGCTTTTTCCGAAGGCAAGTTTGAAATTC
AGCAGCCAGCTAACTTTGGACGATACTGCAGAATATTTTCAGAATCGTCTAAAGGAAAAC
AGAGAAAAAGACTCATTAACTGGTAGAGTAACCTTTTCTGTACATAATGATAATTTTTGG
GTTTTTTGCCAAAAAGGGGACATGCCAATAAATCTTTGTTCTACTGGAGAGCAAAAGCTA
TTACTGCTTTCTATCATCTTATCTAGTGTAAAAGCAAGGTGTATTCATTACAATAAAGCA
CCTCTTCTTCTGCTTGACGATATAATGTCGCATCTGGATAAAGATTACAGAAAGGTGTTA
ATGGAGGAGGTGTTAAGCATTCAATGTCAAACTTGGATAACCGATGTAAATCAAGATAAT
TTCAATAACTATCTTTGCTCTTTCAAGTTTTTTGAATTATCAAGTAAATAAATTTCAAGC
GTGCTGTCATACATCAAGCTCATATTCGGTATGTAAATCTCTAATTAAAGCCTCAGCGTG
TTTTTTTTGAACAACTATACTGATCTTGATTTCGGACATTGTGACAGCAAGTATTTCTAT
CTTTTTTTCGCTTAAAACCTTGAGTGTGCGGTACATCACTTCAGTGTTAGACATAACACC
AATACCAATTATTGAAATTTTAGCTATATTATTGTTTACGACATAATTTTCATTTTTGTT
CAATAACTTTGTCATTAAATCAACATCAAATTTAGAAATCAAAAAGCTTGACCCATGTAT
CATGTCAATTTTAACGTTTGCTCCTGCTATATCTCTTAAAGTATCCAGAGTATTTGCAAA
GTTAGTAAAAGTTACAAGAGCTTCGTGAGTGCTATAAGTTATTCCAGTAATTAAGTATCT
TTCCAGTACATCTTTTTCGTGTAGTACTGTAGTGCCTTCTACTTCCTCAAAAGTGGATAA
CACCTGCACCTTAATATTATGCTTCATTGCAAGTTGTACTGAACGATTATGCAATATTTT
AGCACCAGATGACGACATCTCCAATATTTCATTGTAAGAGATAGATTTAAGCTTGCGTGC
CCTTGGAACAATTTTTGGGTCTGCTGTATATATTCCGTCAATATCAGTAAAAATTTCACA
AGTCCTAATACCAAAGACTACAGCAAAGGCAATTGCTGAGATATCAGATCCTCCTCTACC
AAAAGTAGTGATTCTATCATCGTGTATACCCTGAAAACCAGCAATGATTGCAGCAGTATA
ACCCTCAGCAAAAGATCTTTTTACATGGTCAATTTTTATCTTTTTTATTTTAGACTCAGA
ATAAAAATTATCCGTTACAATTGGTAACTGCCAGGCGAGCCATGATTTAGCATTAACTCC
GATAGATTGAAGAGTGATAGCTAATAATGCGCAAGAGATCTGTTCTCCTGCTGAAAGGAG
AACATCATACTCTGATAACTCTTGTCTACAATTTAAATTTGAAATTTGCCTAGCTTGAAA
AACCATTTGGTCAGTGAATCCTGAAGCAGCAGATACAACAGCGATTACATTACAACCTTT
CTCAATATCATTTTTTATCAGGTTTGCAACTCGATTTAAGTCAGTTAGTGAAGTCCCACC
AAATTTTTTTATGATTATTTTGTTCATAGTTACAATAAGGTCAATTTTTCACCTTTCTAG
AGAGTACAGTTGTTTAATTAAATGTGTTTTTCTGGTCACTAATTAAAGTGATATAGGGCT
ATTCATCTTTATCATTACCAAGTTCTTTTAACATACTGTAGTTGCCTTTTCTAAATTTAC
CTTTTAAAGATGTAACTCCACTTTCGCTAATTCCACTTAAACTTAATGCTGCTCCACCTA
GCTGCAATCCAATTTCAGATGTTTCGGGAATAATTTTACTAGCCCCTAGATCTTTATAAA
CCTCCACATTATTCAAATCTGGCAAACGTATTATAATATTTACATGCGGAAAATTTGCTG
CAACTAGAGAAACTATTTTCTTTATAGTAACTTCGTTCTTTATCGAAACCACAAGAGCTT
GAGCTCTTTCTATTCCTACTGATTTTAAAATTTCATATCTTGTAGCATCTCCAAGATATA
TAGGAAAACTGTCATTTTTTCCTTCTTTTACTATTTTTGATTGAATATCTACAACAACAT
AACTTAAATGCTCTGCAGTAAGCATTTTTGTTACCATATATCCCACTCTACCAAACCCAG
CAACTATTACGTGATTATAAAGGTCTTGTGTGTCTGTTTCGATTGCTTCATCGTCTAGTA
TTATTTTTTCAGTGCTAAATGAATTTGCTATCCACTCTCCAATTCCCGATAAAAGAGGAG
TAAAAGCCATAGTTACTGTAGTTACCATCATAAGCACTTGAGCGATTTCACTTGATAGTA
CATCTAATTCATCTGCTAAACGGAATAAAATAAATGCAAATTCACCGCCTTGTGCAAGCA
GTAATCCAGCTTGTATTGCAGGTGCACTTCTAAATCCAAAAAATCTACACAATGTATATA
TAATGGACGTCTTTAAAACGATAAGGACAATTGATAATAAAGTAACGAGTGGTAACTTAT
TGAGTAAAAGGTCAATATCAATAGACATGCCAACAGTCATAAAGAATAAACCAAGAAATA
AGTCTTTAAATGGCAATACTGCATGTTCTACCGAATTCCTGTGTTCTGTTTCTGCAACTA
GTAACCCAGCAACAAATGCGCCTAATGCCATTGATAAATGAAATTGTTCAGTAATAAATG
CTGATCCTAATATTATCAGAAGTGTTGTTGATATAAAGATTTCATTACTCTCCATTTTGG
CAATAACCGAAAACAATGGCCTCAGTAATAACCTACCAGTTACAAATATCAACACCAATG
CAATAGCTGCTTGCACTAATGAGCCTGCCAACGAGCTTATTAAGCTGTGTTCAGAATTGC
CAGTAAGCAGGGGCACTAGTACTATTAGAGGTACCACTGCAAAGTCCTGCATTAGTAGCA
CTGCTATTGACAATCTACCAACTTGGCTTGCTTGAGAACCCTTTTCTTGCAGAACCTGCA
ACACTATTGCTGTTGAGGATAGTGCAAGTCCACCACCAATAACTGCTGCCATGTTTGTAT
TTACTCCAAAGGCAAGAGCAATGCACCATATTGCTATCATGGTAACTATAACTTGAAGGG
AACCAAACCCAAACACATGCCTACGCATAGCGATAAGGCGTTCAAATGTCAATTCAAGAC
CTATAATGAACAATAGGAAAACTACGCCAAACTCTGCAAAGTTATCCATTACTTCAACTG
AATGTATCAGATTAAATCCATGAGAACCAATCAATGCACCTGCAACAAAGTAACCAAGTA
CTGGGCTAATATTCATTTTCCAAAACGCTATGACTATAAACACAGCAGCAGAGAGTAAAA
TTATAATATCAAACAAATGCTGAGAGCCGCTGTGCATAATATTTAACCTGTAGAATTAGA
CCATTTTATTGAACAACCAATGCTTGATTTTTGGTCAACTGGAGGATTGCTAGTTTCTGC
AATAAATTTCATGGCTTGAAATAAATCACTACTTCCTACTTCGTAATTTTGAACTTTCTC
TTTTTTTGTGTTGTTAAAACGCCCGCGATAGCAGAGGGCTAGTTTGGAATTAAAACCAAA
AAAATCAGGGGTACAAACAGCACCATACTCTTTAGCTACTTCTTGGTTATTGTCAATCAA
ATATGGAAATGTAAACTTATTTTCCTTGGCAAAATTAATCATGTTTTCAAAGGAGTCTTC
TGGGTACTCATTTACATCATTTGACATGATTGCAACGGTGTTTACCTGATAATCTTTTTT
CAACAAATTAACATCGCTTACTAGATTGCTAATAATTGATTGAACGTAAGGACAGTGATT
GCATATAAACATTACAATGAGACCATTTTCCCCATAGCAGTCACTTAATGTATAATATTT
GTTATCCACTCCCAGGAGATTGAAATTCTTTGCAGTAAAGTCTAAATCTATCTTAGGAGT
GTCTAGCGTAACCATAGCTCATAGAGAATTGTATACCATAATTTATGATCTTATTGCTTA
AATGTCAAATGGTTTCTATGTACTGTTTGCATTTAGCATTGTAATTATAAAATTTATGTT
CATAACCTTCGAAGGAATAGATGGTTCTGGTAAAACAACACAGTCTGAGTTACTTGCAAA
TTATTTCAAGCAAATTCACGGTGAAAATAATGTCGTATTGACTAGAGAACCAGGTGGTAC
TGATTTTGCAGAAAAAATAAGAGGATTACTACTTAAGGATAATATTGATCCTATTTCTGA
ACTCTTGCTGCTTATCTCGATGAGGCACGAACATATGAAAAAATTAATATTGCCAGCTCT
TAAAGAGGGAAAGACAGTTATTTGTGATCGATTTATCGATTCAACTATTGCGTATCAAGG
GTATGGACTAGGTGTTGACTTGAGTCTAATAAGAGACTTACACAAATTAGTGGAAATTAA
ATATCCAGATATCACATTTATTTTAGATATTGATGTTCAAGTTGGACTCAGCAGAGCAAA
GGATAAAAATAAGTATGAAGAAATGAGCATTGATTTCTATCATAAAATTCGAAAAGGATT
TCAAGAAATAGCTATAAAAGAATCTAATAGATGTAATGTTATTACTGGAATTGAAAAAAA
AAGTGATAATCATGTACACAATGAAATTATTGATATTGCAAAGACTTAGCTATACGTATT
GAACTTTTGNNNNNNNNNNNNNNNNNNNNNNNNNNNNNNNNNNNNNNNNNNNNNNNNNNN
NNNNNNNNNNNNNNNNNNNNNNNNNNNNNNNNNNNNNNNNNNNNNNNNNNNNNNNNNNNN
NNNNNNNNNNNNNNNNNNNNNNNNNNNNNNNNNNNNNNNNNNNNNNNNNNNNNNNNNNNN
NNNNNNNNNNNNNNNNNNNNNNNNNNNNNAAATGCGTTAGTAACCATAAGCTTTTCTCCT
TACAATAACCTCAACCAACACTAGCTATGCAACAAAGCCGTCCCGAATAGCGAGTTTTAA
TAATTTAAATTGATAATGTACTAACAAGCGTGATTTGGCTAAATGTAGAAAAAATAAAAA
AGACATGCAGCCACTATAATTTAATGTAATTCACCAATAAATACCTTAAGTTTTTTACTG
AATGTTGCGATTGAGCCTACAGGTCAAAAACAAGCTTTGAGTCAGAAATACCATTGCTAT
TATAATAAGAGAAATCGCGATGTTTGTACAATTGAAAGATGGTTGCGGGAGTAGGATTTG
AACCTACGACCTTCAGGTTATGAGCCTGACGAGCTACCGAGCTGCTCCATCCCGCGTCGT
TGCTTATTTATTATTATATGCGTAATAATAATAAATAAAAGAATAAAATCACACTATTAC
ATATATTTATATATCTATTAACCTTTCTTAACATGATAGTAAATTATATACATAACAATC
TGTGCAATGAAAAATATAACTTGATATTGTGGTTCCCTGTTTTTCAGTGTGCAGGAATTT
TAACCTATTTCTCATTAAATTTTGAACCAAGCTGTGCTTTCACTATATCTATTTTTCTCT
TGCTTTCACCTATACTAATTCTGATTGCAATATTATACAGGAAATACGCAATATTATGCA
TTTCTTTAATTGCAGTGCTCATAGGATTTACAGCCAGCAAATTCAGAACAGATTCAGTTA
ATACTCACATTCTTGATAAGGAAAGGTATGTGAAAGATATTGTTGCTATAGTGAAGGATA
TTAACGATAGGGGCTCATATAAACAATTTTTGCTTTATGAAATAAAAAACACGAAGTTCA
AGCTGGATAACATCAGAATATCAGTTAAAACCAAAGCGGAAGAAGGCATTAAAATAGGGG
ATCAAGTAAAATTATCAGCAAAACTCTTTCCTCCAAAAATTGCGCCTTCGGAATATGCAT
ATGATTTTGCAAGAATAGCATATTATCAGAAAATAAGTGCAACAGGCTTTGCAACAAGCA
AAATAGTCCTGTACAAAAAGGCTGAAGCAAGAAAATTTCAAGAGTATATAGAATCTTTCC
GTCAATATATCTATGAAAACCTACAGCAAAATACCAAAAAGCCACACGCGGACATAATCT
CTGCATTATTAATTGGCAAAAAAGACGGGATAGATCAAAAAATTATGAATGCGATACGAG
ATTCAGGTATAGCACATTTATTCGCTATATCTGGTTGGCTTTGTTGCATAGCACTGATAG
GCATGTAAATCACAATGAACTTACGCAGCTAATTTAAATTTAGCCATACCANNNNNNNNN
NNNNNNNNNNNNNNNNNNNNNNNNNNNNNNNNNNNNNNNNNNNNNNNNNNNNNNNNNNNN
NNNNNNNNNNNNNNNNNNNNNNNNNNNNNNNNNNNNNNNNNNNNNNNNNNNNNNNNNNNN
NNNNNNNNNNNNNNNNNNNNNNNNNNNNNNNNNNNNNNNNNNNNNNNNNNNNNNNNNNNN
NNNNNNNNNNNGTTAGTAACCATAAGCTTTTCTCCTTACAATAACCTCAACCAACACTAG
CTATGCAACAAAGCCTATCTGGTTTACATTTATCGTTTGTTGCTGGTCTATTTTTTATAG
TATTCCGTAATTTATTTGCAATATCTGAAACTTTGACTCTTAAATATAACACTAAAAAAA
TATCTGCATTCTTTACTATCTTGCCAACTACCTTTTATTTGTTGATTACCGGTATGCAAA
TTTCTGCTCAGCGTGCCTACATCATGGTGATCTTGGTACTTGTTGCAATAATCATAGAAA
GGAAATATCGAGGATTAATAGCAATTGCGTTTGCTGCTTCGGTGATACTCATAGTGGAGC
CAGAAGCAATCTTAAAGCCAGGTTTTCAAATGTCATTTTCTGCTGTTTTGGCACTAGTTG
CCAGCTATCAGATCAATGCTAATAAGTTATTCAAAATAAAAATAATAAAATATTTTGTGT
CGATAATGATCAGCTCAATAATAGCAAGTTTAGCAACTGTTCCGTACACAATATACAATT
TTAACTATTTTTCAATCAGTGGCATTATCACAAATTTGATTGCTATACCAATAGTTACAC
TCATTATTATTCCACTTGGAATAATATATGTTTTATTGATTCCTTTAGGTACTCAGTGGA
TTATAACGCCTCTCATGGAACGCCCAATTGACAGCGTTTTATATATAACAAACGCAATTG
CCAGTCTTCAGTATTTGGTTATTCCTATTCGCACTTTTCCTGCCTCATTAATTATTATAA
TAACGCTTGGGCTATTATGGTTATGCTTGTGGGAAAGGAATTGGCGTTTCTTTGGAATTT
TCTTTATTGTGCTAGGTATTTTCTCTAGCGCTATGTATACAACTCCTGACATTCTAGTCA
GTGCTGATAATCTTGCTGTAAAAGAAGATGACAATTTACTATATTCCCTTACTAGAAAAA
ACAGAAATTTTGTTGTCAAAACGTGGGCAAAGCAAAACGGGCAGAATCAAATTGTGAATC
ATACTAAATTCAGTAATTCAAACAAAAGGCTAAAATGTAATGATTATGACTGTACATATA
ATAAAGGAAATAATAAGTCAGTGTTGCTAGCTCATAAAAGAGAAGATATTTTAGAAAATT
GTAACAATGTCGATCTAGTAATTCAGTTAAGCAAGTTTAACTATCCAGCTTGCAATACTA
AAATCATCAAATACTCTGACTTAGAGGCATATGGCACACACTCTGTTTGGCTAGCAAATA
GTGGCATAAAGGTTAGCAAAGTCCGTTCTAATCGTCCTTGGCATAAGCCAAAAACTTGTT
TTTAAAGTATCATTTATATATAATTACTTAATTAGGATGCAAGGAAATTTATGCCTTTAG
ATACAACAAATCCTTTCAATGTTAAAGTAGATCATAATTTTGCCAAAATAGATGATGCTA
TTGGTTTTTTTCCTAGGTTATGGCGTGCAACAAAGAAATATTCTGTAAGTAACACTCTAC
CCATAGCGATTGTAAATATTTGGCTTCAATTTTCTTTGGCTTATGTAGCTGCAATAATAA
TAACCCATAATGATCTAAGGTTTATTACAGATATTTTTAACCCAACATTCATGCCAATTT
ACACTTTGGTTTCTATTATTCTTTTAACAACTTTTGTAGCCTCTTCTGCTATGAGATATA
TGCATAAGCAGGAGATAAAAGAAGGAGAAAAGTTGATAGAGGAATTAATAAATAATAAAA
TTAGAGGTGGCAAAGACAACGAGATGAGTGAAATCGCTGAAAATGCTCTGAAAATAGAGA
TAAAACCAAATTTAAGTCTTATAGATTCCAAAAAAGCAAACTTTTCAATAGTTTTGCCAA
TTTCTGAAAATCAGAAAAAAATATTAGATAATCAAATACAAGAGAATAAAAATAAGGCCA
TTTTTCTTACCATACCATATGTAATTAGTGCTGTAATTATAGTTGGTGCGTTAATACAAA
ATAGATTGAGCTTTGCCAATATTCAGGCTTTGGAATGGGTTCCAGTTGTACTGGCTAGTA
TCATTGCTATCGTTGGAATATGTATAACATTCAGCAAGCTAAAAACCAATGAGATAAACA
ATAATCATAATATTGTTAAAAAATTTAATAATTTAGATATTCTCTTTCCATGCAGAAGAG
GTGGTTTTGTATCGGTAATGGAAAAAAAGACAAAAGATGAGGAAGAAAATGATCCAATAT
CTCGATTAATAAAATTACTAGATAAGCACTTGACTAATTTTACAGATAAAATTGTTGACT
CATTTGATAAGCGCTTAGATGAAGCTAAAGATCTACTTGATAGCAAACTTCTAAAACCTG
CAAATGATGAAATTCAAGAAACACTTGTTCATCTACAAGGAATTAGAGGAGACATCAAAA
AAGATTTAGATAAGTTGCGTAAGGAAATGATGGTCATTTTAAGCGAAGCTAAAGAGCTGG
CAAAAAGAACAAATTCACTAAAAATTGAAAGCATTTTTTCTAGTTTAGAGAATACTATTA
AAATCGCTGAAGATAAGGTTGAGCGATTTGAACCAAGCAGATTAGTTGGCTTTTTTCAAT
CTGGAGAAAGAACAATTAGCGATGATCGTGAGTTCATAGATACATTGGAAAAACAAAAAG
AAGAAGCGGAAAAGATAAAGAACGAATTAGAAGAAGAACTAAAAAAAGTAAAAGATGAGC
TAGCAGAATTAAAGAATAAACAGACTCAATCAAATGAACCTAATAGCAGTGAAGGCAGTA
TTACTGCTACTTCTCTTGAAAAACAGCGAGATGAAGAGAAAAAAGCAATAGAAAAACATA
GATTATTAAAATCAAAAAAAAGGATGAAAGAGCTGGAGCAAGAAAATGCAAAATTGGAAA
AAGAATTATCTGAACAAGAAAAAATGGATGAATGGAGAAAAAAAGTTAACGGTAAAGCAA
GTGACTTTCTATATTATTTATTAGAGTCTATTAAGCTAGAAGAAAAAGATAAAAAAGAAG
AAAAGAGGGAGTTAACGCTACGGGATTTTGATAATAAAATAATAATTTACTGGAAAGATG
GCTCTCAAACAATTTGCCATATTAAAAAACAAGACGGCCTTCAAATTCAACCTAGTACAA
AAGTTGATTTTGTGAATCCAGATGTTCATGCAGCATTCAAAGTAGCTTGCGCAGGGTAGT
GACCATAGATATAACCTTAAATGTTAATAGTGACGAAAAAAAATTAAGGCTAGATACTTA
CATAGCTAAAAAGTGTAACATATCACGCAGTAAAGCACAAAGATTGATACAAGATGAGCG
GGTAACATTACTTGGCACGCCGATAATTAATAATGACCACATAGTAAAACCAGGTGAAGA
GTATATAGTACATCTCGTTCAACCTGACATATCCACATCAATTGAACCTAACTATAATAT
AAAGCTTGATATCATCTACGAAGATGGGGACATTATAGTTCTGAGTAAACAAAGTAGATT
AACAGTACACCCAGGTGCTGGAACAAACAATGATACAATCCTGGATGGCTTTGTTGCATA
GCTAGTGTTGGTTGAGGTTATTGTAAGGAGAAAAGCTTATGGTTACTANATTGGTATGGC
TAAATTTAAATTAGCTGCGTAAGTTCATTGTGATTTACATGCCTATCAGTGCTATGCAAC
AAAGCCATCCTGAATGCAGTGATCGCTCACCTTGGCAAAATTCCATATATAAATACAAGA
CCAGGAATTGTTCACAGGCTTGATAAAGATACTAGTGGACTCATGGTAATTGCAAAAAAT
GAACAATCCCACAGCTTCTTGTCTGAACTGCTATCAAATCGTAAAATAAAACGGGAATAC
TTAGCAGTAATTTGGGGAGCATTACCTAATCTGCAAGGAACAGTAAAAACCCATATTGCT
CCAAAACGCAGTAATAAAGAAATGATGTGTGTCACAAAAACAGCAGGTAAATTAGCAATC
ACTCATTATTCAGTGAAGAAAATTATAGGGCAAGCAAGCCTGGTTAAATGTACTTTAGAG
ACAGGCAGAACACACCAAATTCGAGTACACATGAGCTACATAGGACATTCTGTAGTTGGT
GATCAAGTTTACGGAAAAAATAGTAGTAAAAGTGAAAAACATGCTAAAAACTCTGACTTT
ATCCGTAATTTCAATAGACAGGCACTACATGCTCACACGCTAGGCTTATATCATCCAAAA
AGTAAAGAATATATAGAATTTGTTTCTGATTTACCACAAGACATGCAAGTCTTAATCGGT
GAATTTGAAAATATATCTTAACAACATTCATATCAATATTATCATCCATGTTATCAAGAA
GTTAATTAATGAGAGAAAAACTGCTGCACTACCTAGATCTTTCACTTTTTTTGAAAGTAT
ATGTTGTTCACTGGAAATACGCTCAATTATTGTTTCAAAAGCAGTGTTAATAATTTCTAC
AATTAACACCAAAAATAGGCTACTTACCATTACTGCACGTTCTAAATTACTTACATCTAA
AACAAACAAAGTTGAAACACATATTATAAAAAGCAGTAACTCCTGTCTGAACGCAACTTC
TGATACAAAAGCTGATTTTATTCCTTCACAGGAGTATTGAATTGCTTTTATTAGACGAGT
AATGCTTTTCTTCATTATCAATTTTGGAAACTCAATGAATTACACTTATTGCACTCAGGT
AAAAAATGCATGAAAACACCTTTCAGTCGTGATCACTTACAAAGATTTTTAAGTTAAAGT
CTAGCATATTGTTTGAATCAAGAAAATTAGTACAAAGCCTTTCAACAAACGCTCAAGGCA
GTTATATATTGATACTGACACAAAAATCCTTTAATTAAATTTCTCTCTCCTTAGCTTACA
CGATCCTCATTTTGAAATAAGTAATAATTTATTATAGTCTTGATATTTAAATATTTTGTA
TCTGCTGTAATGATTTCACTTCCAATTTGCTATTCTTTACATATTGAATTGCAAGCGCTA
ACGCTTTACTCCCAGAAGCTGTGGTGCTATAAGCTATATTTTGCAAAATAGCAGTTCTCC
TGATATCTTTGCTATCTGAGACTGACTTTACACCTTTTGAGGTATTGATCACTAGGTTTA
TTTTTCCATCTTTGAGCATATCAACTATGTGGGGTCTGCCTTCTCTCACTTTATTTACAG
CTTTTGCAGCAATGCCGTTATTGTTCAGATGCAAAGCTGTGCCTTTGGTGGCATATATTT
CAAAACTCAGTTCTTTCAACATTCGTACAACAGGCAATATATACTCTTTATCATCATCTT
TTACTGAAACCAGAGCTGTTCCTTCTGTTGGTAACTTGTATCCTGCAGCCATGTGCACTT
TTGCAAGTGCAGCTCCGAAAGATAAGTCAATTCCCATCACTTCTCCTGTTGATTTCATTT
CAGGACCAAGTAAAGTGTCAATTCCCGAAAAACGCGTAAATGGAAAAACAGCAGCTTTAA
CTGCAAAATGATTGAAAGGCTTGTTTTCCTGATTCAATTTTTTACCCAAAATAACCTGAG
TGGCAAGCTTTGCAATAGGAATATTGATTACCTTGGAAATAAAAGGAACTGTACGGCTAG
CCCTTAAATTCACTTCAAGTATGTATACATCACTCTCTTGAACAGCAAACTGAATGTTTA
TCAGACCTTTCACTTTTAATGCTAATGCTATTCTCTCAGTTTGGAGCTCGATCTCTTTTA
TTACTTCGTCACTCAATGTATTTGTCGGTATTGAACATGTTGAATCGCCAGAGTGGATAC
CAGCTTCTTCAATATGCTCCATAACCGCTGCAATGAAAACTCTTTCCCCATCACATACAG
CATCAACGTCAACCTCAACTGCATTGACTAAAAATTTATCAAGAAGCAGCGAACCATGCT
CAAAGATTTTAGTGTGATTCAGGACGTACTCTTTGAAGCTATCAATATCATGCAAAATTG
ACATAGACTGACCACCAAGGACATAGGATGGCCTCACTACTAATGGAAACCCCACCTTTT
CTGCGTTGATTAACGCTTCTTCCACTGAATGACAGATAGAATTTTCAGGTTGTTTTAAAT
TAAGTTGCAAAGCAAGATTTTTAAATCTCATGCGATCTTCTGCAAGGTCAATAGAATCAA
AAGATGTACCCAAGATATTAAAACCTCTTTCGTTCAGCACTTTGGCTAATTTTAAAGGCG
TTTGACCACCTATTTGAACTATTACACCAACTAGTGTGCCATTTTCTTGCTCTTTACTTA
GTATTTCAAGCACATCCTCTGCAATGAGTGGTGCAAAATATAAACGATCAGCGGTATCAT
AATCAGTTGAAACGGTTTCGGGATTGCAGTTAATCATTATTGTTTCGTATCCCATTTCTT
TGGTGGCAGAAACTGCATGAACGCATGCATAATCAAACTCAATACCTTGACCAATGCGAT
TTGGACCACTTCCTAAAATGACAACCTTTTCTCGGTCAGAAATGTCCGCTTCGCATTCTG
TCCTGTTTGTAATGTCTCCCTCATAACATCCATACATATAAGCAGTGCTCGATTCAAATT
CAGCTGCACAGGTATCTACACGTTTATAAACTGGATTAACACCAAATTTTTTCCTCATTG
CTTCAATTTGCTCTGATGTCATTCCAGTGCGTGACACTGGAATCCACCTATTTTTTTCTT
GGATCCCAGCTGGGATGACAGAGGTAGGTCTATTACTTAACTTTGCGAGCCTTGCATCTG
AGAAGCCCATTTTTTTCAGCTCTAATATTTCATATGCAGTTTCAGGAAGGCCGTTTTCCT
TGATTTTTTGTTCAGCTAATATAATTTGCTGTATATTTTGCAAAAACCATAAATCATAAC
CTGTAATCGAATTTATTTCTTCTATGCTAATTCCGTGGCGCATTGCTTCAGCAGCAATCA
GTAATCTGTTTGGCAGCAATTTTGCTAACTGAGATTTAATATCTGTGTCTTCAGAAAACA
CTTCATCAAGTCCCATGAGCCCTGTTTCAAGTGAGCGAAAAGCTTTCTGCAGTGACTCAT
TAAAAGTACGGCCGATTGACATCACTTCTCCCACTGATTTCATGGAGGTTGATAATTCAC
AATTTGTCCCCTTAAATTTCTCAAACTCAAATCGAGGAATTTTAGTGACGATATAATCAA
TCACTGGTTCGAATGCTGCTGGTATTATTGGAGCACAGTCGTTACGTATTTCATCGAGCG
AATAGCCAATAGCAAGTTTAGTGACAACTTTTGCAATAGGATAGCCTGTTGCTTTTGAGG
CAAGTGCAGAAGAGCGAGAAACCCTTGGATTCATTTCAATTACAACGAGGCTTCCATCTT
CTTTAGGATTCACTGCAAACTGAACATTTGCACCACCGGCACTAACATCAATTTCCCTCA
GCACTGCTATAGATGCATTTCTCATTTGTTGATATTCAGCATCACGCAGAGTCAAAGCAG
GAGCAACTGTGATACTATCTCCGGTGTGCACTCCCATTGGATCAACATTTTCTATTGAAC
ACACTATTATACAGTTATCCTTGTAGTCACGGATAACTTCCATTTCATATTCCTTCCAGC
CGATAATTGATTCATCTATCTGAACTTCATTTATTGGTGAAATTTTTAGAGCACTTTCTG
TGATATTGAAAAACTCCTCTTTATTGTATGCTATGCCACTACCTGCGCCACCAAGAGTGA
ATGATGAACGGATGATTGCTGGTAATCCAATGTAATCCAAAGCCTTTTTTATTTGTTCTT
GATTTTTTATAATGATACTTTTGGGGTATTTTAGCCCTATTTTATCCATGGATTGGCGAA
ATAATTCTCTATCTTCCGCTTTTTTTATTGCTTCTCTATTTACCCCTATTAATTCTACGT
TGTATTTGTCTAACACTCCATCATCTGCAAGTTTTATTGCACAATTAAGTGCTGTTTGCC
CTCCCATTGTTGGTAATATTGCGTCTGGCCTCTCCTTAATTATAATTTTTTCTATGATTT
CAGGTAGTACCGGCTCAATATAAGTTGAATCAGAGAATTCAGGATCTGTCATTATAGTTG
CGGGGTTGGAGTTAACCAAAATGACTTTATAACCTTCACTTTTTAATACTTTACAGCTTT
GCGTTCCAGAATAATCAAACTCGCATGCCTGACCTATAACTATTGGGCCTGCTCCTATTA
CTAATATGGATTCTATATCTATGCGTTTTGGCATAATTACAATAACGATCTCTATTCAAG
TAATGTTACCAATCTTTCCTGTATATGTGAATTTTTATTAAACCTATTAGCTAACTACTT
TTAGGCTTGACGCATAACTGTACGAACATTGCAATTTGCGTGGCAGATTCCAGTGCTTGA
CACACAGCTGTACAAACATTCATTTTTGAAGGTAAATTGCACAGCAAATGATGTCATTCA
AGTAGCTGACACTGGTTCCTTTATGACGGAAGTGCCCAGAGGTGTCATCCCAGTCTGGGA
TCCAGAAAACTTAACTTTAAATAAGTGGCCGCACAATAAAGACTAGATTCCAGACTGGAA
TGACACCATAGAGGCACTGGGATGACATCCTTCCTAGTGGACTCAAATCACAATGTTCAT
ACAGTTGTGGGCTTAACGGTATCTTTGCAGATACTATGGTAATTTACTCGGGAGATTTGC
TAAGTGGTAAGATTTGTCCTGATATGTTACAATCTTCAGAAGCAAGTTCCACAAATTTGT
CTGTCAGTTTATCAGGTGGCACCAATTCAGATATATCTTTTCCCGGAAATGCTTGCTTAT
ACATTTCACTATCGATAGGCCCTTCCGAATACACAGCATTTACGCACAAACTCGTATGTT
TTGTCTCAGATGCATATATCTGCACCATGATTTCTAGTGCAACTTTACTTGCAGCATACG
GCATCCAGTATGGATAAGAGGAAGGAGAAAGTGTCACTTCTGAGGTCATGAATATCACCC
TTCCAGCATTAGATTTTTTTAGTATTGGATCTAAGTTTTTTAGTAAGTACCAACTGGCAG
TAAAATTTGTATTCATTACGTGCTGTAGCTCTTCAACTTCATAGTCGTGAATGGGGTTCA
GCTTTCCTAAAACTCCAGTACACGCAACTAATATATCAAGTGCTCCAGATTCTGATAATT
TCAGGCTTTCTATCATGTTTGGCAGTACTTTTACGCTCTCAAAATCCAAAAGATCAAGCT
GAATTAGTTTTACAGAGCCTTCTTTAAGCTCTTCAATTTCATTATATAGTGGTTTGAGGT
GATCGATAGACCTTGAAATCAGAATCACACATGCACCTTCTTTTACAAATCTTTTTGCAA
CAGCAGAGCCTATTCCACCTGAAGCCCCGGTAATTAAAGCTACTTTACCTTCTAATTTAC
CCATTTCTTTCTCCTTAGCGAGATTCATTGAAACATTTTAGCTGAAAATTAAATTTTGCT
CCATATATAAAAATCAAACTTAGCACATAAAAAAATAGTAACGACACCACCACACCACCT
AAACTTCCATATATCAAATTCAGTTGGTCAAAGGAAGTTTTTAAGTATTGCTTGAAAACT
GAAGCAGAGATCGTCCAAAGAATAACAGCCACACAAGATCCGGGAAATACGTCTGATAAG
TTTTGTTTTATGTCTGGCAATGTAAAATATAGCCAAGATACTATAGTAAAAAGCACAAAC
TCAATAAGTAAATATCTAGTATAACTTAGCCCCTGGTAAGAAAAATCAATTAATATTGGC
ACTAATGTAAAAAACACTATAGTCAGAGTTGTAACAAGCGTAATTACTAAAAATTGTAAT
ATACTGAGCACCCTTCTCCATATATAAGGCGATGAAACTGGAACTTTATAGGCCTTATTC
AATATCGTTCTAAATCCTTCAATTGTCGATGAGGCAGTCCAAACAGCGCCTACAATTGCC
AAGGTTAATAAGCTTTGCGGAGGGCCTGATATTATCTCCCTAATACGTGGCATCAAAGAT
GATAAAATATCCTGTGGCATGTTATCAATAATAAATGCCCAGCCGACATTGTATTGATCT
AAGAAATTTGCGAACGTTGATGCCATGGCTATTAAAACAATAAGAAAAGGAAATATTGAT
AACAGGATTAAAAATGATAGATACCCTGCGTGCTCCACTCCATCATTATAAATTGTGTCA
ATTAAAGCACGATAAAGGCAATAAACGATACTATAAAATTTCTGTAGCACTTGTAATATA
AATAAACTAAGAAAAGTATTCTAAATGAAATAAAGCATACCTTTAAGCAAAAAAATCCTC
ACCATTTACTTAAATTTAATCAAAATGATAGATAATCCAGCGTTAAATACGGAGGCATAA
TGAAAAACTTTCTTCTACTTGTAGCTTTAATTCTTTCCTTTGCATTTGATAATGCTTTTG
CTGCTGCTGTTACTGATGATGCAACAACCAATACAATATGCAAAATAGTAGGCTATACTC
ACGGTATAGGCGGGCCTATGATTACAATAGTGATAATAGGTGCAGCTTTGCTGGCAATAT
TTGGCAGAATGCCATGGCCAGCGCTTTTTGCACTTGGTGCATTTACTGCTGTGTTTTTTG
GTGCACCTGTAGTTGTTTCAAGAATAGTACCAGATGGTGTGATTTGTAAAAATGGTGCAA
CTGCTTGCCCTGATGGTAAAACATGGAA
>NODE_3_length_44148_cov_0.25349
ATAGCCCTATTCCTATAGTGAGTAGGGTTATCTTTCCCTCTTATCTCTTTTATATCACAT
TTTTAACTTACAACTTTTTAGGACCTGTAACACTATGTAAAATATATCCTAAATCTTCTT
GATTTTGTTTCTTTCTACAGAACTCTACTCAGTTTTTCTCCTACTCATCTTGCTCTGTTT
TCATAATTTACATACTCTATCTCCTGCTTTATTCCTTTCTTGAGATCATGTACAGTCTCT
AAAACGAGTTTGTAAAATGATTATTTCTGTATTTTAAACTTTGCAATTTCAACTTATTCT
CTTTAATAGTAAGTTTTTTACAAAATAATAGTTTGAAATTACTAGTATTTTGATAAAAAT
TATAGTCAATTTAAAATTTTGAGTATCATTATATCATTATAGTTATTGACAAATTATATA
ATATTAATATATTGGTATATTAAATATTATGATATAATATTTAATAAAGCTAGTTGGTAT
GTGAGAGTAAAAATTATGGAAACAATATCATTAAACAATCTGGATAGTGAAGCAATAAAA
AAAAAATTGCTGAGCATAATAAGTAAAATTATAGGAAAAAATACTTGGACTCAAGCTTGT
GCGGCTGAGAAACTTGGTATTGATCAACCAAAGGTGTCACAAATTAAAAGTGGTAAGACA
AGTGGTTTTTCTTTAGAGAGACTGTTAGGTTTTTTGAAAAAGCTTGATCATGAAATAACA
ATTACAATAACAGAAAATCAATCAGTAAAAGCTAAAGAAGAAAAAGTAGAATGTAGAATT
GGATCTCAATAGATCCGAAGTTGACATCTTATTTTTTGTGATATAGTATAAAGTTTATCA
AGGTAGTATTTTATGATTGAGTCTATTGTAGAAAAGTGTGTAGAACAGGTACACAACCGT
TTTAAATTGGTTCTGCTAGCAAGTCAAAGAACGCATGATTTGAGTACAGGGGCAAGCGAT
CCCGTTGAAATGGTTAAGTTTAAAGATCATAAGGATACGATAGTTTCTTTATATGAAATA
GCAGAAAAGAAGGTGAATACTCATGAGTTGTTTAACCTTTTGGTGAAAAGGTGCAAGGAG
CACATGAAAGGAAACACAGATAATACTTATATTAATAGTCCAAGTAAGCTAGCAAATTTG
TTAAATTTTTCTGATCATCAACTTAACACAAGTCTGGATGTAAGTCAAGAAAGCCACGAT
GATGAAATAGATGATCAAGATAGTGGTGAAGAAGTACCGATTTAGAAATCTGCAGAGGTT
ATAATAGCTTATAAATGATTAGTATTGCTATCTATGCGCTTTTGTTCTGTATGAGTGTAA
TGTTATGTTGTATAGTATTTAGGTCAAGTGATGTGTACAATAAGATTTTAGCATTCAATA
GTTTATCAACACAAGTAGTTTTACTCATAACAGCAATATCGATTACTCTGAATGATTTTT
TTTTAATTGATATAGCATTACTATATGCTAGCATCAGCTTTATATCAACTATAGCGCTAA
TGAGATTAATGTTGTTTTGATAATTTATGGTAGCATCCATTCTCATATTTTTAGGTGTTT
GTTTAATAGTCATTTCAAGCGTAGGAGTAGTAGTATTTCCTGATTTCTATACTAGACTAC
ATGCTGCAGGTATTGCAGATTCTAGTGGTGCAATGTTGTTGTTGATTGGTTTTGCTTGGC
AAAATGAATTTTCAATCAATACTATTAAAGTTATATTATTGATTTTTATAATATGGATAG
CCAATTCAACTAACAGTTATATTTTAGCGCGTACTTATTATAAAAGTAAAGACTATTAAA
GAAGGTTAAGATGCTAGAAATACTGAATCTAATATTACTTTTGCTGTTACTCACGGTTAC
AGTTTTTATAGTTCTTTCGAAACATTTGGTTGTAAGTGCTGTTCTAATGTGTGTATTTAG
TTCACTTATTGCACTTATGTACTTGATTATGAATGCGCCAGATGTTGCAATTACTGAAGC
TTCTGTTGGTGCAGGATTGAGCACAGTCTTTACGTTTGCAGCACTCTCTTTGGTAAAGAA
TTACAAAGCAAATTTATCTCATAGCCCCACAACACTTTTTTTTATGTTATTTTTGACTGC
ATGTTTATCATACTTTATGATTCAATTACCAGATTTTGGCAGTCATAATGCTCCAGTTCA
CTTGCACGTTGCTCCTTATTATGTAGAAAATACTGAAAAAGCTATTGGTATTCCTAATAT
AGTGACAGCTGTTTTAGCAAGCTTTCGTGGCTATGACACATTTGGAGAAACTATAGTAGT
TTTTACTGCTGCACTTTGTATAATGTTAATATTAGAAGAGAAAGAAAGTGATTAAAGATC
CGGTATTAAGTGCAGTAACATTTTTGATGATACCTTTTATCATTTTGTTTGGTTTATACA
TACAGTTTCATGGTGACTATACTCCAGGTGGAGGTTTTCAGGCGGGAATAATTATTGCTT
CTGGGATAATATTATATTCTATGTTATTTGATATACCTACAACTTTAAAAGCAATACCTT
ACTCTATTATCAAATTTACTAACGTACTAGGTATTTTAACCTATGGAGGAGCTGGTATTA
TAACAGTTTTGTTTGGCCAAAATTTTTTATCCTATAGTATATTGTCAGCTGATAGTAGAA
CAGGTCAAAAATTGGGTATTTTCTTAGTGGAGCTGGGTGTATTGCTTACCGTCTCTTCTT
CCATGTTAATCATATATATAAATTTTGCTCGCAAGAAAAAACAATGACTCTATATAATTA
TGTAGGCATTACTATATTAATGGTGCTAGGTTTCTATATCATTGTAAATGATAAAAACTT
AATCAAAAAAATGATGGGATTAAGTGTCTTACAAGCATCTGTTTTGTTGTTTTACATATC
TTTAGGGTATGTAAAAAGTTCTTTACCTCCTATATTGACTTCAAATTTTCACTTATATAC
CAATCCTATACCTCACGTCTTAATGCTTACTGCTATAGTGGTTGGAATTGCAACATTTTC
AGTTGGATTGTCCATAGTAGTAAGAATGGAGAGATTAGTTGATTAAGAAGAGTGTGAATA
AATTGACAGTATCTTAAACTATATGAAGTAGCAAGTAACTATAAATTAAGAATAAAACTA
TAAGCTTGCTAATTGTAAGTTTATTTGATAAATAAGAAAAAAATTATAAACTGTAAAGGT
AATGATGTCAACTATTAATGGTACGGAAGATAGGAAAAAGATCATCAAAGATCTTGTAAC
CAAAAGTATAAGAAAGGGCGGTTTTATCACTTTTGATGATATAAATGATAAGTTGTCAGA
TGAAAGTTTTCCACCTGATTTTATAGATGATACTATAGCTTTATTGCAAGACTCTGGAAT
TAACATACTCGAAAGTAGTGAAGATGAGGAAGAAGCTCCTTCTAATGATGATGGTAATAA
GCTTGATGATGATGAGACATCGTTGAATACTACTACAACTTTAGTGCAAAATGATGATCC
AGTAAGGATTTATTTACAAGATATGAGCTCTGTAAAGCTTTTGTCACGAGCAGATGAAAT
TAAGATAGCAAAAAAAATTGAATCTGAAAAGCATAACATGTTACGTGCAATAATTGAAAC
ATCAGTGGCATTCAACATGATCAAAACATGGCGTGATGATTTAAGTGGGGGAACTTTTTT
GCTGAGAGAAATGATAAATCTAGATGCAATTTATAACTCTGATTTCAATATGGTAGCCAA
AGAAGAAAGTGAAGCTGAAGATGTTAAAGATTATGTTGATGATGAGGAAAAAGGCAACGA
TGAAAAGGGAAATGAGAGTGAAGATATAAGTTCAGCGAATTTAAACATTTCTGTTCTTGA
AATGGAAAGTGATTTATTGCCAAAGGTTATTACAGCATTGGATGAGATCATTACTTTAAC
AAATGAAGCATTGGTATTGAAAAAAAATTCTAAAGATTTCTCTAATGAGCTAGAAAATTT
ATATAATCAAATATGGTCTGTAGCATTACAAATTCAGTTTAGTGATGCTGCTATTGCCAG
AATTACACAAAAACTTTACGAAATAAATAGACTAATCACGTTTGAAGAAGCTAATCTTAT
TACTGAGGCTAGAAAGTACGATATTGATAGAGAAAGTTTCTATAATATTTATTGTGCTGT
GCTTTTAGAGCACGAATTGAGCGAAATCAGTCTTTTAAAGAAGAATGAAAATCAGTCCCT
TTTTACAGGTGAATTAAAAAATAAATTCTTAAGGTTTATAAACGATAACTATGAATATAT
AGCTAGTGCCTTAAGAAATATTAAGAGTTATCTACAAGGAGATAAAGTACAAGAGTTTAA
GGAGCTAATCAAGAGAATACAAAAACACGAACGAGAAGTCTCTGAAGCAAAGCAAGAGAT
GATAAAGGCTAATTTAAGGCTAGTGGTTTCAATTGCTAAAAAGTATTCAAAAAGAGGACT
TGATCTACTTGACTTGATACAAGAAGGCAATATTGGTCTTATGAAGGCTGTAGATAAGTT
TGATTACAAACGTGGATATAAATTTTCGACTTATGGTACTTGGTGGGTAAAACAATCAAT
AACTAGGGCAATACCTGAACAGTCTAAAGTAGTTAGAATACCAGTTCATATGGTGGAAAT
TATCAGTAAAATCAATAAAGCATTAAGAAAGATGACTCATGGAATGGGTAGAGAGCCAAC
ATTAGAGGAATTAAGTATAGAATTGGCAATGCCGATAGAAAGAATACGTAAAGTTATGAA
AATAGCAAGAGATCCAGTAAGTCTTGAAGCTCCAACAGGAAAGGATGATAGTAGTACCTT
CGGTGATTGTATAGAAGATAAGCGAGTTTCTAAACCAGAGGATGCTGCAATACTTGCCGA
CTTGCGCGGTATTACGACCAATGTTCTTGCAACTTTAACACCAAAAGAAGAAAGAATTCT
AAGGATGCGCTTTGGCCTTGGTAAAGATGGAAAGGAGCATACCTTAGAAGAAGTAGGAAA
AATTTTTAATGTTACACGTGAAAGAATTAGGCAAATAGAGGCAAAAGCACTACGTAAGTT
GAAACATCCAAGCCGTGCTAAAAAACTTAGAGGTTTCTTTTAAGGCAGAAGGGCTGCTCG
AAAAATAGGTAAAATTCAGCCAAAGTTCTATAATTTTACCCTATTTTTCTTTTTTTATGG
GCTTCATAGAGCAGTATGATTAGATATTGAATGTTATGGCAAATGAAAAGAATAACTCTA
ATTCAAAGTGTAAAAATTTTTGTGTTCTGGGTGATAGTTTATCTGATAATGGTGTAATTA
TTGAAATTTTAATAACTTATCCTTTGTAAGAAACGTGAAACTTAATGCCCCTTTTTATTA
AGGAGGATTTTTAGCAATGGCCTTACTGTTGTTGAATATGTAGCAAGGTATTTAGGTTTA
GAAGAATTTAAGTCATCATGGAGATGCTCATTTTTTGATCGATACTATGAACAGTAAGGT
CATAACTATGCGATTTTATATGCAACAGCATCTGAAATTCTTAACCCTATTTTTTCTTAT
TTCCTCAATAAATTTCGTTTAGTTAATCAGCTAAACGCAGTAATTAAACATCATCCAGAC
GTAGGTAAAGGAGATTTTATTTTTCATTATAATCGAGGAAATAATATTATGGGTGCCACT
GCTTATAACAATGTTAAAGCAGAAAAAGTATTGAAATAAAGCGGTTAGTGAAATATGTAA
TGCATTTGGTTCTAAATGAATATGGTGTAAAGCATGTGATTGTTGCAAATGTGACTGAGG
TTGGTTTGATACTAGCTTTAATAAAGACGAAAAGCAAGAGAGCTGGCTGCAAAGCTTACA
CAGAGTTTCAATACAAGATTAGCTAATGATTTAGATTATATGAAGAAAGGTGCAGATCTT
GAAATAAAAGCATTCGATCTTAATTCTAAAATGAAAAGTATGCTTGGTAAATATAAGAGC
AAAGGGTTAAATGATCGAGATGCATACCTATCAAACATCGTAGACCAGTTTGGGGGAGGG
TGATTTGGAAAAAGTATAAAGATACTCTTGTTGATATTTAAAGGAAGGCTTGATACTTAC
TATAATTCTGGATGCAGCACAGAAATACTAAAGGATTATTTCTTTTTTGATTATTTTTAT
CCAACTGCAGAACCTTATTGTGAAGTTGGTAATGAAATGTATGAGTTGATAAAAAATTAG
ATTTCTTTTAAACATCTTTACGGTTTGTAGTATAGCTCTTTTCATAATAATCCGGAAAGT
TCATAGAAAAGCAGAATCAACAGCATGACGAAAAGATGTGAATAGAGGGATGTTTTTCCT
AGCTCTATTTTTTATAGCAAACCAATGATGCTCAATTTTATTGAAATCTGGGGAATACGT
AGGAAGATACAAAATTTCAGCACCAACTCCTTTAGCAAATCTTATTAGACTTATGAAAAG
TAGCATTATCAAGGATAACAGTTTGTCCAGGTTCCAAAATCGGTGTCAAAAACTGCTCAA
ACCATTTATTAAAGATATCCATATTACAATGGCCCTCAAATGTTAACGGAACAACTATTT
TTCTACCATTTAGAGCTGCAATCATGCTAATTCGTTGAGTTTTCTTTCCAGATTTTAGGG
CATAAAACCGCTGTCCTTTCTGAGAATATCCATAGGGATAGTCTTCGGTATTATCAATAC
CAGATTCATCTATATATACTAAGTTTTGAGGTTCTTTTGTTGCTATAATTTTCAAAAATT
CAGCACGTTTTTCTTCATTCCTTTCTTTGTATCCATATGTCTTTTTTTTCGTGTGAGTCC
AATTTTTTTAAGAGCTCGATGAATCGTTGGGATACTAACATTACTCCAAAGCTTAGCCAT
TTCCGATAGAGTTTTTCCACCGTGTTTTTTGGCAAATTCAGTAAATTTATTCCAGTCGGT
AATTTTGTGATTATAACCTCCATTTCCAAGTTTTTTCGACTGAAAATCTCCTGTTTCTTT
TTTTCTTTGCTGCCACTCCCATAATGTAGTTCTTCCAATTTTAAATCTTGCTGCTACCGT
TTCTCTGCTTTCCCCTTCGTCTAGCACTTCCATTGCTTTTTTTCTTAAATCATAACTATA
TGCTGCTGGCATACTTACCTTCACTACTATAAACTCTTATTTTAACCCGTTTGGACCATT
ATGAAAAGAGCTATACNNNNNNNNNNNNNNNNNNNNNNNNNNNNNNNNNNNNNNNNNNNN
NNNNNNNNNNNNNNNNNNNNNNNNNNNNNNNNNNNNNNNNNNNNNNNNNNNNNNNNNNNN
NNNNNNNNNNNNNNNNNNNNNNNNNNNNNNNNNNNNNNNNNNNNNNNNNNNNNNNNNNNN
NNNNNNNNNNNNNNNNNNNNNNNNNNNNNNNNNNNNTATGCTGCTGGCATACTTACCTTC
ACTACTATAAACTCTTATTTTAACCCGTTTGGACCATTATGAAAAGAGCTATAACTATCT
GCGTAGCTGAATGGTAAAGGGAGGGGGGTAAACAAAGTAATCTAAAATATAGAGAAAATA
CAACGGTGCTTGATACATAGCTATTGCGATTTTATCCTCTTTTTGTCATTTTAGTGCTAG
AATGACATTCTGCGAGTGAAGTTTATTCTTTGATATATTAACTATAAATATAGAGAAGTC
TTACTAAATAAAAAGGTAAAAGGAACCTCTGAGTAGTGAAATTTTGACTCTATATTACTG
TAAGTGGTGCTGTAATAATGTTCTAACAAGCGCGACTTGGCTGAGTATAGAAAAAATTTA
AAAAACCGCTATAATTTTACGTAATCTACCAATAAACACCTAAGTTTTTACTGGATTTTG
TGATTGATCCTACAGTCAAAAACAAATTTTGAGTCATAAATACTTTTAGTGCCATAATAA
AATAGGGAGGTTTGTCAAGTAAAGTTCTTTATTTCATCAGATGCGCTGCCAAATTGTTAT
GCAAGCAAGTTTTTTAGTTTTCGTATATCCGAAGTAATTCTTGTGCATTGGCCTTGATTA
GAGTCGGACATTCTCTATCATTTAATAATGAATGCAATATTTCAATTGCACCTTTAATGT
CGTTACTGTGTATCTTTACTATAGCGATAGCTTCTTGGCTTGAATAAGGGTACACTGCAT
TTGATTCTAAATTACTAATTTTATCTTTATTTGTTTTTTCACCGCTGGAGTGAAGTAAGC
TCATTACTTCTAAGTATTGTGCTAACTCACGCAAAACATCAGGAGCATCTTTATCGTTTG
CCAAATCATTATAAATAATAGATGCTGTGTCTGTTGGCATTGAATCTGAGATATGATTGA
ATGCGCGTTCAAAATTTGCTAAATACTCCCAATTTGAATCTATTTCTTCTAGCAGCGACT
TATTATCTTTTTTTAAGAATAATACTTCGTAAAACTTGTCACCTGCAGTTATAGATTGTT
TTGTGTTATCAATGTTGCGCAGTAAGTATAATGTGATGCCAACTAACATTGGCGCGAGTG
CAAGCAGAAAGATGTATTTTTTCATGGTAATATTCCAAATAGTTATATATTTATACATTA
ATGCTTTTGATTTGCAAAAACATATTGACATAGTGATTATATCACATAATAATATTCTTA
GAGTTGTTTGAATAGTTAGAGATTAAAATATTTCTAAAGTAGAAATAAAGACAGCAGTAT
TAAGCTAAATTATTTTTTGTCGGATTTATCCGATGTACCCTCAACCTTTTATAGGTTGAA
GTCTAAATTTGAGAGTTTGATCCTGGCTCAGAATGAACGCTGGCGGCAGGCCTAACACAT
GCAAGTCGAACGGAGTTATATTGTAGCTTGCTATGGTATAACTTAGTGGCAGACGGGTGA
GTAATGTATAGGAATCTACCTAGTAGTACGGAATAATTGTTGGAAACGGCAACTAATACC
GTATACGCCCTACGGGGGAAAATTTATTGCTATTAGATGAGCCTATATTAGATTAGCTAG
TTGGTGGAGTAATAGCCTACCAAGGCAATGATCTATAGCTGATCTGAGAGGATGATCAGC
CACACTGGAACTGAGATACGGTCCAGACTCCTACGGGAGGCAGCAGTGGGGAATATTGGA
CAATGGGCGAAAGCCTGATCCAGCCATGCCGCATGAGTGAAGAAGGCCTTTGGGTTGTAA
AGCTCTTTTAGTGAGGAAGATAATGACGGTACTCACAGAAGAAGTCCTGGCTAACTCCGT
GCCAGCAGCCGCGGTAATACGGAGAGGGCTAGCGTTATTCGGAATTATTGGGCGTAAAGG
GCGCGTAGGCTGGTTAATAAGTTAAAAGTGAAATCCCGAGGCTTAACCTTGGAATTGCTT
TTAAAACTATTAATCTAGAGATTGAAAGAGGATAGAGGAATTCCTGATGTAGAGGTAAAA
TTCGTAAATATTAGGAGGAACACCAGTGGCGAAGGCGTCTATCTGGTTCAAATCTGACGC
TGAAGTGCGAAGGCGTGGGGAGCAAACAGGATTAGATACCCTGGTAGTCCACGCTGTAAA
CGATGAATGTTAAATATGGGAAGTTTACTTTCTGTATTACAGCTAACGCGTTAAACATTC
CGCCTGGGGACTACGGTCGCAAGATTAAAACTCAAAGGAATTGACGGGGACCCGCACAAG
CGGTGGAGCATGTGGTTTAATTCGATGCAACGCGAAAAACCTTACCACTTCTTGACATGG
AAATCATACCTATTCGAAGGGATAGGGTCGGTTCGGCCGGATTTTACACAAGTGTTGCAT
GGCTGTCGTCAGCTCGTGTCGTGAGATGTTGGGTTAAGTCCCGCAACGAGCGCAACCCTC
ATCCTTAGTTGCTATCAGGTAATGCTGAGTACTTTAAGGAAACTGCCAGTGATAAGCTGG
AGGAAGGTGGGGATGATGTCAAGTCATCATGGCCTTTATGGAGTGGGCTACACACGTGCT
ACAATGGTGTCTACAATGGGCTGCAAGGTGCGCAAGCCTAAGCTAATCCCTAAAAGACAT
CTCAGTTCGGATTGTACTCTGCAACTCGAGTACATGAAGTTGGAATCGCTAGTAATCGTG
GATCAGCATGCCACGGTGAATACGTTCTCGGGTCTTGTACACACTGCCCGTCACGCCATG
GGAATTGGTTTCACTCGAAGCTAATGGCCTAACCGCAAGGAAGGAGTTATTTAAAGTGGG
ATCAGTGACTGGGGTGAAGTCGTAACAAGGTAGCAGTAGGGGAATCTGCAGCTGGATTAC
CTCCTTAGGCTTTGTACGTAATTCACCATTTCAAATAATAGTGTCATTATGTACTATACT
GCTGTCTTTACTTCTACTTTATTTTTTAATTTCTCGATAACGAAATTTTATGAGTAACAG
GCCTCTTTCCCCACATTTACAAATATATAAAGTACAAGTTACTAGTTTTTTTTCTATTAT
GCATAGATTGACTGGTATCTTGCTATTTCTTTTATTAATCATACTTTCTTGGTATTTTAT
ATTATATGTTTACTCCCCTAAGTTAATTATAGTAAGGTGCTTAAATGCATTATTGTTCAC
TCCTGTTGCTAAATTAGCTTATATCTTATGCTTTGTAAGCTTTATGTATCATTTTCTTAA
TGGTATTCGTCATTTATTGTGGGATGCTGGGCTTAATTTAGAAATTGCTAGTGTTTTAAA
AAGTGCTATATTACTAACAATAATGCTATTTCTTTCTACTATGGCTTTTTTATTTATATT
TATATGAGTCAATCTGTAAATTCAGTACATCATTGGTGGATCCAGCGTGTTTCTGCGGTG
ATTTTGTTATTTTTATTTCCTTGGTTTATTTACTCATTTTCTTGCACATTTTATGTTGAT
AGCCCTTTATCTTTTAATGAAAAATTATTTCAGGCTATTAATCATCCACTAGAGCTTTTG
TTTTTTGTTATACTGGTGTTTTGCATTTTTTGGCATGCAGTTCTTGGAATGCAGTTAGTG
TGTGAAGATTATATAGACAGCGTACCTCTAAGGATTTTTACAATTACATGCATGAAATAC
TTATCAAGCATTACTTATATAGTCCTTGCTTTTACGACTTTTTTCTTTTATAGGCATATT
TTCTTGTAAAGTTGCCAGTTCTATGTTAATATATTATTAGTGTACTAGTTTTATTATTGA
ACTATAGCGATTTTGGTTTAGCAATATGTTAGAGACATTGAAAAAGTGGGGAATAGACCT
TACGCTAAANTCTCTTCCTATAAAGTTAGGGGAGTATTTAATAAGCGAACAAAACCCAAT
TGCAAAGTCTTTTGGCTATCTTTTGTTCACCCCTGCAATGGCAGTAAAAAATTTAGTGAA
TATGGGAGCTACCATACTTAAGGCTCCAATTTTATTGTTTGTAGCAAATGAGAAAAAGTA
TGGTGATGCTTATCTTACTATGTGGAAACACCAATTGAAAGAATGTTGGAAAGAAGTAAA
AAGCGACTTTAATGTTGTTACAAATGGGGAAAGGCCAAAGCCGAAGCAGAAGGATCATAA
GCCACTTAGCATAGCGGGTACATGGAAAGAGCTTAACGCTAGAAAATCAGATATTGAAAA
AAACTTAGAGAAGGGGTTGAGCAAAAATAGTGAAAGTATAGATAAATCTAGAGAGCTAGG
TGTTGGAGAAAGCTTAAAGGAAAAGTTGCAAAACAAAACTGATGAAAAAGTAGCTGCAGC
CGTTAATCAAAAAAGCAACACTCCTCATATTGATAGAGAGATAGAAAGAAGACAAGACTC
ATCACGAAATGTAGGGACTCCATCACGCTCGTAGTCAACCATCACTTTAAATTACTTTTT
ACTTTAATCATCTCACAATAAAAACTTGCATGCATTTTGCCGTTAGTATAAGATATTAAT
CAAATAATTAATATCTTAATTAAATGCGCCCTGTAATACTGTGTGGTGGTAGTGGCAGCA
GACTTTGGCCTCTATCTAAGCCAAAGCAATTTCAGAAAATATTTAGTCAGAATACTATGT
TTCACAACACTTTGTTGAGGCTAAAAGGCGATTATATGCCACCCATCATTACCACAAATA
TACAATATGAGTCATTATTGATGCAGGAATTACATGCATTACAGGAATGTAAAGTAGTTT
TTGAACCAGTTAAAATTGGGACAGCGGCAGCAATACTAATTGCTGTGCTTCTCTGCGATA
GGAACGAGACAATCTTAGTTCTGCCTTCAGACCATTTTATAGGTGATTTGAATAGTTTTT
ATGTTTCTATTGAGAAAGCGTCTAAGCTAGCCTCTGAAACTGACTCTATAGTCACTTTTG
GGATAAAGCCTCATGAATTCAATTCGGAATGGCTTTGTTGCATAGCACTGATAGGCATGT
AAATCACAATGAACTTACGCAGCTAATTTAAATTTAGCCATACNACAAAATGCGTTAGTA
ACCATAAGCTTTTCTCCTTACAATAACCTCAACCAACACTAGCTATGCAACAAAGCCATT
CGGAATACGGCTATATAAATGCAGTATATGGTCAGAAAGAAAAATGTCATATAGTAAAAG
ATTTTACAGAAAAACCCGAGCGTAAGGTAAGTAACGATCATTATTGGAACTCTGGAATAT
TTGTGTTTAGAGCAAAACGCTATATAGATGAGATAAAAAAAATTGCTCCGACTCTCTATA
ATTTATGTTGTGAAAGTATGAAGCATTTTGTACCACGAGAGAGATTTCTGTATTTAGAAC
AGCAAAATTGTGCAGGAATGGGTGATACATCTATTGATCACCTAGTGATAGAAAAAGCAG
AAAATATTGCAATGGTAGAAGCTAATTTTGATTGGATGGATATTGGTACTTGGAGTTCAG
TTTTAGAACTGAGTAAGAGATTTAGTGAGAATTTAGTTTCATTTCAGCATGTAACAAAAG
GAAGAGAGCCAGTTTTGATGACAGAAAATGATGAAAAGATTTTATTAGGTAGAGTTTATA
AACGGCAAGATAAGAGCCTAATGTTGTTCATTAATAAAGTTAAAGAAGCAAAGCCAACAA
GGAAAGAGATTAAGCCATGGGGATTTTATAGTGTGATTTTAATGGGTAAGGATTTTCTTA
TAAAATACCTTTTTATAAATCCACTGAGCTGCACTTCTAAGCAATTTCACCACTATAGAG
ATGAGTACCATATAATACTATCAGGGGTTGGATGTGTGAGTTTAGATGACAAAACATATG
CTATAACAAAAAATCATGTAGTAGAGATTCCAAGGAAGGTGTTTCATAAAATTGAGAATA
AAAGTACAAGATTTCCTCTTGAGATAGTTGAGTTTCAGGTAGGAAAGTTTTTATCTGATA
ATGATATAGTAAGATCGGACGATATATATGGAAGGTCTTAATATAGAATATTGAATATAT
TCTATAAGCTTGCTAAATTTAGACAACCTAATTTGAGGTAAAGGAAAAATTACAGTTATA
TGAAGCATAAAAAGTATGATATTTAAATCTTAGTATAATGTCTATTGCCTTTGAATTTAC
TATGGCTATTCGCTATTTGCGAGCAAAGAATTCTAGATTTTGCTCTATAATGGCCTTGTT
TTCTATTATTGGTATTGCTCTTGGAGTTGCAACGCTAATAGTAGTAATGTCTGTAATGAA
TGGGTTCAGAGCAAAGCTGCTCGACTCTGTACTTGGCATTAATGGCCATATTAATGTTTA
CTTTGATAGAAGCATAAATTCAGATTACCACGCAGTGTTAAAATCTATTGAGAAAATCCC
AGGTGTATTAAAAGCTACTTCTATGACCAATGATCAAGTGATCGTTGCATCAAATGGTGG
AATTGTGGGTAGCGTAGTCCGTGGTGTGTCAACTAAAGACTTACTTAATAATACTACTGT
TAAGAATAATGTAATTATGGGTAACGTGGAAAAATTCGATGAAGGTATCATAATAGGGGC
AAGATTAGCAGAAGCTTTGAATATTGATTATGGTGATAACATTATGCTTATATCACCTGA
AGGATTTGACGCACTGTCTGGTGAAATACCAAAAATGAAAGAATATAAAGTTGTAGCAAT
ATTTGATATGGGTATGTTTGAGTACGACAATACCTTGATGTATATGCCCATGAAATCAGC
TCAGGCTTTTTTTAATTATAAAGATAGTGTGAGAAATATAGAAGTGTTCATAGACGATAT
TGCTGCGGCTAATAAGCTAGCAAATGCTATAGTAGAAGAAACAGGAATGAAAGCTGAAAG
TTGGCAATCTCAGCAAAGCCATTATGTTAATGCTTTAAAAACTGAAAGAAATGTGATGTT
TTTAATTCTTACTTTGATTATAGTTGTGGCAGCATTCAATATTGTTTCAAGTTTGATGAT
GATAGTGCAAGAAAAGAAATCCGCAATTGCAATTATGCGTACGTTTGGTGCAACAAGTGG
AAGCATTATGCGCATATTTTGTGCTTGTGGGCTGTTAATTGGTTTTACAGGAACTTGTCT
TGGCTCTGTTATAGGAGTTATTTTTTCTCTCAACATTGAAAATATTAGAGTGTTTTTAGA
AAACATTACCAACATCAAGCTATTTGATCCTATGATATACTTTTTTTCAAGTTTGCCAGT
GATATTAGTTTCTCAAGATGTAGTGAACATTTCTGCACTTGCATTGTTCTTGTCATTTTT
AGCAACAATTCCTCCTGCATTGCAGGCAGCTGCACAAGACCCAGCGGAGATATTACGTTA
TGAATGATACTCGAAAAAAATGCATAGGTTGGTTCTTAATTATATTGTTATTTGTTAGCC
ATATTGCAATAAATAACATAATATTTTTCAAAATAAATCAGCAAGAAAGTGAAAATAGTA
TAAATGGTTTAACGGAAAAGATGGATGAACTTAGAGTATTGCTTGAAGTGAATCAATCTA
GGGTAGAGAAAAGGATATTTGACTTAAAGAGAAATCTGCACACTCAATGTGAGCAAGGTG
ATGGTAGTTTAAGGCATAAGAACCTCGCAAAGTTGCTGCTACTTGTGATTAAGATGAAGA
ATTCGTTATTGCGAGAAGCCAAGTTTGATAATCATATAAATTCAATAAAGCCTTTGATAT
CAGAGCTTGACGATCCAGAGATAGAAAATGCAGTAAATGAATTGGAAAATTTGAAAGAGG
TAGATACTTTACGCGGGTTGAAATTGTCTTTTGAGAAGAACATGACTGTTATTAACTACA
ATAAAAGTAACTTGTTTAAAAAAATCATTTCAAATTGGATAAAGATAGATGATCGTAGTG
ATCCACTCAGGTTAAAGCTTGCGGAAATTGAAGAATTAATAAGCGATAATGATTGGCAGA
GCATAGCCACCGCAATAAGTGACTTAACATACCCAGAATTCAAACCATGGCTTAATAAAT
TGAATGATTTTATTGTAGCTTTCAAGAATACTTCAATAATATATCGTCACTTATTACAAT
ACATCTCATGATTTATTTTATAATTTTTGCTTTTTCGTTTTTATTTGGCATATGGATCAA
GGTAAGTGGTGAAGTAATAAAATTGGAATTAGGCAATTACACTATAAGTATTGATCTATA
TTTCGTTATTCTTGCTTGCGTAGTCTTATTATTTTTATTGATTGCAGTTGCACGTTTTTG
TTCTTCTATTTCATCAACATTTGCTAACATAAAAAATAGAAGAAGAAGTAGGGAAGAATT
GCTTCTCTTTGAAGCTTTCTTTAGCTTAGACTTAGGTAATATAGAGAACACCAATAAGCT
AATTAAAAATCTAAATGAAGAAAGTGATAAATTATCTTTAGTAAAGCTCTTTAATTCAGG
TAAAACGGGAAATTACAGCTTTTTCAGCCATAATTTAACGAGTATTGCAAGTAAAAATCG
CAACTTAGCTCTACTTCTGATCAATAAACTGATTATTCACCTAAAGCAAGAAAGGTTAGT
CTTTCAAAAATTTATAGAATATTGCTCTAGTTCAATTAATGATAAAATTTTGTCTATTCC
CTTTCAAATAGAGCATTGTATATTGCAAGAAGATTGGATAAATGCAATTTCAAAGTTAAA
GGAAGCTATCAAATTCAATATTTTTCTTCCCTTTGATCGTAAAAAGATGTTAGCGGTTTT
TTATTGCGCTTTAGCAAAGCAATACGAAAGTAAAGGAAGTTTTTACAAAGCTATAGATTA
TTTAGCTAAAGCACAAAGTTATTATGCAACTTTTCAGCCCATCAATTATTTAAAGGCAGA
ATTATATATCAAGCTTGAAAAAATCAGAAAAGCTTCCACAGTATTAGAGGAAGAGTATAG
AGTAAATCCTACTCCTCAATCAGCTAGAATGTATATCAAGTTAAATAATAAAGGCGCTGA
AAGACTATATAACTTACGCCCTGATTATTATTTTAGTTATTGCTTGCTTGCTTTGTCTTC
AATTAGCTTAGGGAAATATGATCTTGCAAGTCAGCATTTAGATATTGCTATGAAAAAAGC
TAATTACATATCAATCTACCTTGTTATGGTACAGCTCAAGATTATGTTGCAAGAGTATGA
TCAAGCAATTTATTGGTTAAACAGGATGGACTCAGAAGCTGTGCCTGATCCAGGTTGGAA
ATGTGCTGATTGTAATAAAGAGCTAAAGCAATGGGATTATAAGTGCTCAAGTTGCAATAG
TCTTAATTGTATTTACCTTATATTATAAGACTCCATAAGGTGTGATACTTTTACATCGAG
ATTGCTTTAATATAATCTTTATCTCAAAACAGTAAATCTGTGAGTTTCTTAGTTAGGTTT
GACTCCAATGTCAAAAAAACTTGTTTTTAGACATTACCAGTTATATATTTTAATAAATTA
GAATTATATACAAAATGAAGAGCTTAAAGGAATTATCCTTAAGAATTAAAAATATTAAGT
CTGTGCAGAAAACCACGAAAATAATGCAAATGGTTTCTGCAGCAAAATTATTACAAAGCC
AAAAGAAATTATCAAATTCAAAATTGCATATATCTAAGCTGCATAGCATTATTTCTTCAC
TAGCGCTATCAGCGGATCAAGAGTTACTAGCAAGAATTCTAAATATCAATAATGAAGATT
CTTTCCTAGTATTTATTATTGTATCTGATCGTGGTTTATGTGGCAGCTTTAACTCCTCTG
TTGTTAAATTCAGTCAGGAGCATATAAACAAATTAATTGCAAATGATAAGAAAGTAGACA
TTGTTTTTTTTGGTAAGAAAGCTTTTGAGACAGGCAAAAATAGATTTAATTCTAAAAATA
TCTTGAAGGTTGAAAATAGTAAGGGAATCACACTAAAGCGTGTGGAAGCCTTGGTTAGTG
ATATAGATCTAAGCAAATACAATAAAGTTAAGGTTTTTTACAGTAAATTCTATAATACCT
TCATGCAAAAGCCAATATTAGAAACAATAAAACCATGGAGTAAAGACTCATTATTAATTG
ATAATTCTGTAGTTAGTCCTCTAACAGATTACAGCTATGAGTATGAACCACAAAATATTG
AGTTTATTTTAAAATCTTTGACTCAAGATTATGTTACAGCTGCTCTTTATTCTGCTTTAC
TTGAAAGTGCAGCAAGTGAAAATAGTGCTAGGATGGTTGCTATGGAATCAGCAAACAGAA
ATACAAAAGAAATGCTAAATAAACTAGCATTACTTTATAATCGTTCTCGTCAAGCAGCAA
TTACAACTGATTTGATTGAAGTTATAGGTGGTGCAGAATCTTTGTAGAAACTCAAGGAAT
GAAAAATGAATATATTAAATATTGCAGCAGATATCACTAAACTAATAAAAAAGCAGAATC
AAGACGCAGAAGTTACAATATATGAAACTAATAAGACCTCGGTTTCTCAGCGTCTATCAA
AAATTGAACAAATATCACAATCTAGAAACTGTACTGTCGGAATTAGAGCTATAGCAGGTA
AGAACAAAGCTGCGTATATTTCCACAAACGATTTGAATAATCTTAGTAGTGCAGTGAGCC
AAGTGGTGGAAATGGCAAAGAATGCCCAGGAAGATCCTTATATTAGTTTTGCTGTAGATG
GCAGTAATTATATCTCTTCTGCAGATTTAAATATCTCAGATAATAATGTTGTAACAATTG
ATAAATTAAAAGAAATTACTGAAGCTACAGAAAATTCAGCTCTTGCACATAAAAATATTA
TTAATTCCGAAGGAGCTTCATCTTCACATACTTCAGTAAATACAGTATTATCAACCGTTT
CTGGTTTTGTTGGTTCATTTAGTAAGTCAACTTTTGTTAATCAGGTTTCTGTTGTTGCTG
GAGAAAAGAGTGAAATGAAAATAGGCTACGATTACGATGTAGCATGCAACTTCAGTGATT
TAAAAACACCGGAGTCAATAGGGAAAGAAGCAGCAAAAAGAGCAATAGATCAATTGGGTT
CATGTACAATCAGGACAGGCAAATTTCCGGTTGTTTTTGAAAAAAGAGCAGCAAAAGAGC
TAGTAAAGAGCTTTGCTTCTGCCATAAATGGTAGCAATATTGTAAATAATAGCTCTTTTT
TGAGAAATAGTTTAAATAATCAAATTTTTAATACTGAGATTAGCATTATTGATGACCCAT
TGTTACCAAGGGGTATAACATCAAGACCGTTTGACGGGGAAGGAATAATGAGCAGAAGAA
ATGAATTTGTAAAAAATGGAGTACTGCAAAACTGGATTTTAGATCTATATTCGGCTAGGA
AATTAAACTTGGAAACGACCGCAAATGCAACTCGTGCAAGTAATGCTGCAATTATTCCTT
CAGCTAGTAATTTCTATTTCAAAAATGGTAATAGATCGTTTAAGGAATTAATTGAGGAAG
TAAAAGAAGGAATATATGTAACTGATTTATTTGGTTTTGGTGTTAATTTAATCAATGGCG
ATTATAGTCAAGGTGCATGCGGATTTTTTATAGAAAATGGTAAAATAACGTATCCAATAC
ACGAGATTACTGTTGCCGACAATTTGAAAAATATGTTTAGCAATTTAGTTGTTGCAAATG
ACCTAACTTTCTGTGGGCAGTTTAATTCACCAACGATTAAAGTTAGCGAAATGACAGTAG
CAGGTTCACTTAGTGATTAAAAATTTTAGTTGCATTAAGTACAATAATTGTGTACTATTA
CTATGTAATGTTAAGAATAGACTATGGAGTATAGAAGTTTAGTTGCAGTAACTAAGCTTA
AAGCATTCTAAATCGTAATTTCAAAGTTTTTCATCACATTAATAATATTAGTTAGTAGTT
TAGGAGTTATCCATATGGAATTTGGTAATATAAAATGGTTTAATGTTGAAAAAGGCTATG
GTTTCATCAAGCCAGAAGGTAAAGGTGAGGACGTTTTTTTACATGTTAGTACATTAGAAC
GTTCAGGAATAAGACCTGATGCACTTCGAGGAGAGGATAAAAAGGGAGGAATGAAAGGGG
AAAGAGTAAGTTATGAGCTTAAAGAAGAGCGTGGTAGGAACGGAGAAAATAAAAAGTCTG
CAATAAATTTAAGATTGGAAGATTAGTCTATCGTGAAGCTTTTTAATAGGGTAATGTATT
GTGAGTAATTTTCATGAAATGGGGCTTCCAACTTTGCTTATGCAAGCTCTAAGTAAAAAT
AATCTTTGTGTTCCAACCCCGATTCAGGTGCAAGCGATTCCTCTAGCTCTTCAGGGCAAA
GATATTCTTGGGTCTGCTCAAACGGGAACTGGAAAAACCTTAGCGTTTGCTATTCCACTG
GTTGCTAAATTGATGAATGAGCCAAGCATTGGTTCAGCTTTAGTCATCGTGCCAACCAGA
GAGCTTGCTCATCAGGTAACAAGTGAGATAAGAAAACTCTTATCTCAAAGTTCTTTACTA
AGAGTTGCTTTGTTGATCGGAGGCGAGCCTATTTTTAGGCAGCTAAATCAGCTTCAGAAA
AAACCACAAATTATAATAGGTACTCCTGGTCGTATTATAGATCATATTGAGCGTAAAACT
TTAGTTACTCGGAATGTTGGTATTCTTGTGCTTGATGAGACGGATCGTATGTTTGATATG
GGCTTTGGAATTCAGATTGAAGAAATTATGAAGCATTTGCCTAAAATAATGCAAACTCTT
ATGTTTTCTGCAACTCTTCCTGGAGAAATAGTAAAACTTACTGAAAAATATCTTAATCAA
CCAGAGCGTGTTTCTGTTGATTGCCAGGCTACAACTTCTGTAAAAATTAAACAAGAAGTT
GTTTATGCATCAGAATCAGAAAAATATGGCAAGCTTGTTACACAATTATGTCAGCGCAAA
GGATCGATCATTATTTTTGTCAAAACAAAGCGAGGAGCGGATCAGCTAGCTGACAAATTG
CACAAAGATGACTATAGCGCTTTGGCAATTCATGGTGATTTAAGGCAGCACAAGCGTGAA
AGAGTCATTAATTCTTTTCGTCGTGGCCGCAATCAAATCATGGTTGCAACAGATGTTGCT
TCTCGCGGCCTTGATATTCCGCACATTCAACATGTTATCAATTATGATGTACCACAATCG
CAAGCTGATTATGTTCATCGTATAGGTAGAACTGCACGTGCGGGAGCTGAAGGATTTGCA
TTATCTTTTGTTACACCTCAAGATAAGAGAAGACTGCCTGCACTAGCAGATAAAGAAGGA
GAGCCAAATTTTGATTGTAGTATGCAATCTCAAAAACGTAACAGCAAAAAGATCTTTAAA
AGGCCAAGTACGTTAAAGGCTAAATACGGTAGAAAAAAGATCAATGTATTTAAGAAGAAA
AGCAGAGTACTAGAAAAAGCGTATTAATGTACTTAACTATTCTTCTATTCTTTAAAAGCT
CCAGTAAACTTGCTGCAAAGTGAAGTGATTGGAGGATGGTAGAAAGAATATATAGCTAGC
CCAAATTAGATTTACCTACAATTTGATAATCTTAATTCTGCTGCTTATAACGTTTTGAGA
TTATCACAACGGTATAATGTTAGGCTGTGTGGACTATAATCTGTAGCTTAATTCAATTTG
GCTACAACGAGCTGCTAGATTTCAGTTTTTTTAATAATTGTGTGCTACTAATTATATATA
AATTTACACTTTTAAAGAGAATAGATGATTTCTAAAAATTTAGAGGCAAGTTTAAATAGA
GCGTTACAGATTGCTTCTGATTGTAAGCTTAAATATGCAAAAGTGGAACATTTGTTGCTA
GCATTAACCAAAGATGTGGATGTAAATTATGTTTTATCAAGATGTAACATCAGAGCTGGT
GAAATCATAAATATAGATAATATTATATTAAGGAATGATCGTGGTAATAATACAAAAGGT
TTTTTACAAGACAACTCCGAATTAACTGTCAATAAAGTTGAGCCTGATGTGCTATTTCAA
CGCATAATACATAAAGCTATGATACGAGCTCATCGTCTGGGAAGAAAAGAAATAAATGGA
GCAAGTATTCTATTAGAGATTCTGTCTGAGCAAGATTTATACATTGAAGAGCTATTACGC
AAACAGAATGCAAAGGATTCTAATTTGATTTATAACATATCCAATATAAAATATTCAGGT
GATATAGAAGAATATGTAACTAATCGCAAGATAAAACTTGATAAGAATAACGATATCTCT
ACTGTAGCAAATAAAGGTGAATTATTAAAAGATGAAGAAGTTCTACAAAATTATTGTAGA
AATTTAAATGATTATGCAAGAAGCAAAAAAATAGATTATGTCATTGGTCGTGATTATGAA
TTAAATCGCACTATAGAAATCTTACTAAGACGCAGAAAAAATAACCCTTTATATGTCGGA
GAACCAGGTGTTGGTAAAACAACAATAGTTGAAGGCTTGGTATTGAAAATTATTGAAGGT
AGTGTTCCGAGTGCACTGAGATCCAGCATAATTTATGCTTTGGATTTAGGATCACTTCTT
GCAGGAACACGCTATAGAGGTGACTTCGAAGAGAGAATAAAATCTATAATAAAAGTAATT
GAGGCAAAACCTGGCGCTATTCTTTTCATTGATGAAATACACACTATTATTGGAGCGGGT
TCAACAAGTGGCAGCTTTCTTGATGCTGGCAATCTGCTCAAACCTGCACTTGCAAGAGGT
GCGTTGCGTTGTATAGGTGCAACTACATATAGAGAATATAGCAATAGCTTTGAAAAGGAT
AAAGCATTAGCAAGGAGGTTTCAAAAAATTAATGTAAAAGAGTCTTCTATTAATGATACA
GTAAAGATACTAGATGGTATAAAGCATTACTATGAAAGGTATCATGGAGTATATTACACG
AAACATGCCATTAAATCTGCAGCTGAACTTTCACACAAGTATATTACTGGGCGAATATTA
CCTGATAAAGCAGTTGATGTTATAGATGAAGCAGGGGCATATTGTAAGTTACAAAAAAGC
AGGCGAAAAATTATAAACAGTAGAGACATTAAGAGTACTATCGCTAGGATTACAAACGTA
CCTTGCGGGTTTGATGATATGCAAAGAGTAAAATCTTTGAAAGAAAATCTCAATAGGGCC
ATTTTTGGTCAAGAGCAAGCGATAGAGTTTCTCGTTAATTCTATTAAAATTGCTAAATCT
GGTCTGAGAAGTTACAATAAACCCTTGGCAAAGTATCTTTTTGCAGGGCCAACTGGTGTA
GGTAAGACTGAGCTTGCGAAGCAACTAGCACAAAATATGGGTATGAACCTTATTCGGTTT
GATATGTCTGAGTATATGGAACCTCACACAATATCTAGAATGATTGGTTCCCCCCCTGGA
TATGTGGGTTACGACCAAGGTGGATTGCTTACAGAATCTGTATCTAATAATCAATATAGC
GTAGTACTTCTTGATGAAATTGAGAAAGCTCATAGTGATATTTATAATATATTACTACAA
ATCATGGATTATGGATGTGTTACAGACACTTACGGACGTAAGGTTAATTTTTCCAATACG
ATTTTAATTATGACAACCAATGCAGGGGCATTTGAACGTAACAAAAGTTCTATTGGCTTT
GGGTATAAAAACTTTAACATTAGTGACAGCGAAAAAGCAATGGAACGGGTTTTTAGCCCT
GAATTTCGTAATCGTCTTGATGCAGTCATTTCCTTTTCTGATTTGGATACGGATGTCATT
TTGCACATTGTGGATAAATTTATTCAGGAATTGAAAAAACAACTTGTGCAAAAGGGCATA
AGCTGCTCAGTGGAAGAGGAAGTAAAGTTTTATCTTGCACAAACAGGTTATAGCAAAGAA
ATGGGAGCACGTCCGATAGAGAGGCTGATTGAAAAAGAGATAAAAAGTCATTTGGCTGAG
GAGATACTAAATCGTCGACTCATTAAAAGAAAGAAATTGATGATCTATATGAATAAACAG
GAAAATAAAATTGCTTTTGATATAACNTTGCTTTTGATATAACTTAAAATTCTTGTTTTA
ACATTAAATTTACAGTATACTTGCATTTTTTAACGAGGCTATAGTGGCAAGTTTAACCAG
AAATCAATATTACAGTAATCAAGATTTACGGAATTTATTTTCAAGACTGGGAATGAAAGC
GGAAGAAGTAATAAGCCAGGAGTTTGATGATGTACTTAAGTTAGTTGAGCGGCACTTTAG
AAGAGCTTCATTAAAATGTCACCCTGATAAAGTAGTAGGAGAGAAAGAGAAAAAAATAGC
TGAAGAAAAGTTTAAAAAACTTAGTGCAGATAAAGATAAGCTAGAGAAATATCTTAACGA
CTTAAAAGCAGCTGGCATATCTATACCATTACAGCAAGAAGAGCAAAGAAAAACCTATGA
GATTTTATCACGTAGAAGTAAAGCTATAAATAGAGCATTTTTATTTTTTATATTAGCAAA
TGTGATACTTGGTCCGTCGCCTAAAGTAAAATATTGCTTATCGCAACTTGCTAACAGTGG
CAAAGTGCAAAACATCGCTTCTCAATTTTATGCATTCAGCATAGGGATTTGGCCATTGTT
GTTCATGATATCCTTTGGCATTATTTATGCAGCAAGTAAACAAAGTGATTCACAAGAAGG
AAATATGGATAGGTTCAATCGAAGGTTTAATCTACTTATTGCTGTTGATAATTATGTGAT
ATGTATTGCAGGAGCGTTTGCTGTGTGCAGTTTAGCATCGGAAATTGCATAAAATGGCTG
GCCTGTTCAATATGGAACAATGCTGATGGTTAATTTGGCATTGGATTTATTACTTATTGC
TTTACTTAGAACTTTTACGAAAGCTTCTGAATTATATAGTGAACACTGCATTCAGCGTTT
ATATGAAGAAGACGCGGAAATTTAGCTACAAGGAAAAGTTTGCATGGTATGACTATAAAT
TAGTGCTTATGTCGCTCATTCTTCCTATTGTTAAAATGTATTTTGAAGATTTAATTCAAG
AAAAACCACAACAGCACACCACCGATCCTAAAGTTACACCTTTAAATATAGGTGTAGGAG
CAAGAGTATAAAAAGGTCTTTGCTTCAACTATAGTTTTTGCTACACTTTAAGTAAATTTG
AAGATATTAATGAGTGAAGAAGTAAAACAAATCCTAAGTTATTACGAAAGTGAAAATCCT
GGAGTAAAAGCAAATCTTGCTCGTATTCTTATGCATGGAAAACTTAGTGGAATTGGCAAG
TTAGTAATTCTTCCTGTAGATCAAGGATTTGAGCATGGGCCAATAAAAAGTTTTGAAATT
AATCCTGATGCTTACGATCCGCATTATCATTTTCAGCTTGCAGTTGATTCGGGAGTAAGC
GCATATGCTGCTCCGCTTGGTATGATCGAAGCTGGTGCTTCAACTTATGCTGGAATGCTA
CCACTTATTTTGAAGCTTAATAGTGCTAACTCCTTGCACTCGAAAAACTTAACTTCTGAT
CAAGCAATAACTGCTTCTGTAAAAGATGCGCTGCGTTTGGGTTGCGTAGCTGTTGGGTTT
ACTATATATCCTGGTTCTGCTAAGTGCTTCGATATGATGGAAGAAGCTCGCGAAATTATA
GCTGAGGCTAAGTCTTGCGGCCTTGCCGTAGTGCTATGGTCTTATCCACGCGGTGAAGGA
ATTTCCAAAGAAGGCGAAACAGCAGTTGATGTTATTGCCTATGCTGCGCACATAGCAGCT
TTACTTGGCGCTAATATAATCAAAGTAAAACTTCCAATTAACTATTTGGAAAGGGAGAAA
ATAGAAACAGAAAATATTGAGTCATTATCTAAAAGAATTGAATATGTTAAAAGATCTTGT
TTTGCAGGGAAAAGAATAGTAGTTTTTTCTGGTGGCGAGTCAAAATCAGTGAATGACATA
TGCAATGAAGCGAAAGAAATTAAGCAAGGCGGTGGTAATGGTTCAATTATCGGGCGTAAC
ACTTTTCAAAGAAAAAGAGAGGATGCTTTATCTATGCTAAAAGATATAATGGATATCTAT
GCATAAAAAACGGCTGGGTGGCAGAATGGCTTATGCGGAGGACTGCAAATCCTTTTATAC
CGGTTCAATTCCGGTCCCGGCCTCTTACTCCAATTAGATCGTTTTTTCTTCTGAAATTTT
AACAAGAAGTGTGGCTTTTAATGAAATATTTAAAAAAATAAGATACTATATTCAAAATAT
AAGCAGTAAAATGCCAAAGAGATTAACAGAAGTTTTATTATTGATTGGTTTGCCCTTCTT
GCTTACCAGTTGCACTTTTCACTATTTATTAAAGAGCTCGTATACTCATCTTGCACCAGA
AAAGTACCCTTCATCCAACAAACAGCCGGTTTACGTCGGTAAAGCTTACAGTGCACAGAC
TATATATAATGCGTTATTTAATGACTTTCTGTTAATAGGTAAGTCATCATTCACAGCCAA
ACATGGGCGTGCTAGTCAATATGTTAACTATGGAAGAGAAGTTGGAGCAGATGTGATAAT
CGTATCATTTCAAAATATGCAAAAGGATAAAGAGCATTTTAGCATCACAGAAAAACTATT
ATGGGACACAAGCTTAACAACATTTCATACAAGGACCATTATAAACTTTGATCAGGACGT
ACTCTTTCTAAAAAAGGTAGGTGATGCAAAAGCTCCATGGGAATATGTCAAAGGAGAGTT
CAAGCTTCACGAAAAAGACGATACTGATCCATATCTAGGGAATTGGGTAGGGTATAGAAT
ATGCAAGATTGCAATATCTTCTTCAGAAGATGAATACTTAGGATTTGTAAATGAAGATAA
TTGTAAAGAAAAATCTGGAATAAATAAGATGCTTGCTTGGAAAAATGGGGATGTAAGGTT
GCGGATTAATAAACAATCAAAACAGGGATTTTATTTAAATCGAAATAAGATTCCTATACT
AATAAAATCTCAAATTAACAAATTTGGCTACCTCGAATTAGTAGATAAAAATACTGATCA
AGTTCTGGTTTCCCTTCAGAAAAATTAGTTTTTACTACTCATAGAAACTATATACTTACT
ATTTTGATAAACCTCAAGCTTTCTAAGTTATTCTTGTTGCATGGTAAAAAATAAACTAAA
AATAAGCAAAGTGTTTTACAAAATGATATTACGTAATTTATTGTTTTTACTGCCGCCTGA
AATTGCTCACTCCTTGGTAATAACGGCGTTAAAAAAGATGCCCTATAGGAAACCTATAGA
ACTACCTAAGTCTTTAAATGTAAACTTTTTTGGTAATAAAATTAGGAGTCCTGTAGGTCT
TGCTGCAGGTTTTGATAAAAATGCGGAAGTTGTAAAGCCGATGCTCTCATTTGGTTTTGG
ATTTATTGAGGCTGGTACTGTAACTAAACATCCCCAATATGGAAACAAAAAACCGAGAAT
TTTTCGATTAATTAAAGATGAAGGAATAATTAATAGATTGGGATTTAATAATAAAGGAGT
AGACTATTTTCTTAAACAGATAAGTGAAACTAAACTTGGTGATTGTATTTTTGGTATAAA
TATAGGAAGAAACAGTACATCAAAGGACCAAATCAGCGATTATGTTGACTTAATAAAGAT
AGTATATGGAAAGAGCAATTATATAGTACTGAACATCTCATCCCCAAACACACCTAACTT
GCGCGATTTGCACAATAAACAAGAATTATCCAAATTGTTGAAATCTATCACTCTAACCCG
GAAATCAATTGATAGCTCTGAATCCATACCGATAATATTAAAAATTTCTCCAGATATAGA
TCAGCAAACAAAAGAAAATATCGCTGAGCTTACACTAGAATATAAAATTGACGGCTTAAT
AGTAAGCAACACTACGATAAGTCGAGATTCTTACTATAATGAGAGTGGTGGGTTGAGCGG
CAGACCATTGTTTCAACTTTCAACCGAGTTATTGAGTGATATGTACAAGCTTACTAAGAG
CAGGATTCTATTGATAGGATGTGGGGGAGTTTCAAGTGGTATTGACGCATATGAAAAAAT
AAAGGCAGGAGCCTCTTTAGTACAACTGTACACTGCTCTCGTATATCAGGGGCATCAAGT
TGTGAACAAAATCAATCTGGAGCTTGCAGAATTGGTAAAAAGAGATGGATTTAGTAACAT
TACTGAAGCAGTGGGTTGTATACATTAATTTTGGAAGTTATTGATATTGTTTTAGTAAAG
TAGAGCTAACTTTTTAGTGTAAAGGTATGATAGGGAGTGCTTTTCTTTTGAATGATGAAC
ATGAAAGTTTTGAACGATATAATATCTAAAGTTATTAATTATAAATTTACAGATCATGCA
ATATTAGAAGAGGCATTAACCCATCCAAGCGTAAATAAAAGGAATAGCGAAGACCAGATC
GTAAGCTACGAAAGGCTAGAGTTTTTGGGCGATAGTATTTTGAACATGGTTGTATCTGCT
ATGCTGTTTAAAATGTTTCCTGAAGAAAAAGAAGGAGCATTGGCAAAAAGAAAAACGGAT
CTAGTTTGTGGCAGTACCATTGCTAATGTTGCTAAAGAAATAGAGTTAGGTAACTTTATC
ATCATGAATAATAGTGAACGTTGCAACGGAGGGAAATGTAACTTAAAAAATTTAGAAAAT
TCGCTTGAGGCACTAATAGGTGCAATTTATATTGACGGTGGACTTGAGAGTGTTGAAAAA
TTTATTATCCGACATTGGGAAAAGCTAGCTAAAGACATCCTCGATCCTCCTCAAGATCCT
AAAACTTCACTGCAAGAGTGGACTCAGAAAAACAAATTACCTTTACCAGAGTATGAACTT
GTAAAACAAACTGGACCAGCACACAATCCTGAGTTTACTATATCAATTTTCATAGAGAAT
TATGGCAAAGTTTCTGCATGCGCTTCTAGTAAGAAAATTGCTGAACAAAAAGCTGCTGAG
TTGATCCTAGAAAAAATTAAAAAAACGACTTAGTTTAATCAAAATAGCTGTTAGCATAAA
TTTAAAGTAAGCTAAGCTCTTTAGTTCAGCTTACATATTTTTTTATCTCAGCCAGAATCT
TATCAGATTGACTTTCATCTGAATTTAAATCAGCTACAAAGTGTGTGACATATTTTCCTT
CAGGGCTAATAAGGTATATCATTGAAGAATGGTTAATTTCCTCTTCTCCATCTACTTTAC
TTGCATATACTTTATACTTTGCAACTACTTCATCTATTTTTTGTCTTTCACCAGTTAGCA
TTTGTATTCTATGGTCAAATTGCTGCTGAAATTCTTTAAGCCTTTCTGTGTTATCGCGCT
CAGGATCAACTGTGATAAAAAATGTTTGTAGCTTATTGTCAGTTTTCTTATCTAACTTTG
CAAGTGTTTCTGAAATTATGCCGAGATTCATAGGGCAAATTCTTTTGCATGAGGAAAATC
CGAAAAAAATCATCATATACTTATTTTTAAAATCACTACTGCGTACTGTTTGTCCGTCTT
GATTGATCAAAGAAAAATCTCCACCTACCTTAATTTCTGTATTTTGTGAAACAAATATGC
CTTGCTTGGTAAAATAACAATAACCTAAGAAGATAGCTGCTACTGTTATTAGCAAACTAG
ACAATAACCTTATAAACTTTATCATTAAAGCGTTTCCAATAAAGTTAAATCATATATTGA
TTAGTTGATTGATTCAATATATTCCTTCCAAAGTGGGTTGTTAATTTTATCTAACAATTT
CTTATGCTCATCAATTTCTTTAATACTTGGTGAATGTTCTCTGCGAGCTAAATTACGCAC
TTTATGCTGAATAAACGTAGAGTTATTGTCCTGAGCACATTCATTATTAAATAAAAAGGT
TTGCAATCCTCCTGTAAGCTCAACATAGACCTTTGCAAGCAATTGAGCATCAACTAATGC
TCCGTGTAACTCTCTACCTTCTAGCGATATATCAAAACGCTTGCATAATGCATTTAAAGA
AGCAGGTGATCCTACAAACTTTTTTCTTGCAAGTGGTAATGTATCTAGCACTCTATCTGA
GGAAATTAACCCGGCATTCAACTTGTTTAACTCCATATTAAGGAACTTAATATCAAACTC
AGCATTATGAATTACCAAGATGTCATTAGATATGAAGTCAAGAAATTCAAGTGCAACATC
TGAAAATAGTGGCTTATCTTCCAAAAACTCCTCACTAATACCATGAATCTTAAATGAGTG
GTAAGGTATATCTCTCTCTGGATTAAGATATCGATGAAATGTTTTACCTGTTGGAATACG
GTTAATTAGTTCTACACATCCTATCTCAATAATTCGATGGCCAGACTCAGTGTCAAGACC
TGTAGTTTCAGTATCAAGTACTATTTCTCGTAGCCTACTTTCCATCGGTGTAACTAATCT
TACTTGTCATTTGCTGTTAAATTTTTATCGGTACTTGCCTTCTTGTAGTTAATGGAAACA
AGCAACCAGGTTGGATCTGATGAATTAATATTTTTTTTGAATTGCCATACATCCTCAACT
TTGTTAATAGTAGACATACTACCTGATATGATATCTCCTTCATTATTCTTAACGAAGTTA
ATTTGCTCTGAAAGGAAATATACTGCAATAAATATTACGTTTTTTACTAGCTTTATTTCT
AAGATCTTTTGTGAAACGATAGAAACAATTATAGACTCGTGTATCTCTTTACGATGCTTA
ATCTTATCCACAAAGCTGTTATACAAATCTTTGTCCAGAAGGGATTTTAATTGAGGTAAA
TTCCCTTGGTTAAAATATTTAATTATTAATTCAAAAGCTATGCTTGAACCTTCTATAAAA
TTGGAAATAGAGAACTCTCTGTTTTTTTGTAATATTTGTTTATAAGTAGCTTCTATTGAA
CTTTTGTCGTTGCTATAAATATAATCTTCGATATTTTCTACCACATCCTCTTTACTTTGA
CTTGCATCCAATACAACTGTTAGCTTTTTTAGGTTGAGACTGGCTGATCTTCCTAAAGAA
TTGTATAAGCGTGAAAAAATAAACGCCGCTAGTAAAGCATATATTACAAGCTCTATCATG
GTAACTTAACCCCTTGGTATATAAAGTATCTAAATATTATTAATTATTGATAAAAATATG
TTTTGCATATTAGCCTATAGTTAGGTTTGCTATTCGTTTATAAATGAATATATTATATAA
GAAAGTATTAAATATCTCAACTTAATTAAAGGAGAAGTAAGAAATGTTACAACACAAAAT
GAAAATTCATGGTCAGTATGTCAAAGATCTTTCGTTTGAGAATCCAAATTCGCCATTCCT
TCCTTCTAGTAAAGCTCCCGATATTAATGTAACGGTTAATATTAATTCAGCAAAATTAGA
AGGAACGGAAAGCAAAGAAGGAATAAATGAAGAAAAACCTTTTCATGAAATTACTTTGCA
TATAGAAGTCAAAGCGACGGTAAAAGATGAAGATATAAAAAATGGTATAGCTTTCATTTG
TGAGATAAAGTATTGTGGTATTTTTTCAATAGAAAATTTGAAAGAGTTGAGTGAAGAGGA
AGTAAGACAAGCTTTGTTTATTGGCGGGCCTACTTTTCTTTTTCCTTTTGCAAGAGAAGT
AATTGCAAGAACTACAAGTAGTGGTGGGTTTCCTCCACTTATGCTAGATCCTATAGATTT
TGAAACTATGTATCAGCAGCAAAGTCAACAACAAAAAAGTAGCGCTAGTAATTCCAATTT
TAACTAATACAGGATGAACAATTCTTTAAATGCAAAGACGACTTTAAATATTGATGGAAG
GTTATATAACTACTTTAACCTAAGTAACGCTGGTAAATTCTTAGGAGTAAATTTAACCAA
ATTGCCTTGTTCACTCAAGGTATTGCTTGAAAATTTATTGCGCAACGAAGATGGAGTAAG
CGTTAAATTAGATGACATAAAGATATTAGCAAATTGCGTCAAGAAACACATTAATCACGA
AATTAGCTACAAGCCAGCAAGGGTTTTGATGCAGGATTTCACAGGAGTTCCTGCTGTCGT
TGACTTAGCTTCAATGCGTAATTATGTGAAGAAAAACGGAGGTAACCCAAGCAAAATAAA
TCCATCTGTAACTGTTGATCTTGTGATCGATCACTCTGTTCAAGTAGATAGTTATGGAAG
CACTTCCGCATTCAGTAAAAATGTTGAGCTAGAAGTAAAAAGAAATTTGGAGAGATATCA
ATTTTTAAAGTGGGGAGAGTCGTCCTTCACAAATTTTAGAGTAGTACCACCAGGTACTGG
AATTTGCCATCAAGTAAACCTTGAGTATTTAGCGCAAGTTGTGTGTAATAATGATGGGGT
CATATATCCTGACACTTTAGTTGGTACTGACAGTCACACTACAATGATTAACGGGTTATC
AGTCCTTGGTTGGGGTGTTGGAGGCATAGAAGCTGAGTCTGTGATGCTTGGTCAACCAAT
TAGTATGGTGATTCCAGAAGTAGTTGGATTTAAATTAATTGGCAGACTACCGGAAGGAGT
AACTGCGACTGATTTAGTGCTGACGGTTACCAGTATCCTAAGAACAAAAGGTGTTGTTGG
TAAATTTGTAGAATTTTATGGTGATGGTTTAGATTATTTATCTCTAGCAGACAGGGCCAC
TATAGCTAACATGGCCCCAGAGTATGGTGCAACTTGTGGGTTTTTTCCAATTGATCAGAA
AACACTCGATTATTTACATTTAACAGGGCGACCAGAAGACCTGATCAAATTAGTTGAAGT
CTATTCAAAAGAGCAGGGATTGTGGCGTAGCAGTAATGAGTTAGCATTTTTTGACACACT
AGAGCTTGATTTATCAAGCGTAAAGCCAGTGATGGCTGGTCCTAAAAGACCACAGGATAA
GATTTTCCTTTCAGAAGTAGCGGAATCTTTTTCTACATCTTTTCCTATTAATGAGACAAA
CAGACCTCCGTTGGAACCTATCTATGGCGATCAGCTCCAGAGTGGCAGCGTAGTGATTGC
AGCAATAACAAGCTGCACTAACACCTCAAATCCAAGTGTGATGATTGCTGCAGGTCTTGT
AGCTCGTAATGCAATTAAACTTGGATTAAAATCAAAGCCTTGGGTTAAAACTTCTCTTGC
TCCAGGGTCACAAGTTGTGACAGAATATTTAGAAAAGTCTGGATTGCAGGTAGATCTAAA
TGCTTTGGGTTTTAATCTAGTTGGATATGGCTGCACAACTTGCATTGGAAATTCTGGTCC
ACTTAATAAGGATATAGAGGATGATATAAAAAACAAAAACTTAACTGTTGCTGCAGTTTT
GTCTGGCAATCGTAACTTTGAAGGAAGAATTCATCCGTTAGTCAAAGCTAATTACTTGGC
ATCTCCGCCACTTATTGTTGCATATGCACTTGCAGGCACTGTGCAAATTGATTTGACAAA
AGATTCAATATGCAAAGATAAGAATGGAGATGATGTCTATCTCAAAGATATATGGCCAAC
AAATAATGAAGTTGAGAGCTGTGTTAAAAGTGTTGTGACGCGTGAAATGTTCATACAAAA
GTATAAGGATGTTTTTTCTGGTGATGAGCATTGGCAAAAGATAAAGTGTGAGAAAGGTGA
AATCTATGATTGGGACGCGAAAAGCACTTATATACAAAACCCTCCCTATTTTGATAATTT
ATCGACTAAGAACAATGGAAGCAACATAGTTGATATAAAGAATGCGCAAATACTAGCGAT
GTTTGGCGATAGCGTCACTACCGACCACATTTCCCCTGCTGGAAATATTGCCTCAAATAG
TCCTGCAGGCATATATTTAAAAGGTCTTGGAGTTGAACCGCAAGATTTCAATTCATATGG
ATCTCGCCGCGGTAACCACAACGTAATGATGCGTGGAACCTTTGCTAATATCAGAATAAG
AAATAAAATGGTGAGCGCTGAGGGTGGCTATACAAAACATATTCCTTCTCAAGAAACTAT
GTCAATTTTTGATGCAGCAATGCAATATAAAAGAGAAGCTGTTCCATTAGTTGTCATTGC
AGGAAAAGAATATGGTACAGGTTCAAGTAGGGATTGGGCAGCAAAGGGTACTGCATTACT
GGGAATTAAAGCTGTGATTGCAGAAAGTTTTGAACGCATACATAGGTCCAACTTGGTCGG
CATGGGTGTTCTTCCACTTATATTCCAAAATGGAATAACCAGAAAGATATTTGATGGTAG
TGAGATAATAAGCATAAAAGGTGAAATAGTATCAAATGGAAATCTAGAATGTATCATTAA
AAGACATGATAATTCAAAGCAATCAATACAACTCAAATGCTGTGTACAAACCGCAACTGA
GATTAAATACTTAATGAGTGGTGGAGTGTTAAGCTACATACTTCTTTCGACTTAGTAAAA
GTAAGTACTAGACTTCTTTTAGCTCCAGCCCTGGTCCTTTTAAATAATGATTTGTTCTAT
GCGAAGTTATGATATAATTTTACCTTACATATAGTAAAGGTGTTATGATTAGCTCTATAC
AAGAACCTAATGAACTCAGAAAACGTTTACAAGGATTTTATCGTACTGATGAAAAAACCT
GTGTACGTTATCTTGTAGAAAAAGTAAAACTTTCGGTTGATTCGAAAAACAGAATTTACA
ATATTGCAAAACAAGTTATTGAAAAAATCAAACACAATAAATTAAGTATTGTAGATTCCT
TTATGCAGCAATATTCGCTTTCCAATGATGAAGGAATAGCATTGATGTGCCTTGCTGAAT
CGCTACTTAGAATACCAGATGATTACACAATAGACGAATTGATCAAAGATAAAATTACCA
ACCAAGAATGGAATAAACACTTGGGGCGTTCCTCTTCATTGTTTGTTAATGCTTCCACAT
GGAGCTTGATGATAGGTAGCAGTATATTGAGAGATAATGAAGGCGATTCGAAGTTCTATT
ACGCAATTTCTAAGTTACTTAAGAATTTAGGAGAACCGATCATTCGCAAAGCAGTAAAAC
AAGCAATGTCTATGCTTGGTAATCATTTTGTTGTTGGAGAAACCATAGAAGAAGCTTNAA
TTGCTGGTGAGATATTTACTAGGGTTTTAGAGCTCTGTCGTGAAGCAAAAAAATACAACA
TTTCACTATGCATAGATGCAGAAGAATCAGAAAGACTTGAGATGTCATTAGTTTTATTCG
AGCAACTGCGTCTTGATGAGTCACTTTCTCAGTGGGGAGGGCTTGGCTTGGCTGTACAAG
CATATCAAAAACGTGCTTTATCTGTGCTTGATTTTGTTGAGGATGTTGCTATCCGATCAA
AGCATAAAATTATGGTAAGGCTTGTGAAAGGTGCATATTGGGACTCAGAAATCAAGTGTG
CACAAGAGCTAGGGTTAAGTGGTTATTCAATATTTACAAGAAAAAGCTATACTGATGTAT
GCTACCTTGCGTGTGCACAGAAGCTTTTAAGCAAAGTAAATCACTTTTACCCATGCTTTG
GAACTCATAATGCCTATACTTTTGCTACTATAATAGACCTTGCTGACAAAGATCATCCTG
GATTTGAGTTTCAGCGTTTACACGGAATGGGTGAGGATTTATATGATTATGCAATGTCAG
AACTTGCAACAAGCATCAGCTGTCGTATATATGCACCAGTTGGTAAACGTAGTGATTTAT
TACCATATCTTGTTAAGCGTCTTCTTGAAAATGGAGCTAATAGTTCGTTCGTCAATAAAA
TAAATGATCCTAACGTTAAAATTGAAGAATTAGTCTCGGATCCATTAGAAAAAGCTAAAA
GTTTAGAATATGAACCTCATCAAAACATTCCATTGCCACAAGATATTTTTGGAGAGGAAA
GAAAAAACTCCTTGGGGATGGATATTAGTGATTCAATTACAGTTTCGCAATTTGCAAATG
ATATAAAAAAATTTAGTGAAAAGAAATGGCAAGTTGGGCCAATAATTGATGGAAAGGCAC
TACTTGATAGTGCTGAATTTATCGAAGTAGTGAATCCTGCACATTTGGAAAATGTAATTG
GAGAAGTGTCAAGTACAACAAGCGCTCAGGCTTTAAATGCTCTTGAAATAGCACATAGTG
CTTTTACTAAGTGGCAGAATATTTCAGCAGAAGAGCGCGCTAAATGCCTTGAAAAAGCTG
CAGATTTGCTTGAGGAAAGGATGAAAGAGTTGGTTTACATTCTGATCTTGGAAGCAGGAA
AAATTTTATCCGATGCAATAGCAGAAGTAAGAGAGGCAATCGACTTTTTGCGCTATTATG
CAATGATAGCAAAAAACGAACTGAATGACTGGAAAAAATTGCCAGGTCCAACAGGTGAAG
ATAACTTCATCTTTTTTGAGGGCAGAGGAGTTTTCTTATGCATATCACCGTGGAATTTTC
CACTTGCTATCTTCATTGGGCAGGTTTCAGCTGCACTTGTAGCAGGTAATGCAGTGCTGG
CAAAACCGGCAGAGCAAACGCCGATTATTGCCTATGAAGCCGTTAAGATACTACACGAAG
CTGGAATACCAAAAAATGTATTACATCTTGTTCCAGGAGATGGTCGATATTTAGGTAAAA
TATTAGTGCCAGATAATAGAATTTCCGGTGTAGCTTTTACCGGCTCAACACAGACCGCTC
AAATAATTAATAGAATGCTTGCCAGCAGAGATGGTCCTATTGTGCCACTTATCGCTGAAA
CTGGTGGATTAAATGCTATGATTGTTGATAGTTCTGCTCTTTTAGAGCAGGTAACTAAGG
ATGTTTTAATTTCTGCATTTCGCAGTGGCGGTCAACGTTGTTCTGCTCTCAGAGTGCTAT
TTATTCAAGAAGATATAGCAGAAAAACAGATAAAAATGATATGCAATGCAGCTCAAGAAC
TAAAGATAGGTGACCCAATACAACTGAGCACAGATATTGGTCCAATAATTGACAAAGCAT
CTATTGATATGCTCACTAAACATACGGAAAAAATATCAAGGGATGAAGATTCAAACCTTT
TGTCCAAGGTACCCATGGATACAAATTCTTATAATGGTTATTTCTTTCCTCCGTACATTT
ATGAGATACAAAAAATTTCGCAATTAAAGCAAGAAGTGTTTGGGCCTATTTTACATATCA
TACGTTTTAATAAGTCGCAGTTAAATGAAGTTATAAGTGATATAAACAATACAGGATATG
GACTTACGTTTTCTTTGCAAAGCCGTGTACAAAGTAAGATCGATTTAATAAGCAAGAAAA
TATCAGTTGGAAATGTATACATCAATCGCAATCAAATAGGTGCAGCAGTTGGAATGCAAC
CATTTGGCGGTAGAGGACTGTCAGGTACCGGACCAAAAGCTGGTGGTCCTAATTATCTGC
AACGTTTTTCTATAGAAAAGGTTGTAAGTGTCAACACTACAGCATGTGGCGGTAACATTA
CACTTGCGTGTTTGGATTGATTTGCAATTTCTAAATTGGAAGTCCGTGCAGTTGTGTATG
CAGTACTAAAACCTAAAACTCATACACTGAAAGGATAGTTGTGATTCTAAGGAAGCTTCA
AAGAAAGTCTTGTCTTTAATAAAAGAAAAAGGTTGCTATAATTCTGATAAAAGCACTATA
AACAAAATGAATGTAAAAAATATCTTATTAGCGTTTTTAGTACAATTTATATTCGATTTG
TCATTATTTGCGGCTGATCCTATTTTGCTTAATTGTATTGAAACTCCAGGGATTTATGAT
CTTGAAACAAGGCCAAAAAGCTTTAACTCTTCAAATAATTTAAGAAGAAAACCTGGCTCT
CCAAATAATGCAGCAGGAGAATTAATAAATGTAGTGGGTAGAGTTACTGATGTAAATTGC
TTACCGATACAAAATGCTGTGGTTTCTATATGGCACGCAGACTCACTTGGCATGAGCTAT
TATGATGAAAATGTGGAGCTTGATCCAAATTTTGCTGGATCAGGAAGATTTGTAGTAAAT
AACCTTGGCTATTATAATTTTATTACAATAGTACCAGGTAAAATTGGTGATAGGGCTCCA
CACATCAACTTTTTGGTCCAACATCCAGATTTTCCAGAATTCACAACACAAATGTTTTTT
GCTGATCATAATTGCGATAACTGTGATGATCTTCTTCTTGGTAATCTTATTGAGAGTGGA
CTTGCAAGCCTTCTGATAGCACCATTTACTTATAACAATCAGGCCATGAAGACCTACACA
TTTAATATAACCCTAGGTGGGCATAACAAATTTTCTGATAAAAGATAAAGCCCTTGCATA
TCAGGGGAGTTCATAGTAGTCTTAAGCGCTATTGTACTTAAAATGTATATGAAAAATATC
TTACTAATGTTTTTACTATGTTTTATGTGCAGCTTACAATTATTTGCAACGGAGATGTCA
ACGATGAAGATAACAATTTCTAAAGCTTTACCCGATTTTGAGACGCTAGTGGTAGGTTTG
TTTGAGGGTGATAAGCTCATAACTAATGTTCTACAAGATAAGCAAGCTATAGATAACATC
AAGAAATTTAGTGGTTTTAATGGAGGTTTTGGTGAATTTTTCTCCGTTACTTCATCAGAG
GGAAAAAATATTATAGTTGCTGGTCTTGGAATGAGAGATGAATGGGATGAAAGCAAAGGA
TTAAATATTGGTGGTAAAATATATTGTGAGCTAAGCAGATTAAGAATCAAGCGAGCAGCT
ATTTCAATCGAGGGCAGTACAGCAAATGTTGCATATGGAGCATTTCTGCGCAGTTTCAAG
TTTAATAAGTATAAAACTAAAAAGGATGAAAAAATTACAGAAGTAGAGGAAATTACATTA
TTAGTAAAAGATGAACAGTTAAGTAGCATTGAAAAATCATTTGAGCGTTTAAAACACGAA
GGTGAAGGTATCTTTCTTGCACGTGCTTTTACTACTGAGCCACCTAATATTTTATATCCA
GAGTCTTACGCTAATCGTATAAAAGCTGAACTTACTAAACTTGGTCTTGAGGTTGAAGTG
CTTGATAAAAAGCAAATGGAAGAGAAAAAAATGGGAGCCCTGCTTGGAGTAGCACAAGGA
AGTAGTAAAGAGCCAAAGTTAGTGGTGATAAAATGGAATGGGGCTTCTCAAGAACAAAAA
CCAATAGCTTTTATAGGCAAGGGTATAACGTTTGACACTGGTGGAGTGTCACTTAAACCC
TCACGCGGTATGGAGTCAATGAAATATGACATGGCAGGTTCTGCTACTGTAGTTGGAGTG
ATGCGTACTCTAGCTGGGCGAAAAGCAAAAGTAAATGCAATTGGTGTGGTTGCACTTGCA
GAAAATGCAGTGGATGGTAATGCTCAAAGACCGAGCGATGTAGTCACTTCAATGTCTGGA
CAAACAATAGAAATATTAAATACCGATGCAGAGGGAAGACTAATACTTGCGGATGCTTTA
TGGTATACACAAGATAGATTTGCACCGAAATTTATGATCGACCTTGCAACTTTAACTGGT
GCTATAGTGGTTGCACTGGGAAATAATGAATATGCTGGTCTTTTTTCAAATAACGATGAA
TTAGCGAATCATCTGATTGATGCAGGAAATGAAGTAAATGAGAAATTATGGCGCTTTCCT
ATGAATGAAACTTATAACAAAATTATTGATTCGCCGATTGCTGATGTGCAAAATATAGCT
CCTGCAGGTTCTGGTGGAGATAGTATAATGGCTGCACAGTTTCTACAGCGTTTTGTAAAC
GACACTTGTTGGGCACATTTAGACATTGCAGGCACTGCTTGGCACGAAAAAGGCACTGAT
ATTTCTCCAAGAGGGGCAGTAGGTTTCGGTGTAAGGTTGCTAAATAAGTTGGTTGAGAAA
TACTATGAGATTAATAATTAAGGATCTTTGTATTGAGTTTATAGCTTAATTTACGGCTAC
ATGAATGTCTATTTATAAGACGTAGAAAATGATATCATCAAAGTAACTTACATTTTCTTT
TTTGGAGGTTCTAAAGTTACGTACTTGAGCAGCATCAAGAGAAAGTATTTTGTTCAAATG
ATGATTGTAATGATGGACTATTAAAACTTTAAAGCTATTTGGTATTGACGGTATATACTT
AAGTGTTAGAATAAAATAGGAAGTTTTTAGGAGTTTATATGGCAGCAGGCGGAAAAGCGA
AAACAGCTAGTAAAAATAACCCTACTCAGCGTAAGAAAGCAGAACAAAAAATGTATAAGG
ATAAACCGGTAAAGCCGGTTAGATATATAGACCGTGATTCACGTATGAACTATATGTCTG
CTCAATACGATAACGGCAATCTAGTTGAAGATGAGGTAAGCGGCAATCCTATAAAGTGGG
AAGCTGTATAGTAGTTGTGGTTAAAGTTACTATTAATTCTAAGGAATGTGAAGTAGAGCA
TGGGCTCACTATAATTCAAGCTTGTGAAGTTGTGGGCGTTGAAGTTCCGCGGTTTTGTTA
TCATGAGCGTTTAGCAATTGCTGGTAACTGCAGAATGTGTTTGGTTGAAGTTGAGGGTGG
CCCTCCAAAACCAGTAGCTTCTTGTGCAATGCCAGTTGCAGAGGGTATGGTTATTCACAC
GGATACTCCCAAGGTAAAAAAGGCGCGTGAAGGTGTGCTTGAGTTTTTGCTAATAAACCA
CCCACTTGATTGCCCAATTTGTGATCAAGGTGGTGAATGCGATTTGCAAGATATCACGAT
GGCTTATGGTAAAGGAATCAGCAGACTTGATGAATATAAGAGGGCTGTGCCAAAAAAACA
TTTTGGTCCGCTGATTGAAACTGCAATGAACAGGTGTATTCATTGCACTCGGTGTGTTAG
ATTTTTGTCTGATGTTGCAGGTACAAATGAACTTGGAGGAATTGGAAGGGGAGAAAATAT
AGAGATTAGTACTTACATAAAAAGGCATATTAGCTCTGAATTATCTGGGAATATTATAGA
TCTTTGCCCGGTGGGAGCTTTAACTTCAAAGCCCTATTCTTTTACAGCACGTCCATGGGA
GCTATCACATTGTGAAACTATAGATGTGCTAGATGCTGTGGGAAGTAATATTAGAGTTGA
TTGTCGTGGTCCTGAAGTTATGCGAATATTGCCAAGACTCAATGAAGAAGTGAACGAAGA
ATGGATATCAGACAAAACTCGTTTTGCTTACGATGGACTCAAAGTACAACGCCTCGATCG
ACCTTATATAAAAAAAGAGGGCAAATTAATTCCAGTTGATTGGAATGAAGCATTGGCTTT
TGCTGCAAAGAAACTAAAGAGTACGAAATCAAACAAAATAGCTGCAATTGCAGGTGATTT
AGCAGATTGTGAGTCTATGCTTCTACTCAAAGAAGTGATGCAGAAGCTTGGTTCGGGGAA
TATAGACTGCAGGCAAGATGGTGCAAATCTTATATCAAGTAATCGTGGATCTTATGTGTT
CAATACCACTATTCAGGGTATAGAAAGTGCAGATTTATGCTTGCTAATCAATACGAATCC
AAGGATAGAAGCACCAATAATTAACGCAAGATTGAGAAAGAGATATTTACAAGGTAATTT
CACTATTGCAAATATTGGTCCTAATCTTGAATATCTATATAATGTTGAAAGATTAGGTGA
TGGTCCAAACGTTCTAAAAGAAATAGAAGAGGGAAATCACAAATTCTGCGAGTTACTGAG
TGCGGCTCAGAACCCTATGCTAATTATCGGTCAAGATGCATTAATAAGAGATGATTCTGA
ATCAGTTTTAGCTCTAGCTGGCAAAATTGCAGAAAAATTTAACATGATCAGAGATGACTG
GAATGGCTTTAACGTACTGCATAAGGCTGCAGCAAGGGTTGGTGGACTCGATATTGGATT
TGTTCCTAGCAAAGGTGGAAAAGACATTAATCAGATGCTAAAACAGGCAGAAAGTGGCGA
GGTGGAAGTTGTTTATCTTCTTGGTGCAGATGAAATTGATACATCAAAATTAGAAAATAC
ATTTGTAATTTATCAAGGCCACCATGGTGATAGGGGAGCGCATATAGCAGATGTCATTCT
ACCTGGAGCTGCATACACAGAAAAATATGCAACTTATGTAAATACTGAAGGGCGAGTACA
GAGAACAAATTTAGCTGTTTTTCCTCCTGGTGAAGCAAAGGAAGATTGGTTGATTATTAA
AAATTTATCCCAATATTTGAGCCTTTCCTTGTTATATGATAGTTTATTTGATGTGAGAAA
AAAATTAGATACTATCGGTCCACAGTTTAGAAGTGTTGATCAAGTGGTAAAAAATACATG
GGTACCAATCAGCAATGGTAAAATAAATTTAAGTAATACGCCTTTTACTTTAAAGGAGTG
TAATTTTTATATGACAGACTCAATAGGTCGTGCTTCAAAAATAATGGCAGATTGTACTAA
GGATTTTTATGAACACTCTACTTAATATTTTATTTATTCTAACACCATTATTACTAATAA
CTCTGGTATATTTTCAACGAAAATTAAACTCTATATTTTTGTGTAAAGAACAAAATACAT
TAGAAAAACAGTTCGTTTATAAGCTAGTTGATTTTATCAATGATATTATTGCACTATTTA
CGGAAGGATATGTATGGATGGCAATAACATTTATTATAGTTACCGAGGGAAGAGGGAATT
ATTTGCCTCTCACAATGATCTTAATTATGATGTCACTAGTGTCATTCATATGCATATCAT
TTTACTATTCTATTAAGCTAAATGCTGTACAGAAAAGTGTTGTCCTATTGATTTCAATAG
GGACATTGTCTTTTGTGTCTAGAGCATTTGCTGTATTTTTTATTGCCACAATTATGAACT
ATTTTTTTGATTTAGGGTTGCATGTACTTGATATTTGATATTCTTTTTCTTCTTATTCCA
CTTTTGCTTTCAGTAGCATATTTAGTGTACTTTGAGCGTAAAGTTATTGGTGCAATTCAA
CTAAGGCATGGTCCAAGTGTAGTAGGGCCATTTGGGCTACTACAGCCATTTGCAGATGCT
ATCAAATTGATAATTAAAGAGCCGATAATACCATTTAGAGCAAACACCATACTGTTTATT
ATGGCTCCAATGCTCACCTTTATTTTAGCATTAATTTCCTGGGCAGTTATACCATTTGGA
GCTGAAATAATTACAGAAAATGGACAGCAGGTAATAATCCCTAAGGTAATATCAAATATT
AATGTTGGAGTGCTTTATGTGCTAGCTATATCCTCTTTGGGAATATATGGCATTATTATT
GCAGGCTGGTCTAGTAATTCTAATTATGCATTTCTTGGCGCTATAAGGTCAGCTGCTCAA
ATGATTTCATATGAAGTTTCAATAGGTCTAATAGTTGCTACAGTTGTTATTACAACTGGC
ACATTAAATCTTGGAGAGATGGTGGTAGCGAAACATAATATGCCATTTTGGATTGATTTA
TTACTAATGCCTATAGGAATAATATTTTTTATTTCTTTGCTTGCCGAAACTAATCGTCAC
CCATTTGACTTACCAGAAGCTGAAGCAGAGCTCGTCTCTGGGTATAACGTCGAGTATTCA
TCAATGCCTTTTGCTCTCTTTTTCTTGGGAGAATATGCAAATATGATTTTAGCAAGCGCT
ATGATGACAATATTCTTTCTAGGAGGGTGGTATCCTCCATTAGAGCTTAGTTTGCTGTAT
AAAATTCCTAGTTTAATCTGGTTTGTTTTGAAGATAGTTGTACTTTTGTTTATATTTGTT
TGGATTAGAGCTACAATACCTCGTTATCGTTATGATCAATTAATGCGTCTTGGTTGGAAA
GTATTTTTGCCAATATCGGTACTTTGGGTAATACTCATTTCAGGAGTGTTGCTTTTTACT
GGGAATTTGCCTGGATCCAATGTTTAATTTCCCAAATACAAGGTTAAGGCGTAGGCGCTC
AGGCAAGTGGATTCGCAATTTAACAAGTGAAAGCACTTTATCAGTAAATGATTTGATTTT
TCCCTTATTTGTTCATGACGGAGAAGAAACAATTGAGCCAATTTCTGGCTTACCTGATAT
CAAATGTTATTCAATAGATGGATTAATTTCTATAATTCAGAAAGCTAAGGACTCGGGGAT
TAATGCTGTTGCAATTTTTCCTGTAGTTGATAGTAAACTAAAATCTGAAAACGCCGAGGA
AGCGTACAATCCTGACAATTTAATCTGTAAAGCAATTTGTGCTGTAAAATCAAATGTACC
GGATATTGGCATTATTGCAGACATTGCACTAGACCCATACACTACTCACGGTCATGATGG
CATTTTAAAAAGCAGTAGGATAGATGTAGAAAGTGACGAGACTGTGTCAGCATTATGTAA
GCAAGCACTTGTTTTAGCAAAAGCAGGATGCGATATAGTTGCTCCTTCTGATATGATGGA
TGGCAGGATAGGAAAAATAAGAAAAACATTGGATGATAATAACTTTCAGAATGTGTCAAT
ATTGTCCTATGCAGTAAAGTACTGTTCTAGCTTCTATGCGCCGTTCAGGCAAGTTGTCGG
TTCGTGCGCATCATCAAATTTCATCGACAAAAGTGGTTATCAAATGGATTATAGAAATGC
ACGTGAAGCAATCTGCGAAATCGAAATGGATATAGATGAAGGTGCAGATTTTATTATGAT
AAAGCCGGGTATGCCATACTTAGATGTAATAAAAACAGCAAGTGAAAAGTTTAATTTTCC
GATTTTTGCTTACCAAGTAAGCGGTGAATACGCAATGATAAAAGCTGCAGCAAAGAATGG
CTGGTTGGATTATAACAGAGTGATTTATGAGTCCTTAATTGGTTTTAAACGTGCAGGTGC
AAGTGCAATATTTACCTATGCTGCACTTGATGTTGCAAAAAATTTGGTATCTACTTAGCA
GTGTGGAACATCTAAGTAGGTAGCTGGCCGAAGTGACTTGACAAACCTTCCCACTTTCCT
TATCATATCAATAAAAGTATTTATCCTTGTTTTTAATCTCTGCAGATTTAACAACAAAAA
TTCAGTAAAAAACTCAGGTATTTATTGGCAAATTACATAAAATTATAGCGGCTGCATGTC
TTTTTTATTTTTTCTACGTTCAGCCAAATCGCGCTTGTTAGCACATTA
>NODE_4_length_37208_cov_0.248915
CGCTAATACTGATTGCATTCGCCTAGTTACAAAAAAATGTCTGTGCTAAAACATGCTCAT
ATATAGCTCTTTTTCTAATAGTTCGAATAGCTGGATATTCTTTCTGGCTCAATTTTTTAT
AGCAAACCAATGGTTTGATTAAAATCAGGAGAATATGGAGGCAGATATATAACTTCAGCA
CCGATACTTTTAACAAATTCACTTATTTTCTATAAAAAGTTGCATTATCCAAAATCACCC
AGCAATAAAGCTTGAACTAGCTATTAAAAACGTCTGTATCGCAGTAGCCTTCAAAAATCA
TAGGCGCCATAATTTTTCCCTTATTCAAAGCTGCAATCATACTAATACGCTGACTTTTGT
GTTATCAATTCCAGATTAGTCGATATATACAAGAATTTCAGTGTTTTTTGTTGCTGTGAG
TTTTTTAAGCTCAGCACGTTTTTTCTGCGTCCTTAAATAGTCCTAATTTTAATTTGTTTT
AAGTTTAAAGTCTTTCGTTAGGTTTGCAGAATACATTTCCTTATTATCTTGGTTATAGAA
AGTAAATTTGTGATCGTCTAAACCTAATATTGCAAAGCCAAAGCCGAAAAAGTTTCTAAC
TTCGTGTGCTAAGTAATTTCTACTATTTGGATAGTTAAATTCTACGTTTTGATAAACAGG
TTCTTGATCTTGAGCGTGTAATAATGCACCGCCGTTTCCAACTATAATCTGATCTGGAAC
ATTATCCATTAATAAAATCTGGGCTATATGAATGTGGCCAGAAACTATGGTAGTAACATT
GCTTGGAAATTTATCTCCAAAAGCTTCAATTTGTGTAAGATTACCATGGCTTTTTAATGT
CAAAAATTCTTTTTTTGGAGATCTCCAAAGTGGTTTATGAGTCAAAAACCACGTGGGCTT
ATCTTGTATCAATTTATCAAACTGCCTCTCAAAAGCATCAACTGTGCTTTGGGTTGTAAA
AATTTCCTCACCGGATGAAGAGTCGAAGATAAAAAACTTCATCGGCCCAGCATCTAAGAA
CCAACTGGAAATAAGATCTTCACATTTTTGAGGGGAAAAGGGGTATGAATCTAAATATCT
GAACCATCCTTCATAAGCTCTATTACAACTCTCATGATTTCCACGAACAAAAAGAAAAGG
AGATTGTGTTAAAATATCTTTTGCAGGCTCAAACCAATCAGCGTACCAAGCTTCTTTGCT
ATATCCATAAATATCGCCGCACTTTTTTGTGTTTCTACATTTTGTTTGTCTATAATGATA
ATCACCAACATGGATAATTAAATCTGGTTTATGAAAAGCGATTGAATCTAAATTTTTTTT
CAAAGGCCAGCTATCTACAGAATTACATTCTTGCTGAAATAACATATTTATTCTACATCC
TGTATCGCCAATGAAGGCAATTTTGCTGATCTTTTCCGCTAATACGGGAACTTTTATATT
GTCAATACTAATGTTTTGAGCATTTGTTTCTACTATCAGTTCACAAACTGTTTCGGTATT
GTTAATTGAGCTGCGACTTAGCATTTCTACTTCCTTATTATCGACGTAAGCAATGGGACA
TATGTTATTGTCTATAATCGCACGTATGCTTAATTTATTTTCTGGAATGATTTGAGACCA
TGTGTACAATATTTGTGCATGAGTGGGGTAAAAGCTAATTGTAAGAGATAGAATTAAAAA
AATGAAGATATTAGCTATTTTCATTTGTATAAAGACCTAAATTAAGAATTAGTAGTAAGA
TTATCTTAAATGATTAAAGTTTGTAACCATAAAATTCATAGTTAAATTATACAGGCATTT
CCTAAATTATCCTAGTATCAGATTGACACTTTAGATGAAAAATCCTAAAATGATTAAGTA
ATTTAAAGTAATTATATAGAAACTAGAATAAAGTGCGGTCGTGGTGGAATTGGTAGACAC
GCAGCGTTGAGGTCGCTGTGGCTCACAAAGCCTTGGAAGTTCAAGTCTTCTCGACCGCAC
CAAGTTGTTTGGTGTAGGTGAAATGTTTATAGGAAATCAAAGTAGAAATAAAGTAGAAAG
GGCCATCAGTGAAGTCAGGCGTGGTCTTCCAATTTTAATATATGATGATGAAAATAACTA
TCTATTGCTTGCTGCTGCTGAAACTTTAGAAAAAAATTTATTTAGTCAATATAAGCTTAT
ATCAGGTAATGTGTATGTTACTTTGACTGCAAGTAAGGTAAAATACATATGTCAGAGTAA
AGAACATAGTAGCAAACGTCTGTTGATAAGCAATTTTGATGAACTGCTCCATTTAATAAA
CTGTTCAAAGGAAGATTGGATAAAAGAGTTGCAATGCTCAAAGACAATAGATGCGTATGC
TGTTGCCTTGCTTAAGTTCTCAGAATTATTGCCATACGCGTTAGTGGCTGATATGACTTT
TGAGAATAAACATGAAATGCGAAATTGGTGTGAAGAAAATGACATTATTGCACTAAATAC
GTTACTTGTGAATGATTTTCAACAAAATCATAGTGTGTATGAAGTGTGCAAAACATCATT
ATTTTTAAAGCAGACTCAAGAAGTAGATATCATATCTTATAGAACCAAAAGTGGCGGAAG
AGAACATTATGCAATTATCATTGGCAATCCAGATAAAGATAATGAGCCATTAGTGAGAAT
TCATTCTTCATGCTATACAGGAGACTTATTAGACAGCTTATCATGTGATTGCAGAAGCCA
GTTACATCAAGCGATTCAAATAATGACCGACTTTGGGAATGGCATTATATTATACTTGAT
GCAAGATGGGAGAGGCATTGGTTTAACTAATAAGTTAAGAGCATACAGTATGCAAAGAAA
ATATAATCTTGATACTGTTGATGCAAATAGAGTATTGGGTTTTGAAGATGATGAAAGGAG
CTTTGCTGTTGCAGCTAAAATACTTAAGAAATTGAACATTAACAAAATACAATTACTTAC
AAACAATGGTAGAAAGTTATCAGAGTTGAAAAATAACGGTATAGAAGTTACAAAGTGTGT
ACCACTTATTATGGAACGCAATGAATATAATGATTCATATATGGAAACAAAATTTGGCAA
GTTAGGCCATGGATTAAGGGTTTATTAGCTTTTTTGTTATAACTACTTTGTTAGCTTGCT
ATGTTAATTAATATAAGTTAAGATTTTTAAGAATATTGAGATGCTGAAATTTTTAAAACA
AGAAAAAAGTAATGAGTTATTGGATAAGGATATAAATTGGAATTCAAGTCGCTATAGCAC
AGTTGTTGCTCAGAGAAATACTTTACTTTTATTTACATTAATATTACTAGTTGCAATTTC
TATAAGCATATTAGCTATATTTAAAATTAGCACAAGTAGCACTATTGAGCCATTCGTTAT
AGAAATTGATAAAAAATCAGGAATAGTGCAATTGGTTGATCCTGTTACAGTAAAACAACA
TTCTGCAAATGAAACGCTGAACGATTATTTTATTTCAGAGTATATAAAAGCAAGGGAGGT
TTTTGACCCATATAATTATAATTATAATTATTATACAAAAGTAAGGTTGTTTTCTTCGCC
TAGTGTATATAGTGAATTTGGCAATTATATAAAATCGCAGAATATGAATGACCTTTTTAA
TTTATATTCAGATGCTAAAGGTGAGTTGAAAATTCGTTCAATTCAAAAATTAGGTAATGA
TGCTCTTCAAGTGAGATTTTCTATAGAATTTACACGAAAAGATGGAAATTCCTCAAGGAA
AAATAAGATAGTTGTGATGTCGTATAAATATGCATCGCTTGAAATGAATGATCAGCAAAG
ATATATTAACCCGTTAGGGTTTCAAGTTATTTCATATAGAGTAGATGATGAATATGTGTA
GGATATTGTTAGTTTTAGCTTTACTAATAAGTGGCAACTTAAATGCATCTATTAATAATA
AACCTATTTCTGTAGATAGTAGAATAAAGACTTTTGTATATAGCCCTAATGAGGTGTTTA
CAGTAATTTTTAGTCAAGGTTACTATTCTTATATTGAGTTTGCAGAAGGGGAAAAAGTCA
AAAATATTGCTGTTGGTGATGCATCAAGTTGGAAAATTAATCCTTATGATAATAAACTGC
TTGTCATGCCATTTGAAGTCAGTAGTCGCACTAACATGATTATTACGACAACTAAAAAGA
GAAATTACATTTTTGATCTAATTTCAAGACCAAATTACGATAAATACCCAGATACTGATG
CTAAAAAAGTGGATCATGATTATTCCGTTGAAAAGGATATATCTTACGTAATACGTTTTT
ATTATCCTCAAGAAGAAGATGAATTTGATGTTGATTTAGATGAGGTTTCTTTACCTACTC
AAATGCAATACATTACAGAAAAGCCAGAAAAAATAATACAAGAAAATAATACGAGGTACA
ACTATACATATATTGATGAAGGTGGTAACGTAGATATAGTTCCAATTGAGTTATTCGATG
ATGGTTATTTAACCTATTTAAAGTTTAGAAATAGTAATAAAATTCCTCAGATTTTTATAG
AAGGCGAATCCTGTAAAAGGCTGTTATTTGATGATTATGTTGTAATAAAAGGAGTACATA
AAAAGCTATTAATGCGTTATGAAGGTAGTGAAGTTGAAGTTATAAATAGGTCACTTTAGT
TCTGGTACATATAATATGAGTAAAGAAAGGCATAATAGTGTAGAAGATGAATCAGAGATA
GAAAGCAAGGTAGTAACAGTTGGCTCTAATCAAGGTTATAAGGCATTGATGATAGTTATG
GTAGCGCTCTTAGTTGGTGGAGTGTACTATCTTTATTTTAGTCCTTCTAATAAAGAGGGT
CCAGAGATTGTTAAAAAAGAGGAAACAAAGCAAAACATTCAAGAATTGAAAGGAAAGTTA
GAACAAGTTCCAGATAATGCAATAGTTTCCGAAAGAGTAGTAACTGATCTCTTGCCACCC
TTACCTCCTCTTCCTATTCCACAAGTCATACCAGAAGTAAAACAAATCAAAAAAGAGGAA
GTGACAAAAAAAGAAGAGCAACTAAAAGAAATTCCCTTGTCAAATATACCTGTTTTACCA
AAGCAAAATTTTCCTTCTGGTAATGTTATTAGCAATTTGCCTACTTCATTTCCTACAATA
GGGGGTGGCGGTTATCCTAGAGACAGACGTAGTGCACAAATGTTAGCAATTTCAGGTAGT
AGTGGGGAAGGTAAAGCTACAGATGCTGTTTTATCCAATACCTCAGCACAATCGAGCAAA
GCTACCAAAGCTGGAAAGCTTGGTTTAATGATTATTCAAGGTAAGGTTATTGACGCTATT
CTTGAAACTGCAATAAGTTCTGACTTACAAGGAATGCTCCGTGCTGTTGTTAGTAGAGAC
GTTTATGCAGAAACTGGTGATACAATTTTAATACCAAAAGGTTCAAGGTTAATAGGTGGT
TATTCATTCGACTCAAATGTTGCAAAAGCCCGCGTGAACATAAATTGGAATAGGATCATT
CTTCCTCATGGTATAGATGTTGCTATTGCATCATCTGGTACCGATGAGCTTGGAAGGGCA
GGGATAGCTGGAATAGTTGATAATAAAATAGCAAGTGCATTATTCTCTTCAGTGGCACTT
GCTGGTGTTTCGATTGGTTCAGCTGTTGTAGGACAAAAAGCCTCTAATCTTATCGATGCG
CTAACTGCCATGGATGCAGTGAAGTCTATTACTGCAACTGAAATAGATATTTCTTCTCTC
AAAGGGGATATTGTTGAGAGATTGGAGAATTCTATAAAAACTGAAGTTGGGAAGGTAGGA
GACGAAAAATGGAAATTGGGTATTAGGGCTATTGAAAAAATTCGAAATGCTAAAAGTGAT
CAGGATTTGCTGAGAATAATAAAGGAAGAAATAGTAAGTGTGATAAAAAGTTCTGGAGCT
AGTGGAGTTGATACAATTACTAGTGACAATATCGGTATAACTTTAGACGATGTACGTCAA
CTGTTGAGGCAAACTCAGAAAAGAAGCAAATCTGTTTATGATGAAGCAATTGGGAAGTCA
ATCAATGATTTTTCCAAAGACATGCGAGATATAGTTGATAGGAGTGTAGATAAAAAACCA
ACTATTTATGTTAATCAAGGAACTGCATTGAAAGTATTTGTTAACCAAGATATAGTATTT
CCTCCACAGTCAATATTAAATAACTGAAATGAACTATGCTGCACTTGATACATACTTGGA
GCCATTACAAGGGATATTTCAAGAGGAAGGTGTAAATGAAATATCAATAAATAAACCGAA
GGAAGTATGGATTGAAAATCGCGGTGAAATAAGATGCGAAAAGTTAGAAATATTTGATCT
TAATCATTTAAAATCTCTTAGCAGGTTGATTGCTCAAGCTACAGAACAAAAACTGAGCGA
AGAGACACCGCTGCTTTCAGCTACATTACCAAATGGTTATCGTATACAGATAGTGTTTCC
TCCAGCATGTGAGCCTGATAAAGTAGTCATTTCAATTCGTAAACCTTCTTCTATGCAATT
GGCATTGGATGATTATGAAAAAATGGGGGCTTTTTCTGAAACTGTTATAGGAGTGACCGA
TAATCCAGTAGATCGTCACCTAGATTTGCTACTGAAACAAAAAAAAATAAAAGAGTTTTT
AGAATATGCTGTAATAAGTAAGAAAAATATCATAATTAGTGGTGGAACTTCCACTGGTAA
AACCACTTTTACTAATGCTACTTTGCGTGCTATTCCATCTGAAGAAAGAATTATTACTGT
TGAAGATGCAAGAGAGATAGTTTTGAATGATCATCCCAATAAAGTCCATTTAATTGCTTC
TAAAGGAGGGCAAGGCAGGGCAAAAGTGACCACTCAAGATTTGATAGAGGCATGTTTACG
TTTAAGACCAGATAGAATAATAGTTGGTGAGCTGCGTGGAGCAGAAGCTTTTAGTTTTCT
TAGAGCAATAAACACTGGCCACCCAGGGTCAATATCAACTCTTCATGCGGATAGTCCGGC
AATGGCTCTTGAGCAAATAAAACTTATGGTTATGCAAGCAAATCTTGGAATTCCCCCAGA
TCAGATCATACCATACATTAGAAATGTAATTGATATTGTTATTCAGCTAAAAAGAACCAG
TGGAGGCAAAAGAAGCATTTCTGAGATATTATTTACTAGATCTTCAAATGAAAATACTTA
AATTTATACGTAAGTTAAGAAAAAGTAGTTTATGAGTAATGGAAATCACCTACGCAATAT
TCTCATAGGAGGTGTAGTATCTTTTAGCATATTTGAATTTTGCTTCTATTTGTCTGGTAT
ATTATTCTACCTGTTTGTTGACGGTCCAGATGGTGTAGATTTTAGAGCAATTAATCCGAG
CTTGACACCTTTTCCTCAAGCTCTCTGGCCGACAATTTTTGATCATATACAATATTGTTG
GCATCATCCAGAGCTATATAGCTTTGAGCTCAAAATTAAATTAGTTGTATCTTCTGTACT
GCCTCAAATTGTTTTGATGATTATTTTGTGGAATGTGAGAGAAAGACTAATTGAGTGGCG
GCCATTTAAAAAGAAAGAATCACTTCATGGAGATTCACAGTGGGCATCAGAGAAAGACAT
ACGAAAAGCGGGATTAAGAAGCAAAAAAGGTCTATTGCTTGGTAAAGATAAGAGAGGATA
TTTTATTGCTGATGGGTTTCAGCATGCATTGCTCTTTGCACCTACAGGCTCTGGTAAAGG
TGTTGGTTTTGTAATTCCTAATTTGTTATTTTGGAATGATTCGGTAATTGTGCATGATAT
AAAATTAGAAAACTATGAAATAACAAGTGGTTGGCGAGAGCGACAAGGACAAAAAGTATA
TGTATGGAACCCAGCGCAGCCAGATGGGGTAAGCCATTGTTATAATCCACTGGAATGGAT
TAGTGAAAAACCTGGACAGATGGTTGACGATGTGCAAAAAATAGCTAACCTAATCATGCC
TGAACAAGATTTTTGGCAAAACGAAGCAAGAAGCTTATTTGTTGGGGTGGTACTATATTT
ACTTGCTGCACCAGAGAAAGTTAAATCTTTTGGTGAGGTTGTGCGTACGATGCGTAGCGA
TGACGTAGTTTACAATCTTGCTGTAGTTTTGGACACAATGGGTAAAATAATACATCCGGT
AGCGTATATGAACATTGCAGCTTTTTTGCAAAAGGCTGACAAAGAAAGATCAGGTGTTGT
GTCAACTATGAACTCGTCGCTTGAATTGTGGGCAAACCCATTGATCGATACTGCAACTGC
ATCAAGTGATTTTAATATTTTGGATTTTAAAAAGAAGAAAACTACAGTTTATGTTGGTTT
AACTCCTGATAACTTAACTAGGCTCAGGCCTTTAATGCAGGTGTTTTATCAACAGGCAAC
TGAGTTTTTATGTAGAAAATTGCCATCGGATGACGAGCCTTACGGCGTATTATTTTTAAT
GGATGAGTTTCCAACACTTGGAAAAATGGAGCAATTTCAAACGGGCATCGCATACTTTCG
TGGCTATCGAGTAAGGTTATTTTTAATTGTTCAAGATACTGAACAGCTTAAAGGAATATA
TGAAGAAGCAGGAATGAACTCCTTTTTATCAAACTCAACCTATAGAATAACTTTTGCAGC
CAATAATATTGAAACGGCTAATTTGATATCTCAGCTTATAGGAAACAAAACTGTACAACA
AGAATCATTAAACAAACCTAAATTTTTAGACTTGAATCCTGCATCAAGATCATTGCATAT
CTCTGAAACACAGAGAGCATTGCTCTTACCTCAAGAAATTATTATGCTGCCACGTGATGA
TCAGATAATTTTGATAGAATCGACTTATCCAATTAAGTCAAAGAAAATTTTGTACTATAG
TGATAGCACATTCACAAGAAGGCTGATTAAACCAACACGTGTGCCTACACAAGAGCCATA
TGATCCAAACAAGGTCTTTTCTGCTGCTAACAAAGATAAGATTAGTAATGAAGAAGAGAG
TAATGCTATTGAAGCTGCTGATTATCCTGTTGAAGCTAAAACTGAAGATGCAATATACGA
TGAGCCAGAGATTGAAGATGGATTTGAAGACGAGGATATTGATGATAAGTTTGAAGGTGG
TGATGGGTTTGATGATGAGGAAGACGATGATGGGTTTGATGATGAAGACAGTAAGGATGA
ATTTGACGATGATGATGAATTTGAAGATGAGGACAAACTAGACGGCAATAAAATCGAGGA
TAGAGGTTAATTTTACCTATTTTTTAGCTTAGAAAATAATTAGTCTTTTCATATTAAATC
ATTTTTAATTAATTAGTACTAGATTAGCTATTTTAACTAGAGGAATAGTCATGATGAGTA
AAAAAACATTAGCAGTTACAGCACTTGCTTTATTGTTGTCACAACAATCTTTTGCAAGTG
AAACGGAAGGATTTTACTTTGGTGGTGGATATTACGGTCAATATTTGAACTTGGGTAAGT
TGAAAGCAAAAATTGGAGGCAAAGATGCTACAGATGATAACCGTGTATCTATAAATGACA
TAGACGCTCAGAGAACAGAAGGTCAGTTAATAAGTAAGTATAAAGGAGATTATAACCCAC
CTTTTGCTGCAAATGTAACGTTTGGTTACACAGGAGAACTAGGCAATAATAGCTATAGAG
CTGAATTGGAAGGGATGTACTCTTCTGTAAAAGTAGATAATATTGGTTTATCAAGTAATC
AAGTAACTGTTTCGTATCTAAAAGACGTTGGTGAGANNNNNNNNNNNNNNNNNNNNNNNN
NNNNNNNNNNNNNNNNNNNNNNNNNNNNNNNNNNNNNNNNNNNNNNNNNNNNNNNNNNNN
NNNNNNNNNNNNNNNNNNNNNNNNNNNNNNNNNNNNNNNNNNNNNNNNNNNNNNNNNNNN
NNNNNNNNNNNNNNNNNNNNNNNNNNNNNNNNNNNNNNNNNNNNNNNNNNNNNNNNATCT
TATTAGAATTGAAGAAAGGTCAAAAACCATCGGACCAGAAGTTACACAAAGAAAGTATCA
GTATAGGCAATCAAGTGTTTCACACACACGGTATAGAAGCTGGTCTTACTTTTCATTTTG
CCAGCAAAGCTTAACTCTGATAGAGACTATTTTCCTGTTAGCACGTCTGCGTCACACGAC
TGTAGCTGCTAACCAGATGACAACTTTCTCGTTATCTGAATATTTTCTTTCTTGTAATTC
AGGCTCTTTTTTTCTCAGTTCCAGCGTGTAGCGCTGGAACAACAATAAAGAACATATAAA
GAATGGTTATGCAAGAAGTCTACTTTTTATTCTTAATTAACTCTAAAGCCTTCTTCAGAT
CTATACTTTCAATATCTGCATTCTTGCCCAAAGCAACGTTTGTTTTACCGCATTTTATAT
AGAATCCGTACCTACCGTTGCAGATAAAAACTTCTTTTCCCTTTTCATTAAAACCAAGAG
ATTTTAGCTCTTTGCGTGGGCTGCTCTCAATAATTTGTATAGCTTCGTTTAATTGTGTGT
CTAATACCTCCTTAGAGCTTTTTTTAAGAGAAAAGTATCGACCATCATAGAGAATATAGT
ACCCAAATCGTCCAAGACCTATTTTTACTTCCTTTCCAGTTTCAGGGTGCTCTCCGATTA
TTTTCGGCAGGGAAAGTAATCGAGTGGCGGTATTTAGATCAATATCATTAACATTTATAT
CTTTTGGTACAGAAATCTTTTTTTTCTTTTCTGACTCACTATTAAACTCCAGATAAAGTC
CAAAAGGACCTTTTTTGATCATTACCTCTTGGCCTGTCACATCATCTATACCCAAACTTT
TTGGATATTCTGAATTGTCATTACTGCCCGTAATTTCTTTTGTATGATTGCATGCAGGAT
AGTTAGAACATCCAAGAAACACACCGGCTTTTCCAAAATTTAATTTCAATATACCACCAG
AGCAATTAGGACATTTTTTACCTATTTCTTCCTTTCCTTCCTCTGAGCAAAACCAATTGA
CTACCAAATCATGAATACCACTAAAAATCTCATCATGTGTCATTTGCTTAACAGAATTTA
CATGATTAAAAAATGGCACCCAAAAATAGCCTAGTTCTTTTTTCCAATCTGCATGTCCAT
TTGAGATTGAATCAAGCCTTTCTTCCATTTGTGCTGTAAAGTCATACTCTACACAACGCT
GAAAAAAAGTTTCCAAAAATATAGTCACGATCTTACCGCGGCTGCTTGGAATAAATCTTT
TGTTATCCAATGAAACATATTCACGATCTTGTAATACCGAAATAATTGTTGCATAAGTTG
ATGGGCGACCTATACCGACTTCTTCCATTTTTTTTACTATACTCGCTTCACTATAACGAG
GTGGCGGTTGAGTAAAATGCTGTTTCGGATCAACAGAAATCAACTTGCACGCTTCCTCTT
CCTTCATGGCAGGTAGCAGGCCTTCATTTTCGGCTTCTATGTTATCTTGATAGACTTTAT
AAAAACCATCAAAGAATATACTTGATCCACTTGCTCGCAGAATCACTTTCTGGTCAATAG
AACTAATTTCAACTACCACTTGATCAAGAATCGCCGATTCCATTTGACTTGCAATGGTTC
TTTTCCAGATTAAATCGTACAATTTAAATTGCTCTGGCGTTAAGTAATCCTTAATACTAC
CCGGTGTTCTATTAATATCAGTTGGCCGGATTGCTTCATGTGCTTCTTGAGCATTTTTGA
CCTTTTTTACATATTTACGAGGAGAATGCGGTAAATATTTATCACCATATAATGACTTAA
TTGATCCCCTGATTGAGTTTATAGCCTCATCTGCAATATGAAACCCATCTGTACGCATGT
AAGTTATCAACCCTACGGTTTCACCACCAATATTGATACCTTCATATAAATTTTGCGCTA
CTCGCATAACATTTTTCACATTAAAATACAGTTTATTCACTGCATCTTGCTGAAGACTTG
AGGTGATAAATGGAGGAAGCGGGTTTCTCTTAACTTGCTTGCGTTCTACTGTGCTTACAG
CATACTGCCTTGACTCGATCTCCCTGACTAAGTTCTTTGCCTCTTCTTCATTCTTAATAT
CAAATTTTTCTAGCTTTTTATTGTCATAGTGGCTTAGCATAGCAAAAAAAGCCTCATCTT
TGCTATTTTGCATTTCTGCCTTTATGCTCCAATACTCCTGTGTTATAAACTTACTGATTT
CATCCTCTCGTTCGCATATAAGCTTTAATGCAACAGACTGCACTCGCCCTGCAGATTTGC
TTCCCGACAATTTTGTCCACAGCAGCGGTGACAAGCTAAATCCAACTAGATAATCCAAAG
CTCTGCGTGCTTGCTGTGCACGCACTAAGTCCATATTAATTTCACGTGGATTTTTTATAG
CTTCTTGCACTGCTCTTTTTGTTATTTCGTTAAAGACTACTCTATGAATGTTGCTTTCAT
CATTGATTGCTTTTCTTTCCTTTAGTGCCTCTATCACATTCCAAGCTATTGCTTCCCCTT
CTCTGTCTGGATCTGTTGCAAGGTATATATCTGATGTTTTACTAGCTTCCTTGACTAACT
CTTTTACATACTTTTCTGCTTTTTCAATAATCTCATACTTCATGGCAAAGTCATTATCAG
GATCAACAGAACCATTCTTCGCTGGCAGATCTCTGACGTGGCCAAAGGATGCAGCCACTT
TAAATTCTTTACTCAAATATTTACCTATCGTCTTTGCCTTTGCCGGCGACTCAACTATCA
ATAATGCCATAATTATTAGTACTTAAAGGTAATATGTTGAAATATATAGAATAAAAAGTA
AAAAAATATTTTAATGGTCTTCTCAGTTTTTTAAGTGAATTGTTTTAATGTTAGCAAAAA
ACCTAATGAAAGAGCCTACTTTACAAATTTTCCCAACTCCCTTACCATAACGTGTATAAC
AATGTTACAAAAAATAATATCATAGAATTCAATAGGTGATCTTTAAAAAATCCTTAAGGA
AAGTAAAATACTGTTTAAATAGGCCGATATAGATGGTTTTACGATATAATAAATTATTAT
AAACAAGAACTTATAAACTCTAGCAAATGAATTTGTGAGTTTAGTGGTGTTAGGAATACC
TAGCTCTTTTATGCGGATTGATATTCTTAATAACCTGCTCTAGAGATAGATTATATAATT
TTGACAAGGTTCTTGGCATGTGATATTTTTCTCGAATATAGGTAATGGTATAAATGACTT
TATATCTATATCCAGCTCTAGGGGAAGATCTTCAATGTTTACGTCCATCCCTGATAAAGG
ATATTCTATGTCCATGTGCAGCTTTGGGGGATAGTTCTACTTTGAAGATTTCTTTCACTT
TTACTATTGCGACTCCCGATTGGCTTTGTTGCATCACACTTTATGAGATGGTGATTTATG
GTAAATTCATGTAACTATCTCAAATTTAGCCATACCAATATCAGTGAATTTATTAAGCAA
ATAGCATTTAGTTCTTTTTCTCGATTTATCTCAGATTTATTCCTAAAACTAAATCCGAAT
ATTTGCTTTAATCTTGAGAAAAACCCTTCAATATAAGATCTTTTCCCATAATTTACTTCT
TTTTTCCATTCTTTCATGCCATCTTCACCGTANTTTATTTTTGAAAGTAAGTTGCATAGT
AGATGATGTCATTCCAGTACTTGATACTGGAATCCAGGAATTTTGATTATAAATTAGGTA
TTGGTATGGCTAAATTTGAAATCATCACATAAATTTGTCGTAAACCATCACTGCTTAAGG
TGCTATGCAACAAAGCCATCCCAGTGTCGAAGCACTGGGATGACAGGATAAGGAAACGCT
GGAATAAAAATAGAAGATCTAATTCCTTATATCAATTAATTCTCATCCACCTTTTATGTT
ACATAAACTCATCACTTTTATAGAACATCTCATTAAAATCATTCAAAATTCCAAAATCTT
GATTTTTAATAAATAGATGCCCATCTGCAATATAGGACTCAGCAAGAGTAAATGGTTCAT
CATGATGCTGTGATGCTGGCCTAACAATTTCATTGTACAAAACCATTACTTGCTCATAAT
TGTATCCACTACCATCATGATATTTACCACGTATAGTGTCATAAAAATTTCTTACATCAT
CATACGTAACTTGCAGTTCTACCTTATATTTCCCTATTTCAACAGCCTCACCCACTTTGA
TTTTTAAAGGATGTTGTGATTCTTCTTTCACATTATCTATAACAATTGTTTCCTCTTGCT
TCTCTTCGTCTCCTCTTATCGATCTTTTACTCCTTTCTTCACTCGCAGGTTGATCTGCTG
GCATTTGGTCTATATCGTTAGATTCTTCTTCTTGCATAGTAATTTTTTTGAGATAGCTAA
GCATATCCTTTCCAGCTTTTTCCCAAGTTGCAGCTTCTTTTGAAAGCTCACGATAATAAG
AATCATTATCGCCTTTGCTATCTATTACATCTCTTGCTAGTCCTTTCTCTTCTGCCCATA
ACTCAGCATGTTCAACAAGTGTCCTGCCATCTTTGCCTACAACGTCAACGTCAGCTTTGT
TTTTTATTAGATATTCTATTGTATCTAACTTTCCATGCCTCACTGCATGAACTAAAGGTG
TCCAACCATCATTATCCTGAGCATTAATATTCGCACCTTTTTCAACTAACTGCTCTATCA
TCTTCTTATTCCCAAGATCAACAGCAAGATGCAAAGGTGTTAAGCCGTAGCTATCCTGAA
TATCAATATCCGCATTGTGCTCTATGAGATATTTAACTACTTCCATATTTTTCATGTGCA
TGGCAAAATGTAGTGGAGATTTACCAGAGCTAATATCACGGGTATCAACATCTATACCAC
GATCTATTAAGTATTCAGCAATTTCCGTATGTTTTAGCTCAATTGCATAGTGCAGCAGTG
TTTGAGCTGACGTGTTCTTTATACCAAGATCTGCGCCATACTCAATTAAACTCTTAACTA
TTTCCGAATTCCCTAGCTTAATATCAGCAAGTAACGGAAAAGTATAATAACTTTTACTAT
TAGGATCTGCGTTATGATCTAATAGATACTTCACTATTTCTGTATTACCTGAATAAATAG
CACTGTATAATGGTGTTTGGGAATAAGCATCTTGAATATTAGGATTTGCACCACGATCTA
TTAAGTATTTAGCTATCTCTATATTTCCAGACTCAATAGCATAGTGTAAAGGTGTCTTAT
AATACACATATTTAGTATTAGTTTTCTGATAATAATTGTCATGAACATTAAGATTTGCTC
CATGATCAATAAGATATTTTGCTACTTCCGTATTTCCTGACTGAATGGCATAATGTAGTG
GCGTTTGTCCATTATGGTCTCTTGTATCAATATATGAATTGTGTTTTAGTAGCGTTGCTA
CTTTGCTTAAATCTCCCAATGAAGCAGCAAAATGTAAACTAGTCGCACCTGTTACCTTAT
TTATCTCGTTTACTTTTCCTATAGTATTTTCTACATTATTGTCATCAATATTCACCTTTA
AGAAAGGCTGTTTATTATACTTCATAACTTTTGTTGTAACAGCTTTTCCTTGTTCGTCTT
CACTCGCTTTTTTAGCAGGTTGCATAGAATCTTCTCTACTGACACTTGATTTAGATTCTA
TCTTGGTTTTATCACCACTTACATTATGTACTGGGCTATAACCATATAGACCCTTGCCTG
CACTTTGTTGGCTTGTTGAACTTTCAACACTGTTAGATTCAACAACATTATATTCCATAT
GTTGTTCACCACTCAGCTCAGCCTTAACCCATTGTTTAAATTCTTGATCATAACCTTTCA
GCTCAGCCAAAAAATCCTCAAATAATTTATTACCTTGAGACCTATTTGCACCAGATTTAG
AAAGGCTCTTGAGCAAATTATCAATCATATCTGGGTGTTTATCTTCAAGAAATTTGATCA
CTTGTTCAGCATCCGAATGATAATGTTCCCCTTTATTACTCCAAATATTATTGCGCAATA
TTTCATCTGGTTTGAGACCTTTATTCTTTATTGCAATCAAGGCCTCTTTATCTCCGTGGT
CATTGACATGCCGACCATCTTCTAAACTTGCCATATAGTTAGCAACCCCTTCATGCATAG
CCTTAGATAAGACATCACCTGTACCATAATAGGAATTAATGATAGTTAAGGCGTGTCCCA
ATTCGTGTTTCAAAGTTTTACACGAGTCATCAAATTGGTCTTGTAGATAAAAATAAACAT
GAATTTCTGAGCCACGCCCTTGAACTGTTAAGCCAGAAGCGCCTTTATAGTTAACGTTCA
ACTCCTTAAGATAATTTTCGTAGTCACTCTTTGTATTAAATACGAAAACATTAACTTTAT
TTGGTATGTTGTGCCAAGGCTGAGAATTATTAATGCCAAATGCTGAATCAAAATCTTTTA
TAGTACTCTCGATGGCATTTTTTACACTACTCAATTTGCTCTGAGTTAATTCCTCATCAT
CATATTTTATATTTATTTGAAGCTTGTGTTCGCCAAAAGTCATAACTTCACTATCTGGCA
CAAGATCTGCTACAATTTTATCGCCACTTTTTACATCCATCCACTGCTTAAATTCTTTTT
CAACTTCTGAGTTATTCAAAAGATGCTTGAATTTTGATATCGCTTCTACTCTATCGAAGG
ACATCTCAGTAAGCAATTGCTTTATGAATTGAGGATGTTTTTCTTGTAGGAATGTCACTA
AGCAATCTGATATTCTATAGTCGTTAGACATACTTGCTATTTTATATGGTGTATCATGCC
CAGATTCATGCATTTTATTGTATGCTTCTTTTGTATAATGCATATCGCGAGTGCTTTCTT
TTTTAGCTGCATCATAGCTCCACATGAAAAGCTTCATACCGGTACGTAAAACTTCAGGTA
CTGTATCCATATTACCGGTAGAGTACTCAAGAAATGCATCGCTCATTTTTTCCATTAAAA
TTTTAGATTTTGCACAAAGTAAGCCATTTACATCTCCAACAATAAAAGTCTTTGCTATCG
TGCCGTCAGCTTCGTGTGCTCTTACTGTTCCACCACCCCATAATTCTCTATGGTCCTTAC
CACCTGAAAGTTCCTTGATGTGAGCTTTGTAATCATCGTAATTTTTCAGCACATAAAGCT
GCAATTTTACTGGACCAGAATGAACGCTTTTTTGTGAATAGAAATTATCAGACCAGGCTC
CGTAAGCATCTTTTACAGTTTGTTTTATATACTCAGGGGTATAACTAGCTAATCCCCCAT
ATTTTACTTCTATTGTAAGCTGATCGTTTATTACTATACTTTCTTTATTTGGAAATAATT
TTTTAATCAAAGTTTGTAATTTATCATATTCAGAATTTGTTTTAAATTTCATATCCACCT
CTTAAAAATTTTCACTATAAATAAGTCTTGAGAAAAATGCGTTAACTGTAGATTCAGCCT
TTACCTTGTTTTTGCACAACTGCTGAGATAGTTGATCATCGCTGAAAAGCCGATTCTTAG
TATTGAGATATTTAGCATAGCTTCTAGAATTAAATTCAGGGATTGAGTAGAAACCGCTTT
CAAGTTCAAGATAAGAGCTGCTATTCAGAACAAAAAATAAATCGCTCTGGTCAAGCAGTA
TGTCATAACCAGAGCTCGTACAATGTAAGTATTCATTGCTTTCATACTCTGCTATGTAGT
ATTTACTTGCATCAAGATCACCATTAAGCTGTAAAATTGCTGCTGAACGTCCATTCCCAA
TACTATGGCCTTTTATTACTTTAAGTACTTTAATCTCATCATTTTCTATGAGTTCTCTTA
ACTTTTCATTCTTTTGATTTAATTCTTCCTCTGCCTTTCTTCTGTCTTCTTCTAATTTTG
TTTCTTTTTCAACAAGCTCATTTTGTATTTGCAAAAACATATCTTGAATGGTTAAGCCAT
TTAGAAAGTAATCCAATACACTTGACACAAACGGCTGCAATTCACCATTATCTTCAAAGC
TCTTTTCCTGCTTTTTGTCATATTGAGTGGGATTATAGATTGCATACAGAGGATAAAAAC
CATAATTCATCTCGTCGAATGATAACTCTATCGAAAATCCGCTCTGATCAAGTGGAAGTT
TAGTAGCTAAATATCTACCATTATCATCTCTGACATATAGCTCATTTATACCATAGTGAC
CACTATATTTGTTGTAATAAATATAAAAATTCTCAGGATTAAGATTAAAGTAATCATCTA
AATTGTTAGGTTTACCGAGCTTTTCACGTAGAAAACTCTTGCTCTTATCTGTAAGTTTGA
TGCGTGTAGAGAAGTAACACCGATCTATTCGGTCACCTTTTTCTATTTCAAAGTCTAGGA
CTATTTTATCGCTAAACATACAGAATTTCCTAACATTTCCAATATTTATGATTATAAATT
GTGTACTATGAAAAAAGCATTAAGGCTTCTTTATGTATCTAAAAACAGCGCTAACTTATG
ACAAGAACAGTTGACGTATTACTACCACTTCCAATTGATCAGCTATTTTCATATGCAATT
GAGAAAGATACTGAAATTTCAATTGGAGATTATGTGGTGGTGCCATTCGGCAGAAAGCGT
TTGATTGGAATAATTTGGAAATATAGTGACGAGAGTGATCAGAAATTAAAATTTGTTGAG
CAAAAGATTGATTTACCGAGTATTAGACCAAAACTGATCGAATTTGCAGAGTGGGTTGCG
CAGTATAATGTAATACCTATTGGTATGCTTGCGAAAGTGATAATGGGGGGAGTGCTAAAA
GTAAATCAAATAAATAAACTAGTTTATGCTGAACAAAAGCAGGAAATAAGCAAAATAGAC
TACCAATTAAACCCTGAACAGCAAGTAGCTCGCGATAAGGTAATAAGTAATTTGAATGAG
TATTCAGTGACTTTACTTGACGGTGAAACCGGGTCTGGGAAAACGGAAGTTTATCTCTCT
GTAATTTCACAGTTAATTAAGAATCATAGTATTTACGAACATTGTCTATCCTTCTCCTGT
AACTCCAGTGTTTCCTTCTCCCGTCATCCCAGTGCCTACTTTTTTTGCAATTCCAATGCT
CTCTTCTCTTGTCATCCAGGTGCCCTCTTCTCTTGTCATCCCAGTGCTCCGACACTGGGA
TCCAATTTTTCATATAATCTCATCACAAACGTTTATTTTAATTTAAGACCAATACCTAAT
TTAGAATCAAAATTCCTGGATAAACACTGGAATGACACCTTTGTATTTAAGGCAAAACCC
ACTGTAACACTTAGCATACTGCCTTTGCCAAGCACTGGAATGACAACAGAAGGAGGTAAT
GCACAAGTCCTTATCCTTCTGCCAGAAATTGTTCTAACTTCGCAATTAGTAAATCGTGTT
CGCAGTCAGATATCCGGCAACATAGCTGAGTGGCACTCAGGACTTACTCCAAAAGCTCGC
CGAAATAATTGGCTCAGTATCGCAAATGGAAGTGCGCAGATAATTATTGGGGCACGGTCA
GCGCTTTTTTTGCCTTATAAAAACCTAAAATTGATCATCATTGATGAAGAGCATGACTCA
TCCTTTAAACAAGAACAGGGAATTATATATAATGCTCGAGATATGGCAATTATCTTAGCC
AAAATTGAGAACATTCCAATAATTTTATCATCAGCTACTCCGCTGCTTGAAACAATTTAT
CACGTTAAAAAAGGGAATTACAATCATGTAAAGCTAACCGAACGATTCGGTGGTGCGGAG
TTACCGCATATAAAAGTAGTGAATAATAAGCAATGGATTTCCAATGAGCTTTTCGAAGGG
ATAAAACAAACCATAGAGAAAAAACAGCAAGTTATGCTCTTTCTAAACCGCAGGGGATAC
GCGCAACTTGCAGTTTGTAAAAAGTGTGGATACAAAATTTCCTGCTCAAATTGCGCTGTT
TGGCTTACATACCACAAAAAGAAGAACGTCCTTTTGTGTCACCATTGTTCTTATCAATCA
AAACTTCCAGAAAAATGCTCCAATTGTCAAAGTGAGCAGTCATTGCTTCTTTATGGTGTG
GGAATTGAGAGGTTACTTGAGGAAATAGTGAAATTAATACCAAGTGCAAAAACTGCGATT
ATCAGCAGCGATCAGAAGTCGCTTGGTAGCGTCATTGACTCAGTGCTCAAGGAAGAGGTG
AATATTATAATCGGTACACAAGTGATTGCCAAAGGGCATAATTTCCCTAAGTTAACTTTG
GTTGGAGTGATAAATGCAGATTTAGGACTTGAAAATTCTGATCTTAGAGCAGCAGAAAAG
ACGTATCAATTATTGCATCAAGTTGCGGGTAGATCTGGGAGGTTCAACGAAAAAGGAACG
GTAATAGTGCAAACTAATAATCCTGAAAGTTTGATAATAAAAGCATTGCAGCAGCAAAAA
AGGGATTTGTTTTATGAAATTGAACTTGAGTCAAGACGCAAAGCTAAAATGCCACCATTT
AGTAGATTAATAGCGCTTATAGTTTGCGGTAAGGATCAATTTGCAACGCAGAAAGCAGCA
AGTGAGATAACAAGCTTTTTGCATGATCAATGTTCAGCTACTATTCCTTCTGCGTTGTCA
TTCCAGTGCGTGACTAGAAAAAAAGAACTCGAAATTTTTGGCCCATCACCAGCAGCAATA
AATTTCTTAAATAATAAATATCGGTATAGAGTGCTACTCAAAATACACAATAAACATAGT
TTATCTATAAAGAAAAAGCTAAAATATTGGATTAAAAATTACAACTTGAATTCAAATATT
GCAGTAACAATAGATGTTGATCCTGTGAGTTTTTTTTGATGTTATTTGAATTTATTTGAC
ATTCACAGAATTAATTATATTAATTTTTTAATCAATGATTTGACTTTTATTAGAGTTTAT
TATATTATTGATATAACTAGAATAAGGAGATGGTATGAATACTTTACTTGAAATCGTCTG
TAGGCAAGGGATAAAGTATCAAGAAAAAATTGAAGAATTGAAGGCATTTCTTGATAAAAA
TATCGAAATACCTATTGACAAGGAGTTATTTAAATCAGCTTTATCTATAGAGGATACTGT
AGATATGAGAAAAAAGATGGTGTATCTTATTTTGCAACACTGCATTGTATACGATAGTAC
AGGGTCTAAGAAAAAAGAGAAATTATCATTTCAAGACGTGATGAAGATTTTAGATGAAGC
GGTGAATAGATTTGTTACTCCTCAGTATTTCTACAAATTGATCAATTTTCAAGATCAAGA
TCAAGATCGAGAGACGTTATTACACCAAGCTGTTATAAGTAATAACACTGACGCAATAAA
AGTTCTTTTTCAGAAGAATACAAATCCTTTGTTAAAGAATAAAGGAAATAAAATTCCATT
AGATTTAGCTCAAGAAAATACAAGAAAAGTACTCATTAAATGTATGCAAGACCAAGCTCA
ATTGAAAAAAGAAAGTGCTAGATGTAATAGTTTGATTGGCATTATACCTGGCGTTTTTCT
TGGCATTGGACTCGGTGTTGGTGGTGCTTTAGTCCCTTCAATGACTATTATATTATGCGC
ACTCGCAGTATCTGCTCTTGTTGCTGGAATAGCAGTTGGACTGTCTATATATTTCCTAAG
TCAAGACTATAAACAGGCTAAATCGATAGAAAAAGCTGTTAACCCTCAACTCTCTTTTGT
CAAGCATGAAAAGGCTTATACAAATGAAGCAATGCTATAAGAATAATAACTGTGAGTTTT
TTAACATTAGATTTCTTGCATAATCAAGTGTGATCCCAGTGTCAGCTACTTGTATAACAA
GAAAGAAGGCACTGGTCTCACATGCATCTAAACGGATACATAACCTTTCATTCACAATTC
ATCTTTGAATAGCCTAATTTCCTTTAGCTATAAAATACAACAAATTGATTTTTTACTAGT
TGATGTCTGCTTTTTTGCAGAACATTGGTCAGGCTGTAATATAGAAGGTTGGTTAAATGT
TGTTTTGGGCTTATTAAAAGAAGATCGTGCTGAAGAAGGGCCAAAGCCACTATCTTTAGC
CGAAGCATCATCCCCACCTTTACCTTCACCATAGTAGTCGGGCCTAAGGAATTTGCTTGA
GTTTTTAGCATGTGATTTACCTATAACTGAATTCTTAGGTGAATCACCAAAACCACTATC
TGCACTTGGTCCATCCGTCCCTACTTTTTCTTCAGAAGGGGCAAGAGTTTGTGGTTTCAT
AGCTGGCACACGTGCAGGATCAATGGACAGTTTATAATCCTTACTGATTACAGAGCTCTC
TATGATCTTATCCATCACACAGTAAGCAATGTCTGGGTTAAAAAAGTCTATTGCATATAT
TCGTTCGGCACCATATGTTGGCAGACCTCTTTCTGCAATATCATCTTTTACATCACGCAA
NTTCCTCTTGTTCACGCTTAATTCTATCGCTAAAATTATCTATCCTCTTTAGATCTAAAT
CTTTTTTATAAATCCTTGTTCTCCCTGAATCAGGTACTTTTTTATTTGGATCATTATTGC
CATGCATATCAACCTCTAAATTAAATTATTATGTAATGAGTATATTAAGAATCAATTGTC
AGCACAAGCAGTTTTTTAACATAAATTTTATTCACCATTTTTATACTCCTGGATTCCAGA
CTGGGATGACGAGAGAAGAAGTGCTGGAATAACAACTTTTTAAATTAAGTTTTCTGGATC
CCAGTGTCAGCTACTTGGATGACAAGAGAGAGCTACTTGTCCGCCATGTCATTCCAGCAC
TTGATGCTGGAATCCAGATGAAAAACCAGTGTCACGCACTGGGATGACAAGAGAGGAGGC
ACTGGGATGACACCCTTTTAAAATTAGAATGACAAAAAGAGGAGCAGCACACACTAAAAA
AAAGCACTCCAAAATCACACGCAAATAAAGAGAACCTTTACACACCTCTCTCTTTGACTG
AAGAAGCATGGTTTTCAACTTTTACGTCCTCAGTTAATCCTCCTGGCAATTCCACAGCAG
CATTAGACTTTTGCTGATCACCAAGCTTTCTCTTGCAGGAAGATCCATTTAGCTTTGTTC
TCCTTGTATCCTTATCACATTTTTGTCTTTTAACTCTCCTGTGTTCCTTTTGCTTTGGAG
CAGGTGGACAGACAGCTAATTTTGGTTTTTCATTTTTCTCTTCTTTTGCTTCTTTCTTTT
CTTTATTCATTTTTTCCAGTTTTTGTACTTCACTATTTTTGTGACTTATAACAGGTTTAG
GTAGAGTGTCTACTAATTTTTCTATAGGCTTTGGTAAAAGAGCACGTTCTTGCTTGTTTA
GAACAATTGGCATTGGAACTTGAGATGAAAAATTAAAGAGAGAAATTGGTGTGATTTCAC
TCACTTTTGTTTCTATTTCTTGACGAACTTCTTTTGATTCTGTTTTTTCTGCTTTTTTGT
CTCTTTTTTCCTCAGTTACATCTTGCTCTACTACTGCTGCTAAATCAACTGCAAAAATTT
CTGCAAACATTGCAATGACTGAGCCCACGAGAAAAGTTTGAAGCTTCAATTTTAAATTTT
GCAACGCTTGCAAACGTTCGAGTATTGCTATTTCCTCTTCCGGAGATAACCCACCACTGA
GTAATTTCTCCTGCAATTCTTTTATCTCTTTGTCTAGCTTTTTATCCCAACTTAAATCTA
AATCTTTTTTGAAGATCTTTTTAACTAATTCCTTAAGCTTATCACGCAAAAACTTAATTA
TCGAAAGAAGCAGATTTTTCTCTTTCTTCTCCTTGAGCATTTTGTAGACTTTCGGATCTA
CATTTACTTCAAAAAGATTAAAGAGGGATTCAAAGAAATTTGCGAATACCCCTTGATTAT
TATCAGTAAAGTAATCCTCATTATCTTGTATCTGTAGCTCTACTTGAGATAATGTTTCAT
CAATGCAACTCGCAGCCTGACGCTCAAGCTCTATTCTCTTGAGCTCAGCTTTCCTAGCAA
GCTCCTCCATGAATCCTTTTAATTCATTGAGCTTCTGCTCTGCAGAGAGATCTTGCTCCC
TGATTCGATTAATGAAGATTGAGCTACCGTCCTCTTCGTTGTTATTGATTAAAAAATTTT
TCATTGCTTTTTCTCCATTAATTGAATTACTGTTTCTATAATTGTTTAGAAAGCTTTTTA
CCATTTTATCTTAAGTCTATAAAATACAATAACTCAATCTTACAATATGAAGTATTTAAT
AAGTATTAATCTTAAAAAATATCAATAAATTATTGATATTTTTACATTCATACTATATAC
AGCCTAGCGTATATTACGTAATTTTTCAAGAACATATTCACTATAACAGAAGACTTTCTT
ATTTGCCTCTAAAACACCTGCAAATCATATAATAAGAGAATATTATAATGTTTAATGTAA
TACTATACAATGTTATAAAATATAGTATAATACTAGCATACCACTGAATTAATGCTGAGA
TATTCCTTTGCTTGATCAGTTAAAACACGTCCTCTTGGTGTGCGCTTTACGAAACTGACC
TTGATTAAATAAGGTTCTACTGTTTCTTCAATATTACAAACATCTTCAGATAGTGCAATA
GATATGGTGTCAATTCCAACAGGTCCTGAGGTGTTAAACAAAAATCTCAGATAATCCATA
TCTAATTTATTTAGTCCCATTTTATCTATACCCAATTTTGATAGTGCAGAACCGGCAATT
TCACAGGTAATTTTTTTATCATCTTTTACTTCAACAAAATCTCTTATTCTTCTGAGTAAT
CTCAAAGCAATTCTTGGAGTACCACGGGCGCGGCAGGCAATTTCCTGCACAGCATCCTTT
TCGATTTCAGCACAAAGAACTCTTGCACCTCTTTTTATAATATCAACCAGTTCCTCAAAA
GAATAAAACTCAAGATGCAGGGGAATACCAAAACGATCCCTCAGCGGTGCAGAAAGCAGT
CCAAGCCGTGTTGTTGCCCCAATCAGTGTAAATGGTGGTAAATCTATTCTTAAAGTTCTG
GTAGATGGGCCCTCACCTACTAGTATATCTAGGCAAAAATCTTCCATAGCAGTATATAAA
ACTTCCTCAATGCTACGATTTAATCTATGGATCTCATCGATAAATAGAACATCTTTTGCA
TTTAAAGTAGTGAGCACTGCAGCTAAGTCCCCAGCTTTACTAAGCAATGGACCAGAAGTT
GCACGAAAGCTAACCCTTAACTCCTTAGAGACAATTTGTGCTAAAGTTGTTTTACCAAGC
CCTGGAGGACCATAGAGCAATACGTGATCCAAAGCTTCAGCTCTCGTCTGTGCAGCATTT
ATAAACACTTTTAAATTTTGTATTAAGTCTTTTTGCCCGACAAAATCATCAAGTTGCTCA
GGCCGGATATTTAAATTACGTACATCTTCAGAGTATTCCTTACTACATGATATTGACTTC
ATATTGTTTTAAGCGCCATACGAATAATATCTTTAGTGTCCAAGTTTGGTGATTCATCTT
CTATTTTTTTTATTGTATCATAAGCTTTTGTTCTTTCATATCCAAGATTGATCAAAGCTG
AAAGAGCATCTTCACTAATTGAGTGAAAATGATTGTTATTTATCTCTAATTTACTTACTT
TGCCATTCAGCTCAGTAATAATTCGATTTATGAGTTTCAGGCCAAGTCCACTCACCTTAA
GTGCTAGTTTATCCTCATTTATAATTGCCAAAAACAGTTGCTCTGGAGTTAATTTGCTCA
AAATTGACATTGCGGTTTTATAGCTGACACCGCTCACTTTAACTAATAAACGCAGACACT
GCTGTTCTTCTTTACTTATAAAGCCATATAGCTGAGTAACGTTTTCTCTGCTATTTGCAT
AAGTGTCGATAAGTAATTTTACTCTACTTCCAATCGAACAAGCACTTAAAGTTTTGGCTG
AAAGATATACTATGTAGCCAACATCATTCACATTCAGGATTATGTGATCGCTACACACCT
CATCAACTATTCCTCTTAGATTTCCTATCATTTCTAGTACTTTATAAAATTCAGTTTAAA
TGCTCCTGAATCTTAGGTCAAGCAAACGAACATTATAGAAGTGGTTCCAGTTTCAATCAT
TGCAGACAAGTTTGCAGGAAATCTATTTTAATATGTTATTCCAGATCATTATGTAATTGA
ACCACAAGTTACTCCGATAGAAATAGAATTGCAGTCTCCTAACTTAGCTAAGTAATAGAA
ATTTCTATCTTTGGTGAAATAAAGGTAATTGTTTACTGTTTGCGAAAATATTTGCATAAT
TTAAGTAACATTACTTGATAAGAATTAACTATGGAGCTTAATAAGATTGCAGCATCGATT
TTACTTTCTGGATTAATAATTATGATAGTTAGTAATGTAGTTGATATGCTCTACAACCCA
GAGGATTATAAAATTGAACACCAAACAATAGTAGCAGCCAGCAATGAGCCTCAACAAAAG
ATTGAACAAGTGGCACTTGATATTGGAGAGCTCATGCAGAATGCTAGCTTTGAAAAAGGC
AAGTCAGCAGCAAAAAAATGTATAGCTTGTCATAGTTTTGAGAAAGGTGGAATGAATAAA
GTGGGGCCAAACTTATGGAACGTGGTTGGAAATAAAAAGGCCCATCTTGGCAGCTCATTC
AATTACTCAAAAGCACTACTTGAAAAAGGTGGGAAATGGGAGTATGAGGAGTTATTTGCT
TTTTTAAAAAATCCAAAAGCCTACATAAAAGGTACACGTATGGCATTTGCAGGCATTTCC
AATCCACAAGAGATTGCAGATCTAGTCAGCTATTTGCGTTCGATGAGCGATAGTCCGGTT
GCCTTGCCAAAGTAGTATGAATTATTGTAAATTACTCGATGGAAGTAATGGCCATATAGC
ATATCGAAAGCTACAAGGAAAGAAGGCTTCTATAGTTTTTTTTAGTGGTTTTGCATCCAA
TATGGATGGAACTAAAGCAACTGCCGTTTACAAATTTTGCCAAGAAAATGATATAGCACT
TGTGCTCTTTGATTATTTTGGCCATGGTAATTCAAGCGGTGATTTTGCTGATTATACAAT
AAGTGATTGGCAAAAAAATTGTGCTAAAGTGATAAGTGAATTAACTAGCAATAAACAAAT
AATTATAGGTTCAAGTATGGGAGGATGGCTGATGCTGCTCACTGCTCTTCAATTTCCAGA
AAAAATTGCAGCATTAATCGGCATATCGTCTGCTCCTGATTTTACTGAAGATTTGATATT
CAAGCAATTGTCAGGCAAGCAAAAAGAAGAACTAGGTTCTAAAGGTGTAATAGATTTTAC
TTCGGAGCATTGTGCATACAAAATAACTAAAAATCTGATCGAAGACGGTAGAAAGAACCT
TCTTTTAAACAGAGAAGCAATAGATATAAACTGTCCTGTGCGCTTATTGCATAGCATTAA
TGATAAAGATGTTCCTTATCAAACTTCATTGAATTTAGCTGAAAAAATTAAGTCAACAGA
CGTTGAAGTACACTTAATAAAATCAGCAGAACACAACATGTCTGATAATCATTCACTGAA
AATTTTATTTAAGACCATCAGAGAATTTTTGCCAGGAGAAATATATAATTGAAGTAATTC
AGATGTGTTTGTCGTAAGAGCTGCAGTTATAGCTTCAACAGTAGGCACTATTCTTGATCA
CCTCAACATTTTCTCTTGGCAATTCTTTAATAAATCGAGAAGTGCGCACTGGTTGCCACT
GATTATTAATTTCCCTCCTATCTGCACATGAAATGATCAACCTTTCTTTTGCTCTAGTTA
TGCCAACATATGCAAGTCTTCTCTCTTCTTCTAAAGCTTTACCACTTTTATCTTCAAAAG
ATCTTTGATGAGGAAATAATCCTTCTTCCCAACCAGGTAAAAACACGCACGGGAATTCAA
GCCCTTTAGCCGCATGAAGAGTCATAACATATACAGTGTCATCGCTATTCATATTATCCA
CTTCCATCACCAAACTAATATGCTCCAAGAAGGTTATAGTGCTGTCAAAATTCTTCAAAG
ATGAAATGAGCTCTTTAACATTTTCTATTCGCGCTAAACCCGTCACTCCTTCATTCTCAA
GCATTTCCATATATCCTGATTGATTTGCTACGATTTTAACAAATTCATGCAGTGGTTTTA
CGCTTACTATTTCTTCCCAAGCTTTAATTTTATTTAAAAAATCATTTAGTGAGAGTTTAA
TTCTTTCGGTTACTTGATCACTATTAACCAATATTTTTGCTGCCTGAAAAAAAGAAATTT
TGTTATCCTGAGCAGTCGTGTATATTTTCTTTAGAGTTGTAGCTCCTATGCTTCTTTTTG
GACGATTTACGATCCTTTCAAAAGCGAGATCATCATTATTATTTGTAACAAGCCTCAAAT
ATGCAATTATATCCCTTACTTCTTGACGTTCGTAGAATTTTACGCCACTTATAATCCTAT
AGGGAATTGAATATTTTATAAAATACTCTTCGAGCACTCTAGTTTGAAAAGTCGCTCTTA
CGAGCACTGCAATGTCACTAAATCTGTATTTATTGAGCTTTAATATCTGTTCGCTTATGA
ACCTTGCTTCAGCTTTCCCGTCCCATAATTTTATTAGATTTACCTTTTCCCCTTCAATGT
TTGTTGTCCACAACTTTTTTTCTAAGCGAGTCTTATTGTGATTGATAACATATGATGCAG
TTGCAAGTATGTGGGATGTTGACCTGTAGTTACACTCCAGTTTAACGGTTTTTGCATTTT
TAAAATCATCGGAAAATTTCAAAATATTTTCAACTTCTGCACCACGCCAACTGTATATCG
ATTGATCGTCATCTCCTACACAACAAATATTTGAGTGCTCTTTTGCAAGGTATTTTAGCC
AAAGATATTGTATTGCATTTGTATCTTGATATTCATCTACCATAATATATTTAAACTTGT
TTTGGTAGTAGGACAGAACCTCGGTCTTTTGATTAAAAAGTTGTATGTTATATAACAATA
AGTCACCAAAATCAACAGAGTTAAGAAATTTCAACCTTTCCTGATATTGGTGATAGACTT
TGAGTGCAGTCACGTATACTTGCCTAAATGATTGAACATCTTCCACTTCAGACGGCAATA
AACACTTCTCTTTCCATTGCTGAATAATATTCATAATGGTCTTACATTTTTCTGATAGGT
AATCAGGGCTGATTTCATTAATAATATTTTTTATTACCTGTAATTGATCATCCACACCAA
TGATTGTGAAATTGGAATTTAAGCCCACAATTTCAGCATGATAACGTAAAATTTTTGCTG
CAATTGCGTGGAAGGTGCCAAGCCATGGTATATTTGTGCCCGTAAGTTCAAGCACTCTTG
ATATCATTTCATTTGCTGCTTTGTTCGTGAATGTAACTGCTAAGATCTCATCGGAGTAAG
CGTAGCCATTTCGAATTATGTGCGCTATTCTTGAAGTGATCGTTCTTGTTTTTCCCGTTC
CAGCTCCTGCCAGTATTAAAACTGGTCCATCTATGTTAGTTACAGCTGATTGTTGTTCTG
GATTTAGCAGCGAGAGATAATCGTTCATTGTAGCCCTATAAATTATAGCTGCAGTAAGTT
AATCTTACTACTTGCGCTCTGTAAAGTTTTTGTTGCTTGCTTCCAGTTNATTTCCTTTAT
TTTTTGACAACAATTCTTTCATTTTTTACATTTCTTTAATTTTTTAAAACATTTCTCTCA
TTTTTGACAACATTTCTTTCATTTTTTCATTACATTTCTTTAATTATTTTTTACAGTATT
TCTTGCATTTTTTTGACAAACTTTCTTTCATTTTTTTTGAAAACTTTTCTTTTATTTTTT
TGCAATTCTTAGCATTTTATCTGCTGTATGCGTAATTAGTGTAAGGAATCCTGTGCATGC
AGTATTATTTTTAATTTTCACCTTCGTTAATTCTGCAGTTCTTTTTATTCTCCTTGGAGC
TGAATTCATCGCTATGATGATGCTGATAGTATACATCGGTGCAGTTGCAGTGTTATTCCT
CTTTGTAGTCATGATGCTCGATATTGACTACATAAGATTGCATCAGGGTTTTGCAAAGCA
TTTCACTCTTGGTGCTATATTATGTGTTGTGTTTTTTCTAATCATCAGCTTTGTAATTCG
CAGTTCAGAACCGAATATAAGCAATGTTATAAACTATAATAACAATAACGTGAAAGCTAT
CGGTAATTTGCTCTACACTGACTACATGTACGCTTTTCATCTTTCTGGTATTCTGCTGCT
TGTTGCAATTGTTGGTGCAATTGCTCTTACTTTGCAGGAAAAGAAAAAAGGAGTTAGAAA
ACAGAACGTGTTAAAGCAATTGACACAATCTTCATCTGTAAAATTGATTAAGGCTAAATT
TGGAAAAGGAGTGGAATGGAAATAGGATTAAATCACTTTTTGATAATTGCTGCTGTTTTG
TTCACTATTGGCGTGTGTGGTATTTTCATTAACCGTAAGAGCATAATCAATATACTGTTA
TCAATAGAAATATTATTGCTGGCAATTAATATCAATCTAGTTGCTTTTTCTGCCTTTATG
AATGATATAGTTGGGCAAATTTTTGTGATGTTTGTGTTGACTGTTGCGGCAGCAGAGTCA
GGAGTTGGGCTTGCAATATTGGTTGTATATTATAGAAGCCGTGGCAATATAGACGTTGAA
CAAGCAAATTTAATGAAAGAATGAAAGTATGATGGATATACTGAAATTAATAGTATTTCT
GCCACTTTTTGGTTCATTGTTTGGAGCATTTTTTAGAAAAAGTCAGTTAGTTACAACGGC
AGGGATTGGAATATCTGCAGTTTTATCTTGGTATGTTTTTCTCACCTTCTCTGAAAATTA
TCACTTGAGTTTATTTCCTCTATTTTCATTAAGTGTATTAAAAGTAAATTGGGCAATTAG
TGTGGATGCTCTCTCATCCTTAATGCTTATTGTCATTACCACCGTTTCACTAGTAGTCCA
CCTCTATTCTATCGGTTATATGGAGCATGACAAAGGGAAGTCGAGGTTTTTTTCTTACCT
ATCGCTATTTACGTTTTGCATGATTGTGCTGGTTGTAAGCGATAATTTCGTGCAGCTTTT
TTTTGGCTGGGAAGGGGTTGGCCTGTGTTCTTATTTACTCATAGGATTTTGGTTCCAAAA
ATATTCTGCAAATAATGCAGCAATTAAAGCATTTGTTGTGAATAGGGTAGGAGACTTTGC
ACTATTGATTGGAATCTTTCTTATTTATTATACATTTCACTCTTTGAATTTTACTGAAGT
TTTTGATACAACTGATCTTCTTGGCACGCAGAACATTAGAGCATTCTGCTGTGAATTCAA
AGTAACTCATATAATATGCATATTACTTTTTATTGGCTGTATGGGTAAATCTGCACAGCT
TGGTTTACATGTTTGGTTGCCAGATGCAATGGAAGGGCCAACCCCTGTTTCTGCACTCAT
TCACGCAGCAACGATGGTAACAGCAGGTATATTTTTAGTAGCAAAATGTTCTCCATTATT
TGAGCTATCAAATGTGGCACGAGAATTAATAGTTATTGTTGGGGCACTTACTGCTTTCTT
TGCAGCTACGGTTGCGATTACTCAGAACGATATAAAAAAAATAATTGCTTATTCAACCTG
CAGTCAACTTGGTTATATGTTCATGGCATGTGGGCTTTCTGCTTACAATGTTGCTATTTT
TCATTTAATGACACACGCTTTTTTTAAAGCTCTACTATTTCTTGGTGCTGGCAATGTGAT
TCATGCAATGCATCATGAGCAAAACATTCAGAAAATGGGAAATTGCTGGAAGAAAATCCC
TTGCACTTATACTCTCATGTGGATTGGATCTCTTGCGCTTTCTGGAATATTTCCATTTGC
AGGTTTTTACTCAAAGGATTTGATAATTGAACATGCTTATAGCACGGATAGCTTTGCTTT
TGTAATAAGCTTAGTTGTTGCATTCTTCACAGCGTTTTACTCTTGGAGGTTATTGCTTCT
TGTGTTCCACAGCCAAAAACAAAGTAAAATTAATATACATGAGGCACCAAAGATTATGCT
TATACCATTACTGATACTCGCTTTTGGATCAGTATTTTCTGGAATATGGGGAGCAAATAT
TTTGAACATAACTAGTAATGCGTTTTGGAAATCAAGTTTAGTGATGATTGATGAGCATGG
AGTTCATAATTTCTTTATAAAACTACTGCCAACCTTAGCAAGCCTAAGTGGAATAGCACT
TGCGTACCTAATTTACCAATATCAAGTAATTAGGCAAATTAAGAGTAAATTTTTACTTAA
GTTTTTGCAGAATAAATGGTACTTTGATGAGGTGTATGAGTTTGTTATAATTGCACCGAT
AAGGTTTATATCTAGGCTTCTATTGAAGTTTGATGTTAAGGCTATTGATTCATTTGGACC
AAATGGTGTTGTAAGGTTGGTTAATGAATGTTCAAAAAGTTCTATAAAGTTACAAACTGG
TTATATATTTGATTATGCATTTATTATGTTTGTTACTTTAATAATCGGTGCTTTATATAT
TATTGGAATTAAATAGAAGGTGTTGTTACTTAGTATATTCTTGCTTCCACTGATAGGAGC
GTTGATTTTATCCTCGATCAGGATTAATCATCAATCTATACACTTAAGATTCCTTGCCCT
ATTTTTTGCTGTACTTCCATTTTTGCTTAGCATTGTAGCTTGTATAGAATTTGATTATAA
CGATGCGGACTTTCAGTTTGTCAGCTATCCAGTAAGAGATATTGGAATAGGGGTGGATGG
AATATCGTTGCTTTTCCTTCTGCTTACAACTTTCTTGTTTGTTATTTGTATGCTCTATAA
TTGCAAAATGAGTTATACGACCCTAAAAGCCTATATGGCATTATTTCTACTGCTTGAGAG
TTTTGTAGTCGGTTTTTTCGTTTCACTGAATGCTATAAGCTTTTATGTGTTTTTTGAAGC
TGTCTTAATACCAATGTTCTTTATTATTGGCATTTGGGGAGGGAAGCAAAGGATATATGC
GACGTTTAAGTTATTTCTTTATACATTAACTGGCTCATTATTATTTCTACTGGGGTTAGT
ATACATCTATAGTGTTTTTGGAACGTTTAGTATACAAAAATTAGCTACATTAGTGCCAAG
CCTTGATCTTGAAGTGCAGTCATTGCTGTGGATTGCATTTTTTATTTCTTTTGCAATAAA
AGTACCGATGTTTCCATTTCACACTTGGCTTCCTGATGCACATGTGCAATCACCAACTTC
TGGGTCTGTGATTTTAGCTGGCTTGCTTATTAAAATGGGGGGATATGGATTTTTAAGGTT
TTCTATTCCAATGCTTCCTCAGGCAAGTTTGTATTTTTCAAATTTCGTTGTTGTGCTGAG
CATTATTGCGGTGATATATGCTTCTCTAGTTGCGTTTGCTCAAGATGATATAAAGAAGTT
AATAGCTTATTCTTCAATAGCACATATGGGGATCGTTACCGCTGGCCTCTTTTCATTTTG
TGAGGAAGGAGTACTGGGTAGCATATTTCAAATGATTAGTCATGGCCTTATTTCTGCTGC
TTTATTTTTGTGTGTTGGAATGCTATATACTCGAACTGGAACTTTGGAGATTGCAAAGTA
TTTTGGCATAGTAAACACAATGCCAAAATTTGGTTTTATGTTCATTTTATTTTCAATGGC
TTCAATAGGGCTACCTGGAACATCTGGATTCATAGGTGAGTTTTTGGCTATGGTTGGAAT
GTTTAAGAGCATAGGGTTTTTTACAGGATTTATCGCACTTGGCACTATTTTAAGCGCAGT
TTATATGCTGAATTTATGTAAGCAAATAATATGGGGGGTTAGCTATTCTAAATTATTAAA
TAATCGCTTGGATAGCATAGAATTTTCTGTCTTAATTCTGCTTGCAGTGTTTGTTATTTT
GCTTGGATTTTACCCAACCCTTGCACTGAATTATTTGAAGCCATGTATGGCAAATTTGTT
AGTCAAATATAATGCGCTATGAATTATATACAGATATTGCCGGAAATGTTCTCTATTATC
TCCTCGTTAGTGTTGCTACTGCTTGGAATTATATTTAACCGCCGAACTATCAACTTATTA
GCACTTGGCTGCACAGTGGTAACTTTGATTATTTTAATTATTTCGGCAGAAAACAATGAA
ATTTTTCTCTTTAATTCGTTGTTAAAACTCAATTTATACATCAGGTCAGCCCAAGGGTTA
ATTCTCAGCACAGGAATTTTAATACTTTTGATGCTGAATTTATCAAAATATGACTATAAA
TATGAATTTTCAATACTGATTCTTTTTGCGCTATTTGGCATGATAACTTTGGTTTCAGCA
AATAGTCTGATTTCTTTTTATTTAGCTTTTGAGTTGATGAGTATATCTTTGTATGTTCTT
GCGAGCTTTAATAAAGATTCAGCTTATTCATGTGAAGCAGGAGTGAAATATTTTACACTT
AGTGCACTATCTTCCTGCATTATGCTATATGGAATGTCGCTGCTTTATGGATATACAGGA
CAAGTCAATTTCTCTGAGCTCGGTTCATTCTTGCAAAACCATCAGATAACTTATGGAATA
GTTTTTGGGTTAGTTTTTATCCTTATTGGTTTGTGTTTCAAGCTTGCTATTGCTCCTTTT
CATATGTGGGCTCCAGATGTCTATCAAGGTGCACCTACCATAGTAACTGCGTTTTTTTCT
ACGGCCCCAAAAGCTGCACTTGTAACATTTTTAATTCGATTGATGAATGAAGAGTTAGTA
AATGTAAAAAGTTATGTTCAGCCTATTTTCTTATACGTTTCAGCATTGTCTGTGCTTATC
TCAGCTTTTGGGGCCTTGCGTCAGCAAAACTTAAAAAGGCTGTTTGCTTACAGTTCAATT
GGTCACATTGGTTTTATATTTGCTTCACTTTCTATTTTTACACAAGCAGGAACAGATAGT
GCCTTAATGTATTTGGTGATATATATCATCACAAGCATAGGGCTATTCTCATATCTCGTA
CAAATTGACGATGATGATTGTGATATTGCAAATTTATCTGGTATAGGAAAAAAGCAACCA
ATTTTAGCATTCCATCTTTCTATACTATTACTCTCGATGTCGGGAATACCTCCACTTGCA
GGTTTTATCGCTAAATTTTTTATATTCAAAAGTTTAATAAATTCTGGCTTTATCAGCCTG
TCTTTGATCCTTGTAATAGCGAGTGTGATATCATGCTACTATTATTTAAATATCATGAAA
GTTATGTATTTTGATAAAGCTAGTGGTAATAAGGTTGCTTATTCTAAGGGTCTATTCATT
ATCACTTCAGTGGTTTCACTGATCAATCTCGTTCTTTTCTTGTGTGTAGAAGATCTTGAC
TCACTCATTAAACTAAAGGGCTGACAAGGTGATCCTTGAAGGTTTTCGTATTTATCATTA
CAAAGAAGTTCCAAGTACTAATAAAGAAGCATTGGGTTTAATTGAGAAAGGGATATCAAA
TGAAACTGTCATTATTGCTGATAAACAAGCAGAAGGCAGGGGACGCACTGGAAAAAGCTG
GATTTCTCCAGAGGGTAATCTCTATGCGAGTTTGATAATTAACCAAGAAAAGGATGTCAG
CAAATTGACAGAATTGACTTTTGTGACTGCTCTTGCTGTTGGAAATACTTTATTATCGTT
AAATTTCTTGAATAATCAAACCCACTGCGGTGTCATTCCAGTGCGTGACACTGGAATCCA
TACTTTTTCTTCTGGATCCCAGTGTCAAAGCACTGGGATGACACGAGATCAATTCATAAA
CGATCTCAATCTTCAACATAAATGGCCAAATGACATTCTAATCGATGGCAAGAAAATAAG
CGGAATATTGCTTGAAAAAAAATCCAATTCAAATTGGCTCATTATAGGAATTGGAATTAA
TGTCAATCATGCGCCACTTCCAGGCACAACGTGCATTAGCAATTACGATGAGTCTGTGTC
TCACATGGATCTGTTAAAAGAATTAATAATAAACTTTAATAAGCTAAGAAAGCAATGGCT
ATTTGATGGGTTTTATGCTATAAGAGAAATGTGGTTGAAAAAAGCATTCAAAATGAATGA
GCAAATCAGTGTAAAGTTAGCTGACAAATTGTATGAAGGAATTTTTGCTGATATAGATAA
AAGTGGTAAATTGGTGTTGCAGAAAAAGGATGAAAGCTTAATTTATTTTGATGCAGGTGA
GTTATTTATTAATGATATATTATGAACACGTATGTGATTTTTGCTTACCTTATTAGTCTT
ACGTTGATTACCGGAGAACTGATTTTTACCATTTCTTGCTATACTAAAAGTAAAAAAATT
CTAGAAAGCCTGAAAGATAATAATGAAGAAGAAACATAAGCGATTACTTATAACTTCAGG
AATTTTCTGCTTTTTAAGCTGCATAGTCTTTTTTATTTTAACGACGCTCAAAGAAAATAT
CTCATTTTTCTATACAGTAAGTGAAGCTATAGTTTTGCCAAGTCATCAAAAGCCAATCCG
TGTTGGTGGAATGGTTGTTGAAAATAGCGTGATACGGAGCGAAAGCGAAGTAGTTTTTCA
AATGACAGATTTTAATAAGAGCGTTATGGTGAAATATCAGGGAATACTTCCACCAATGTT
TTCAGAAAAAAGTGGTATTGTTGTGCAAGGTAAAATGTTTGATAATAGTACCTTTCTTGC
AGATACGGTGTTTGCAAAACATGATGAGAACTATATGCCGAAAGTTTTAAAATAGATTCC
CTAATGCAGCTGTATTGAAACGATATGTAGAGAGAGTAACAGCCTGCTAGCAAGCTTTTA
CTTTCCTAACTACTATAATATATCAGAGTGAGTTGGTGCTTCCCATTCTACGTTATTATG
GTCAATTATTGCTGCTTTTAATCCTTCAACTTCTTCCCTTAGGTGATCAAGTTCTTCTGC
CCATGTTCTATATTCTTTATTATTATCAATAAATCCATCCTGTTGAATTAACTCATTCAA
ATTAAATAAACCTTTGGCCAAGCGTTGGTTTATATCAAGAAACTCTTCTCGAAGTTGTGC
TATGTTGTTCATAAGTGAGGCATTTAAGTCAACAACAAACTTCTCGTTTAAATCGCAGAC
TAACTTATCCATAACTTGATTGACGTAATAAATCGATGCAATCTTGTTTTTAACGTCCTC
AAAGTTTGTGGGCTTAACTGCAACTTCTATATGGTCTATTTTTTTAAAGTTGAAAGCGCT
CATTTGGTTTATTGCTTCAAAGTTATTTTCGCTTTCTTGTTTACTGTTGTTACTCATGTT
AGCTCCATAAAATTTTAAAATTAACTCAGTTATATTGAAATGGTATGTACAGCCTGCTAG
CAAGCTGTTACTTTTTTGCACCTTACAACATGTCATGATAGGGTGGTGCCTCCTCAGGTA
ACATATTA
>NODE_5_length_34606_cov_0.266294
GCAAACTTCAAGCAAAGAAAACTATTATAAAGATTTACACACTTCTTGGGAAGAAAAAGG
TTTTGATATTAATCACAAATTTGATTTGAAAGACTATGATGGCTTTCCAGTAGATAGTCT
TTTTTCTATTGCTATTAATTACAAACCTTGCGCTTTACCAAATCTAGCACAAGTTTTAAT
AAAAGCAGGGGCTGATGTGCAAAACAAAAAAGGATACTTACATGCCTGCGTTTTGACCCA
TTCTCCGGACATATTAAAGGCTCTCATAAAAGCGGGAGTGAATGATAGCCCAGATGAAAA
CTACAATGGAAACACTGCTTTAGAGTGTGTTGCTGAATTATATTGTAAGGATAAGTCAAT
TGAACGCAAAAATTGCTGTGAGATTCTAATTAAGCATACATTAGAAAAAAATCCCAACAT
AGAAATGCCAGTCTCTATAAAAAGTAATAAAGAGTTAACTGAGTACTGGAATGCTTGCAA
AGCAAATAGTGAAGAATGGGAATTAGCAACAACGAACACTGAAACACAAGTAGTCAGTGT
GCAAAAAGCAAATAAGAGCTCCTGCTCAATTCAATAGATGTATCGTACAACCTTGTTCGG
ATTACAATAGGAAAAGGTTTGTTATTTAAGCTTAAAAAACGTATATGATAGTGTTATTTC
ACTTAAATCTTTTGTACTATTGTCACGCATTATCTCAGGGTCTACGTAAAAGGATACGGG
CATAGCCGCTTTTTGTTTTGGTAGCAGCATTTGCTCTTCAAAACAAAAGCATGCAACTTT
ATTGAAATATTTACCTGCTTTAAAAGGTGTGACATTATACACTGCCATTCCAAAAGAAGG
CTGATCAGATAAATTTTTTGCATAATAAAATACTAAACTTTGTTGCCCTATATTTGTATC
GATGTAGTTAGTTTCTGATTTAAATTCCCAAGGCAGACCTGATATTATATCAGCATTAAG
GTGAACCCTGATTTTTTGGTCAGTTGCATTTATTGTTGCATTAGTTACTTTTCTCGTTGT
GCCACCATATCCAGTAGCTTTACAAAAGATGCTATACAACGGTACTGAAGCATATGCAAG
ACACAGCATCAATACCACTAAAGATATTAGGAGGAAAACTATAGAACTTTTATTGTTTCC
CCTTAAAAAGGAAATCATCTAATCCTTATTGTTGAACAAGTTAAGTAACCTGAGTAAATT
GAGGAATATATTGATGAAGTCAAAGTAAAGATTAGTTGCACCAAGTATTGCCAGCTTAGT
AGTTGCAACTTCTGAGCCATCATTATATCTATAATAAACATCTTTGATTCTCTGAGCATC
GTATGCGGTCATTAAAGTAAACACTATCACTGATACAAACGATATTGCAAAATAGAGAGG
ACTGCTTCCAAGAAACAGATTAACTATAGATGCAATGATTAACCCCCAGATTCCCATAAT
CAAAAAAGAACCCATGCTGGTAAGATCTTTTTTTGTAGTATTACCATATAAAGCCATAGA
ACCAAACATGATCGATGTGATGAAAAATGCTCTTGCTATATTTCCTGCAGTGTAAACTAC
AAAAATATGAGATAAAGAAATTCCCATTAAAACTGAGAACGAGAAAAATATAGTAAGTGT
CAACTGAGCACTTAGGTTTTGAAGCCTAAAAGACATATAAAACACCAATGCAACTGGAGA
TAGCATTACCACAAGCGATAGAACAGGATTAGAATAGATCACTTGAGAAAGACCAGAAAA
CACTGTTAAAAACGCAACAAGCCCTGTAACACCTAAAGCCAAAGCCATATAATTGTATAC
TTTAGTCAGGTAACTCCTGAGCCCAGTACTATAATAAACGCCTTGAGAGCGAATATCTTG
TTCATTTCTCGTATAAGACATATGTAACTCCTTATTATCTCTTGATGATATATTATAATA
CAATACAGCGTTTTTATCAAGTATAAAATGACATACTACAATTGAATGGTGTGGTATGCA
ATTAGAGAATTTCTTCCATAACTATAAGCAAATCGGTTTTCAGCAGCATTTAACTATTAT
AACAACCTCTGGCAATAGAAATTACTTTCACCATTCCCTCTATCATGATTTAAGGGGAAT
GGTGAAAGTAGTTTTTGCATTTACTAAAGCATTCTTCTTATAGATACTATACCAACAATC
CACTATTTTTTCTATGTCTCGCGGTTTAACCTCCGGACCTATACTGATTCTAATTGAACA
TTCTGCTTGCTCTTTTGTTGCTCCCATTGCAAGCAAAACATGAGAAGGCCCAACTTTTCC
AGAAGAACATGCAGAACCATTGCTGACTGCAATATTATTTAAGTCAAAGCACATGAGCTG
CAGATCATTCTTCACTCTCGGCATATAAATGAAACTTGTATTTGGCAATCTTTTAGAATT
TCTGCCAAAGATCTTGATATCACTGACAAGACTTAATAATTCACACTCCAATTGATCACG
CAGCTTCTCTACTTCATCCATTTTTGATAGAAGATCTGGAATATTTTGCAATGCAGCAGA
AAGACCTGCTATTGCAACAATATTTTCTGTACCACCACGCAATCCTTTTTCTTGCCCACC
ACCTATTATAATAGGTTCTATTACAAGCTTTTTGTCAAATATTAGAACTCCACTACCTGC
TATACCACCAAATTTGTGGGCAGATAGAGTAAGTAAGTCTATTCCTAAATCTTCAATATT
CACTTCGATTTTCCCAACACTTTGAGCAGCGTCAGTGTGACAGATTGCCCCGAATTTATG
TGCCATTTTAGCTATTTCCTTAACAGGCTGGATAACTCCAGTTTCGTTATTAGCCATCAT
CACTGAAATTATTACTTTATTCCCTTCAAGTTCGCTTAGAATTTTTTCTAGCTCTAAAAA
GTCAACAATACCCTCTTGATTAACGGGTATTATATGTGGATTACATGCAGAATTAAGAAT
TGAAGGATGCTCTGTAGCTGAAATTACATGCAGATAGCCTTTCATTCCTCTCATGACGAG
GTTGTTTGCTTCAGTTGCACCAGACGTAAAAACTATTTCTTTATCATCTGGAATGCTAAG
AGCATCACGTACGTTATCTCTTACCTCTTTAAGAATCTTCCTCGCTTCTTGTCCTCTTTT
ATGCAGCGATGATGGATTTAGTGTTTGTTTCGACAAAATCTCAAGTATACTTTTTTTTAC
ATTTTTACTCACTGGAGCAGTTGCATTATAATCAGCATACACGCAACTACTGTCTTCCAG
AGAGAATAAACTCACAGGCTTATTTGTCACTTACCATCAACCAATTATGTATGTTAACTT
TAACACGATAAAAATTTATTGCAAAAACAGGGAAATTAATACATAATTAATAAACAATTT
ACATTATCAACACCTGTCAAAACAGGTTTTTATTAGGAGTTATCATGGTAGAAGTCTTTT
TAAATAATTCAACAAAAAAGATAGAAGGTAGATACCATCAAAGCAAAGATACCAATGCAC
CAGTTGTGCTAATTTTACATCATCACCCTCAATATGGTGGTAGTATGGATAGTAAGATTA
TACATACTATATATGAATCTTTTATCGATAATAACTTTTCTGCATTGACAATTAATTTTC
GTGGTGTCGGAAAATCTACCGGAACTTTTGATAAGGGTATAGGAGAATTAACTGATGCTG
CAGTAGCTATTGATTGGCTTCAGGAGCATAACTCTAACAATGTTCCAATTTGGATAGTTG
GTTTTTCTTTTGGAGCATGGTTAGCTATGCAATTGACAATGCGCCGTCCAGAGATAGTAA
GTTTTGTTGCCCTTTCTCTTCCAGCAACTAAGTACGATTTCTCTTTTCTCTCTCCTTGCC
CAGTTCCTGGACTTATAATACAAAGTAATAATGATACAATTTCAGAAGAAAGCGATGTAA
CAGAATTAGCACAAAGGTTAATAAATTCGGTAAAAAATAACCATATGGAATACCATATAG
TAGACGATACTAACCACTTTTTAAGGGATAAAGAAGAGGAAGTAGCTCAAATTATAGATA
ATTATATAAAACTACGCTTAAACAGTGCAGTCACTTCCTCCAAAAAAGTTAAAAAAGAGA
TAAGGGTAAAAGAATATGCCTAACTTTACAAATGAGAGAAATGAACGTATTAATATCAAT
AAAAAAAGTCTTGTTATGTTTAGGCAATTATTATTTCTCGTTTTAGCAATGTTTATGCTG
TCAGGATGCTTTCTAAGTAAACAGCGTAAGTTAAAGAGTCCGTGTATAAAAAATAATGAA
AGCATTTCATGCGAATTATACTCCGTTAATGACCATTGGTTAAATAAGTACAAGTTATAG
GTAGCTTTGTATTGTACTGTTTCTTCCATTTACAGCTTTACTAATGATCGGTTTTTTAAC
TGAAAAATGTGATCTGCTTTTTCTGCAAGGATATAGTTGTGTGTTACTATAAGCATAGAG
CTGTTATTTTCCTTTACATATGAATGTAACAGCAAAAATACATTCAAAGAATTTGTTGGG
TCTAAATTTCCCGTTGGCTCATCTGCAAGTAAAAGCTTTGGAGAGTTTACAATGCTTCTT
GCAATTGCAACCCTCTGCCTTTCTCCACCAGAAATTTCAGATACCATACTACTTGCTTTA
TTTTCCAGACCAAATTTTTCTAATATTGCTTGCGATTTTTTTTTTGCTTCAGCTTTGCTT
CTTCTTGCAATAAGCTGAGGAAGCATAACGTTTTCCAACACTGATAACTCTTGTAATAAA
TAGTGAAATTGATAAACAAAGCTAAGAAAATTTCTTCTTACATGAGTTTTATATTTATTG
CTGGCTTGCGTACAATTTACTCCATCTATTGTCACTACACCTAAAGTTGGCTTATCCAAT
AGGCCTGCAATTTGCAATATAGTTGTTTTTCCTGATCCTGAACTGCCGATCAATGCAACT
ACTTGCCCTCTTGTAAGACTCAGATTGATATCTTCTACAATAGCAGGACTTTTTTTGAAG
CTCTTACTTACAGAAGCTAGCTCTAGTGTTACACCACCACCCATATTATAAAAAGATCCA
GGAGGGAGAATTAGACCGAGAAACTGTTACCACAACCACATCGAGACTTAGCGAGAGCAT
TCTTGATTTGAAAACCAGAACCACTTAGATCTTCAGTATAATCTATAGTTGAGTTATTTA
AAAATTTCGCTGAACAATTATCAACCATTAATACAGGGTTTCCATTCTCATCATTAATTA
CTATATCTTTACCTTTTTCACTAAAACTGGAGTGGCTTCTATAATCCTCGCTATCTTCGT
CATCGTCAAAATCGTCGTCTTCATCATCGTCAAAATCGTCATCCAAAGACATCTTCTTAT
TTATTTGATCCATAAGAAAATTATACTTGAAGCCAGAGCATCCACCACCTGAAACTGCAA
CCCGCAAAATAGAACTCTCATCTCCTTCCTGTTCTACAAGGGAGTGGATTTTCCTTAATG
CATTGTCAGTTAAGCTAATATTGTAATCTGTTGACATAACAACCACCGTTCATTATTGAT
AACCTATTATAGTAGAAATTTTACATGTCAAACAATAATTTTCTATTAAGTTACGCGTGC
TTTCCAAATAAAACAAAAGGAAGAAATTTTAAAGAGCCAGAAGATGAAAATCGCAGCTGC
TTTCAGCGTGATAGGGACCGCATTATTCACTCTAATGCGTTTAGGAAATTGGGGTACAAA
ACACAAGTTTTTATCAATTATGAGCATGATTACTATCGTACTCGGCTAACTCATAGCCTT
GAAGTTGCACAAATTGCAAGATCCATCGCACGCAGGCTCAGATTAGATGAGGACATCACC
GAATGCATAGCGCTTGCACATGACCTTGGTCATCCTCCATTTGGTCACACAGGTGAGAAT
GCTCTAGTTCAAATTGATAACGAGAAGTATAAGTTTGATCATAACGTTCAAGCTATAAGG
ATTTTAACTTATCTTGAACAAAAACATGCTGACTTTAATGGTATGAATCTAAGTTGGGAA
GTGATTGAAGGCGTTGCAAAGCATAACGGTCCTTTACTCGGTCAAAATACGGTATCCCAC
ACAAATAATCAGCTACTATTAGAATACAATGAAAAATATGATCTAAAGCTTGAAGAATTT
TCAAGTCTTGAAGCGCAAGTTGCTTCGATTGCTGATGACATTGCTTATAGTGTTCATGAT
CTTGATGATGCACTCAGGGCAAATTTAGTAATAACCGAAGATTTGCTCGATGTTCCTTTA
ATTGGCAAAATGTTCAAAGAAGTAAAAAGCGAATATTCAGAATTGGCTCAAAGCAAACTC
ATACATGAATCACTGAGTAGAACTATAGGAATTATGATAAATGATGTCGTTTTTCAGACT
GAAAGAAATATTAAAGACTACAAAATAAAAAGCGTAGAAGATGTAAGGAGCTTAAATAAT
ATGCTAGTCACATTTTCACCAGAAGTTGCAAATGCCACAAAAGAGATGAAAAAATTCAAC
ATGGAAAAAATATACAGAAGTTATAAACTGACCAGAACAATGAACAAAGCAAAACGTATA
GTACAGGAGCTTTTTCAATGCTTTTATGAAAACCCAAGGTTATTACCCACAGAGTGGAAC
AAACTTGCTTGTGAATCTCAGCGTTCAGTAATAATATGTGATTATATCTCAGGTATGACA
GATAGATTTGCCATACACGAGCACAGAAGAATTTTTGATACCTCATACGAAATGACTTCT
TTCTAATGACCGATGATTATTTCATGTCGATCGCATTAAAACTTGCAGGAAAAAGTCTTG
GAAGTGTTGCACCAAATCCCACTGTTGGATGTGTCATTGTAAAAGACGGCATGGTAATTG
GTGAAGGCTACACAGGAATCGGTGGACGTCCACATGCAGAAGTAGTTGCTTTACAAAATG
CTAAAGACTTAACTCATGGTGCAACTATGTACGTCACTCTCGAACCATGTTGCCACTTTG
GAGTTACAGAACCTTGCACTGCAGAAATCATAAAATCAGGAATAAGAAAGGTAGTGATTG
CAGCAATTGATCCAGATAATAGAGTTTTAGGCAGAGGCATAAAAGCTTTAGCAGATGCAG
GAATTGAAGTTGAGCAAGGTATTATGCAAGAAGAAGCAGAGAAACTGAATGTTGGCTTTT
TTACCACCAAGAAACTCCATAGACCATTCATAGCTTGCAAAATCGCAACAACTCTCGATG
GAAAAATCGCAACGTTTACAGGTGATAGCAAATGGATAACAAGTGAAGATACGAGAAATT
GCGTACATGAGCTCAGAGCAAAATATGATGCAATTATGATTGGCAGTAGTACCCTTATCA
ATGACGATCCACTCTTAACTTGCAGATTACCAGGACTCGAAGAAAGGTCGCCAATAAGGC
TAATTATCGATAGCCAAGCAAAATTGCAGGAAGAGCATAATATTGCAAAAACTGCAGACA
AAATAACAACTTGGGTGATTACAAACAGAGAAATAGAGAAAAAAATAAAAAACATTAATT
ATTTGATAGTCAATTCAAATCACAAACCTCCTGTTATTCCAGATGTTACCCTAACACACT
CTCCTGTCATTCCAGTGCCCAGACACTGGGATCCAGAAAACTTCAAGCAATTGCATAATG
AAAACTGGTCACGGGCTGGAATGACATCGGAACATGATGTTATCGGCAAAGTCTGCTTAA
AAGACATGGTATCAAAACTTGTTTCAAAAATTGGTATAACAAGATTATTAGTTGAAGGTG
GAGGAGTGTTAATTACAGAATTATTAAAACATAACTTAATCGACAGGTTGATAATCTGCC
GCAGTGGTAAAATTTTAGGTAATGACGCCACTCCTTTTGTAGGAGATTTAGGAATTCAAT
CCATCAATGAATGTTATCAGTTCAAAAAANGTCAAGCTACTTTTCGCATAAAGTATATAT
TTCAAGCTAAAATGTTATCAGTTGTATATAATTAAACGTATGAAACATGGTTGGCTGAAT
CTTGATAAACCAACAGGAATGAGTTCTGCACAAGCTGTAACTCAAATTAAAAGGATTTTT
GGAATAAAAAAAGCCGGACATTTGGGAACACTTGATCCTTTGGCTTCAGGTGTATTACCA
ATCGCTCTTGGTGAAGCAACAAAAACTATACCGTATTTATCTTGTGACTTAAAGGCATAC
AATTTCACAATAAAATGGGGAAAACAAACAACTACGGATGATTTGGGTGGTGATATCATT
AGAACTAGCGATATAAAACCCGAATATAACCAAATAAACTGTGCGATTAAGGATTTTATT
GGTGAGATAACACAAACTCCTCCTCAATTTTCAGCAGTGAAAATCAAGGGAGCAAGAGCA
TATAAATTAGCAAGAAGTGGGCAAAAGGTAAATATAAAGCCCCGGCAAGTCAAAATACAT
GAACTGAAGCTGATATTCTTGGACACTATAAATAATAGTGCTGATTTTTCTATGATCTGC
GGTAGCGGTGTATATGTAAGATCAATTGCAAGAGATCTTGGAGTCACATTAAATTGCTTT
GGACACATTACAAAATTAAGAAGAACGATGGTAGGTGATTTTAAGGAAGATGAATCAGTG
ACAATTGAGCAACTTACTAAAAAAAAACACAACAACTTACTCTCCCCGGTGCTTGACACT
GGGATCCAGATATACAAATACTTACAAATCATGTAATGGACAAAAGATTCTAGGAGCATA
TGTCAAAAACAATGTTCGTGATGAAATAGACTGGATCCCAGTGTCAAGCACTGGGATGGC
AGAAGATGATGGAGGTAATACAAAAGGCTTCATCATCCCCATTGAATCGGCTTTAAAATC
GATGTTCAAAGTTGAAATTTCCTTAGAGGAAGCGGAGAAAATCAGAAAAGGTCAAGAAAT
TATATTAAATAACTTGCGTAATTTAAAGAATTATGATATTTTTTGTACGATAGTGGGTAA
TGTACCTATTGCAATTTGCAGTTTTACTCATGGTTATGTGAAGCCTATTCGTGTTTTTAA
TATTTTGAAATGAGGTTTAGATGTCAATAACATCCCAAAAGAAAAAAAGTTTGATTAGTA
CATATGCAATTAAAGAAGATGATACAGGTTCATCTTTTGTACAGTGTGCAATTTTAACCG
AGAGGATCAGTAATTTAACTGAGCATTTTAAAGCGCATAAGCATGACCATAATTCTAAGC
GCGGTTTACTTATATTGATAGGTAGAAGGCGCAAGCACTTAAGTTATATAAAACGTAAAT
TTGGTAATGAAGCCTATCAAGAGTTAATAGAGAAGTTAGGCATTAGAAAATAATCGAGGA
ATTTTGTATGTTTGAAATTATAAAAAAATCTATAGATTGGGAGGGGCGTACCTTATCTTT
AGAAACTGGGAAAATAGCACGTCAAGCTGATGGTTCAGTAGTTGTAAATTATGGAGATAC
TTCTATCTTAGTCACTGTTGTACGAAAAAAGAAGGAAGAAAGTGTTGATTTTCTCCCTTT
AAATGTGCAGTTTATTGCAAAAAGTTATGCCATGGGTAAGATTCCTGGTGGTTTTTTTAA
AAGAGAAGGAAAACCATCTGATAGAGAAACTTTAATTTCAAGAGTAATAGACAGAAGTAT
AAGGCCGTTATTTCCTGAAGGTTTTCATGATGAAATTAGTGTAGTATGTAATCTATTAAC
TTACGATACGGTCAATTCTCCTGAAGTACCAGCATTGATAGGTACCGTCGCAGCTCTTGC
AATTTCTGGTGTTCCTTTCCACTTTACTATAGCTGGAGTTATGGTCGGTTGTGATGAAAA
TAACAATTATATACTCAATCCTTCCGTTCAAGAGATGAAAGCAAGCAACTTGGATCTGTT
TTTGTCTGGTGATGAAAATTCGATCTTAATGGTCGAATCGGAAGTCAAAGAGCTCTCTGA
AGAAAATGTTTTGAGTGCAATAAAATTCGGCCATGAACATCTTCAACCTGTTATTAAGCT
CATAAAAGAATTTGCTGATACAGTTGGCAATAAACCTGAAAGCTTTGCTCCTGCTGATAT
ATCAGATATAACTCAAGAACTTGAAAAATATGGCAAAGATTTTGAAGAAGCATATTCAAA
AACAGTAAAACAAGAGCGAGTTCAAGCTCTAGAAGTAGTCAGGAATAATATATTGAATAC
TCTTAAAGAGGCTGGAAAAGACGAAAAGTTAATTACTTATGCAGTAAAAAGCTTTGAAAG
ATCTTTAGTGCGTGAAATGATTAGAAGGAAAAGTGTGAGGATAGACAGCCGTAAGTATGA
TGAAATACGCCAGATAGAAATTGAGGCTGACATTCTACCCAAGACTCACGGTTCTGCGCT
ATTTACAAGGGGTACCACTCAGGCACTAGTTGTTACTGCTCTTGGTACTACACAAGACGA
GCAAATTGTGGATGACATTGAAGGGGATAGACGTGAACATTTTATGTTGCATTATAATTT
TCCTCCATTTGCTGTTGGAGAGGCTTCTGCTATACGCGCACCAGGAAGGAGAGAAATTGG
TCATGGTAAACTTGCTTGGAAAGCAATTCATCCTGTTTTACCTGATAAATCTGAATTTCC
TTATACAATAAGGGTAGTATCTGAGATTATGGAATCTGATGGTTCTTCTTCTATGGCAAC
AGTTTGTGGAACTTCCATTGCATTAATGGATACAGGTGTGCCAATAAAGGCTCCCGTTGC
AGGAATTGCTATGGGTCTCATCAAAGACAAAAATGAGCATATAATACTTTCTGATATACT
GGGCGATGAAGACTATCTTGGTGATATGGACTTCAAAGTAGCAGGAACTAGCGAAGGGAT
TACAGCACTGCAGATGGATATGAAAATTCCTGGTATAAGCTTTGAAATTGTTGAAAAATC
TTTAGAACAAGCAAAAGTCGGAAGATTACATATCTTAGAAAAAATGAATGCAGTAATTTC
AGAACATCGTAAGGATATAAAAGATCATGTACCAAGAGTGTTATCGTTTTATATAGATAA
AGATAAAATTTCTGCAGCTATTGGTGCTAAAGGAAAAAATATACGCAGTGTATGTGAAAG
AAGTAATGCAAAAATTGAAATAGGGGATGACGGTAAAGTTTCTGTTTTTGCCATTAGTAG
TACTGAAGCTGAAGCTGCAAAGAATATGATGATTGATTCAATAACAGAGCTAGAACAAGG
TTCTATAATTGATGCTAAAGTTGTAAAGATAGAGAAGTCTATTGTAGAGCTAGAACTTCT
TAATGGAAGAAAAGGAAAAATGCATATAAGCGAGGTAGCTAATCAACATGTAGAGTCCAT
TGAGGATATACTTAAACAGGGTGATACCTTCAAAGCTTTGATAATTGACTTTGAAAAAGG
TGGATGTCCAAAATTATCAAGACGTCGTGTTGATCAAGAAACAGGTGAATTTTTTGAAGG
TAAGCTTTACAATGAAGAAAGGAGAGATGGTTTAAATAATAGGGATAATTATTATAACAA
CTCGTTTAATAAAAAACCTGGAGATAATTATCATAGTAATAGACCTACTCGTCCTCGTTC
TGGTTTTAGTAATAGAAACAGACCAAAATTTGGTAATAATGACTCATCATCAGGTTTCTA
TTGAGGTTGAACTTACTTTCTATTATCTCAGTGTCGAAGCACTGGGATAATAGGAATTTT
TAAAACTGACAAGATAACAAAAATGGTTTGTGTTATCTGTAGGGTTATAACGAAAGATTT
TTGTAACCGTTCACGGAGATAAGGTGGTTTACAAAGTAAGTATAAAAGTGTAAAGAGATA
GGAANNNNNNNNNNNNNNNNNNNNNNNNNNNNNNNNNNNNNNNNNNNNNNNNNNNNNNNN
NNNNNNNNNNNNNNNNNNNNNNNNNNNNNNNNNNNNNNNNNNNNNNNNNNNNNNNNNNNN
NNNNNNNNNNNNNNNNNNNNNNNNNNNNNNNNNNNNNNNNNNNNNNNNNNNNNNNNNNNN
NNNNNNNNNNNNNNNNNNNNNNNNCCAGGCAGATAGCGCAACGGAATTGTCCCGTGCAAC
AAAAGGCCATGATGATCATATTTAAACGTTAAAATTTTAGCATTAAAAATTATAACGTAT
ACCTACTTCTATTATTGCATCTGGTTTTTTCATCGGTGGTTTAAAGCCACTTAATTGACC
ACTTGCAGCAATAGCAACTGTGCCAATTATCTGCGGAATAATTTCACAATCAACACCTAA
CTTTACTTTATAGGCAATAGTACCCAGTATTTTATCTAGTGTTTCATTTTTAGTTGTATC
TGCATTTGTATCTTTACCAAGACCAAAAGATGGCAATATGCGAATATATCCACCCAGACC
TATACTAGCATATAATTTAATGGGATCAATTTCAAGATCAGGATAGTAAAGGTAATTTGC
CAATAAACTAGCTCCTACTTTCCTTTTTTCTTCATCAGTTATATCACTTATGTCAGCAAG
AACCTCAAGTTCAAACTTAGAACTTTTGTTATGATGATAACCAAAAACAACGCTAGGTTT
CAATTGAAAGCTTGCACCCCATCGAGTTCCAAAGTTTAAACCTACATAACCTACATAGTA
CTGATCTTCGTACCGGTCTTCGTATTGCTCTTCATACCGATCTTTGTACTGGTCTTCATA
CTGGTCTTTGTGTTGATCTTCATATTGGTCTTCTAACTCACTTGTACCATTACTAGCTGT
ACTTGCTAAAGCAACCAGCACAGCTAACACTTTCGTCGTTCTCATATAATTCATACACAT
TACTTCCTTAAAATAGACTGGAATAAGTGTTCAAACATGCTAGCAGCAAGTTTTGAGCAT
TGCTTGTGGTTACACCTAAACATGTACACAATGTTACCCAGCATTAAAAATTATAGCGTA
CTCCTACTTCCAGCATTGCATCTGGTATTTGTTTTGCTTTTAGACCACTCAGTTGCCCGC
CTACGGTTAAAGCAGCTGTACCAACTATCTGTGGAGCAACTTCATAATCAACACCAACCT
TCAGTTTGTACGAAATAGCACCTAGTACTTTATCTAGTGTGTTATCTTGAGCTTCAGCTG
CATTAGGGCTTCCTTCAGATTTACCAGAGCCAAAAGGTATTACTTGGAGATATCAACCTA
AACCTCCACTGACATATAGTTTCACAGGATCAATGTCAACGTCAGGATAATAACGGTAAT
TTGCTAATAAACTAGCTCCCATTTTCTTGTCTGCTGCACCAAACATATCACTTACGTCGG
TGAGAATCTCAAGTTCAAACTTAGAGCTTTTATCATAATTATAACCAAAAACTAAGCCAG
GTTTTATTTTTAATCCAGTACCCCATCCACCACCAAAGTTTAAACCTGCGTAGTACTGCT
CTTTTGCGCTATTGCTAGCTACTTTATTACTAGCTGCACCTGCTAGAGATGAAGTGAGCA
ACACAGCTAAAACACACAATCCTTTTATTTTCATATAACTACCCATACAAAAAAATATAT
AATGCACAAGTATATATCCTTTATATTAAAAAAGATATAACTGCATATCAAAAAAAGTAT
ACCTACGAAATTAGGGACATGCTACTCAAAATTTTTATATAACTATGTTTACTACCTTAT
TTGGTACAGCATATATAGTGCGAATTTTGCTTTGATCGATTTTGTTAGATACAGAATCTG
TTGCTATTTTCTTCAATTTTTCTTGAGGTAAATCAGTTGCCACTTCAATGGTCGCACGTA
ACTTTCCATTGATCTGCACTACTACAGTCACCATATTATCAATTAGTAGTGATTCATCAG
CTTTTGGCCAAGGTTGCATATATAGCATGCCTTCGCCTCCTATTTTTTGCCATAAATTTT
CAGCCAGGTGTGGCATGAATGGCTCAATTACTCTGATTAGTATGCATATACCTTCATCAA
TAAGAGATTTTCCAGTTTTTACGTCTATTTCAGCTATTAAATTTGTCATTTCACGAAACT
TTGCTACCACACAGTTTAATCTGCAGTTTTCCAAGTCATCTGTAAGCACTTGCAATAGTT
TATGGATTTTTTTTCTGTACTCTAGGAGTTTACCTACAATGTTTTCATTATCATAGTGTA
TGTTTACGGGCCTAAGTTGCACTACCATACGCCACAATTTATTTATGTAGCGAAAACAAC
CTTCCACGCCATCATCAGACCATTCCATATCTTTTTCTGGGGGGGTATCGGATAATACAA
ACAAACGAGCAGTATCAGCACCGTATTTTTCTATGATAAAGTTTGGGTCAACTGTATTCT
TCTTTGACTTACTCATCTTTTCGACTTTTCCAACTTGGATCTTAGCACCCTTCGCAATCA
ACTCTTTTGCTTTTTCGGGAAAGAGCCATTTGCCATTCTCATCTTTATAAGTTATATGGC
AGACCATTCCTTGAGTGATTAAAGTAGAGAAAGGCTCTTTAACGTCAAAATAGCCACATT
TAGTTAAAGCACGGCAGAAAAACCTTGAGTAAAGCAAATGTAGAATTGCATGTTCTATTC
CACCTATGTAATAATCAACAGGCATAAAACGATTACAAGTATCTTTATTAATCGATTTAT
TTTCACTGCAAAATGCAGCAAAATACCAAGAAGATTCAAAAAAAGTGTCAAATGTATCAG
TTTCACGTTCTGCTTGCTTTCCGCACTTTGGACAATCAACAAATTTCCAGGTTGGGTGCT
TATCCAGGGGATTACCACCACTTGTAAATTCTACATCCGTTGGTAGAACAACAGGGAGGT
CTTTTTCTGGAACTGGAACAATTCCACAATCTTTACAATGTATAATAGGTATAGGACATC
CCCAATAACGTTGCCTTGAAATTCCCCAATCATGCAAACGGTAGTTTACTGTTTTTTTGC
TTATTCCTTTTTCTTCAAGCTTTTTAATGATTACTTCCTTTGCCTCATTAATCATTAGTC
CGTTTAAGAATTCAGAATTGAACATCACTCCATCACCGAAGTACGGTTCTTTTAAGATCT
CTGTGCTCTCTTCACAAACTACAGGAATAATCGGTAAACCATACTTCTGTGCAAATTCAA
AATCACGCTGATCATGTGCAGGGCAACCAAAAATCGCACCTTCTCCATACTCCATCAACA
CAAAATTCGCTATATAAATTGGTAATTCCTTGTCGAGAAATGGGTGCCTGACGTTCAGTC
CAGTGTAAATTCCAATTTTTTCATCATTCTCCCCCTTTGCCTTCATATTACCAATAAAGT
CTCTTATTTCTTTGTCCTTAAGGTCTTGTACAATAGGGTGCTCTGCTCCTACTGCAAGAA
AAGAAGCTCCAAATAAAGTATGAGGAGAAGTTGTAAAAATCTTTAATTTCTTATTCAGGC
CAACTATTTCAAAATCTATAGTTGCCCCTTCAGATTTTCCTATCCAGCGCTCTTGCATAG
TTTTGACTTTTTCTGGCCAATTTTTTAAACTTTGCAGACAATGAAGCAAATCTTCAGCAA
AATCAGTAATCTTTAAAAACCATTGGAATAACTTACGTTTTTCAACAACTGCACCTGATC
GCCATCCTTTTCCATCAACCACTTGCTCATTTGCAAGCACTGTTTGGTCCACTGGATCCC
AATTAACCCACGACTCTTTTCGATAGGCAAGACCATGCTTTAAAAAATCCAGAAAAAATT
TCTGTTCGTGTTTGTAATAATCAGGCTCACATGTGGAAAGCTCGTGATTCCAATTGTAGG
AAAGACCTATAGATTTTAGCTGTGCACGCATATTGTCTATATTCTCTTTTGTCCACGCTG
CAGGGTTAATATTATTGTCCCTTGCTGCATTTTCAGCTGGTAATCCAAACGCATCCCAGC
CAATTGGGTGCAAAACCTCAAATCCATGAGCTCTCTTGTAACGTGCTATAACATCTCCTA
TTGCATAGTTACGCAGGTGCCCCATATGAATCTTACCAGATGGATATGGAAACATTTCCA
ACACGTAACATTTCTTCTTTTTACTATCTTTGCTTACAGAAAAATCCCACTTATTTTGGT
AGAATTTTTCAACGTTTTTAAAATCATATTTCATAAATTCAATCACAGTTTATATGTACT
AAAGGATCGACTGCTTGACCATTATGCCTTATTGTGAAACACATCTGCGGATCTTTATCT
TGTGTGCTTGATTTACCTGCAGATCCAATTACTTGACCTTGTTTTACTTTATCACCAATT
TCAACTTGTATGTTTTTTAAATAGGAGTACATAGTCATGTAATTATCTTTATGTTCCACT
ATAATTAAATTTCCGTACCACCTCAGGCCTTTGCCTACGTATATTACTTTGCCAGGTGCA
GAAGCAATAACCTTTGTTCCACTTTGAGCAGTAATTTTTATGCCATCTTGACATATTTTA
TCAGAAGAGGTAACTGCACCTTTAACCGGTATTACAAATTTACACATGCTTTGTGCATTA
TTGTTATATACCTTATCTACGAAGGCTTTTCTACTTTCTTTTTGCAGCGAAGAATCAACA
TTTTCTTTAATCAAATGATACTCCCTTGTGTACTCCAGGTCTCTTTTTCCATAAAATTCT
TCGCCTTTAAGTAGTACAGGTGCAGGTTTTTGCAGGCCACAGCTTATCAGTATTGCTGAT
AATATAAAGAACAAGGCTATACGACACATACACTTATCTCTAGATATATCAACTTTCACA
AAACTTTATAGTGTTTTTCGTCTATTTATTACTTTCTTCATTTATTTTATCAGTCAAATA
GTCTCTTAAATCGGTAAGTTCTTGCAACAAATTTCTTGAATAATGATCAATTCTTACATC
GTTACCAAATTCCTTTTGTACTCCTTTTATTGTATATCCTTTGTCATATAGCATATATTT
TATTTTCTTTATTGCCTCTATACACTTATGATCATATAGTCTTCTTCCCTTCCGTTTTAT
GGGTTTAATTTGATGGAATTGACTTTCCCAGAATCTTAAAACATGCTGCTCCAAATGTAG
TTCTTCAGCTACTTCTCCAATTGTGTAAAATAATTTTTCCTTATTCATCGGTTGTTTATT
AATTTCTTCATCATTTTTGAAGGTCTAAAAGAAATTGATTTTCTCGCTTGAATTACTACC
CTTTCCGATGTCTTTGGTATATTTCCTGGTCTTTCTTTCTTGTTTTTAACCAAAAATGTT
CCAAATGAAGATATTTTTACTATTCCATCCTTTGCTAAGCTCGTTTTTATCTCATCCAAT
ATATCATCTATTATTGCAATAGAGTCTTCTTTCGATAATCCAATTTCCTGGTTTATACAT
TCAGCTATTGTTGCCTTAGTTACTGTTGTGTCTTTTGTTGTCATAATTTATTACAGTATG
TTAATATAATATAACAATCGACTCAAGATTCAGCTACTTTATTTTTATAGTATGTTTCTT
TTGTAGCATAATTAAAAATACTAGCAAATGTTAACATTGCAAATATTGTGAAAAGCGCCA
TTTGATGATCTGAAAAAAGTGCTAAAATTGACACTAAAATTCCACTCATAACAAACATAA
ATCCATTGATAATGGATGATGATGTGCTAATATACTTCTGCTCAACAATCTCACTACCAA
CAGTAAAATTAAGCATATGTCCTCCTGCAAAAAAACCAAACATTAACATACAAAAGTATA
TAATATGAACTGTTAAATTACCGCATAGTAAAATAATAGCTGAAATACTTTGCAATGTGG
CAAAAGCAGAGATTACGTGCCTTCTATTTTTAAATAGATTTGAGATTAGATCTGCAATTG
GAGCACCAACTGCAAGACCAAGCCACAATATTGCAGTTGCCACACCTAACTCCATTGTAT
TGAGTTCTAAGTTGCTTAGTAACCTTGGTGCCCACAGCATATTAAGCGCTAAAAATGTTC
CAAAAGTAATAGCACCCACTATTGAGGTTATCCAGATATCTCTTAATTTTAGCACTGTTA
GTACAGAACATATTACTGTTTTTATAGAGCTCTTTATTGTGTATTCCACCAAATTTTTTT
TTGAAAGTCCTTTCGGATAAAAAAACATAAGTACAAATATCGATACGCCAAATAATATTA
CGCATACAATAAGATTTTTCCAATCTGCACCTTCGGTAAGCAAGCTAGAGAAGCACATTT
GAATCATCAAAGCAGAAAGACTTGAAATTGTCTGCACTAGTGAGAACATCAGTCCAAATT
GAGTAAGGGGAAAATATGTGCTACTTACATGAGCAGCGCCAATAAAACCAAACGATGCTC
CAATTGCGATCAAAAATTGAGATAAAATTAAATGGGCAAAATTGTCACTCTTGATAAGGA
CAAAAAAACCAAAGAGCATGATTGACAATGAGAAAAAATAAATTTTTTTGCTGGAAAAAA
CATTAAACATTGCCCCAATAAAAAATTGTGAGATAGCAAAAGTCCAAGTATATGCTGAAT
TAGCTAGTGCAACTTGCGCGATTGTGAGCCCAAGTTCTTTTTCAAGATTCACGCTTATAA
AGGTGTAGATTATCTGCATATTGCTGAATACAACAATCAAGTTACTGATTAGCCAAATGA
ACCAAGCTTTATTTTCCATAAGATTTTTTTATAAATAGTCCATTGATAATAAACCTCTTT
TAGGCTCTGATTATTGTTAAAACAGTTGCAATTATAGTATGATATAAAAGCTATGAAACA
ACAAATTTGTTGTGAGATTTAATTTGTTAGAGTCTGTACATAATCTCAAGAAAGGAATAA
GTTCAACAATCATCATCTATAAGATAAAGGTGAAAATTTGAAATTATCATGAATTGGCTC
ATTTTTCTGCCACTTAGATGATGTTTTTTCAAATTGTTGATAAATCAAAGTCAGTTTAGC
TATTAATTATTCATCTTTTTTCTAATTATGCAGTGGATCTATTATTAAACCTTTCAATAA
TACTTTTTATTTTTGCTGCCTCTTCAAACTCTAAATTTTCAGCATGCTTCAACATTTGTT
TTTTCAAACTGCTTAGATCATTCTGACTAAAATCCTCAATCACCACTTTTTCCCGTAAAG
TATTTGATATAGGCTTTATTATAGTTTTTGGTACAATATTATACAGTGTATTATGCTCTG
TCTGTTTCTTTCTTCTCCTTTCAGTTTCTTTCAGTGCACGATCCATAGAATTAGTAATTT
TGTCTGCATATAAAATTACTCTGCCTTCAACATTTCGTGCAGCACGACCTATCGTTTGAA
TGAGCGAAGTCTCTGATCGTAAAAACCCTTCTTTGTCAGCATCTAAAATTGCAACCAATC
CACACTCGGGAATATCAAGACCTTCCCGCAACAAGTTAACGCCAACAAGAACATCTATTT
CTTTAGATCTTAATTTGCATATAATTTCAATTCTTTCCAGTGCACCAATATCTGAATGTA
GGTAAGTTACTTTCATACTGAGCTCACTCATATGCTCAGCTAGTTTTTCAGCCATTTTTT
TTGTCAATGTGGTAATTAGAATACAAAACCCTTTTTTTATCGTCACTTGTGCCTCATGAA
TCACATCATCAACCTGACTCCCTGTTGGTTTTATGATGCAGATGGGATCTGTCAGTCCTG
TTGGGCGGATAACTTGCTCTATAAATGCGTGATTAGTCTTTTCTAATTCATATTTTCCTG
GAGTAGCCGAAACGTAAATAGTCTGTGGCCGTATTGCCTCCCACTCTTCCAATTTTAATG
GACGGTTATCAAAAGCAGAAGGTAGCCTAAAACCATAATCTATCAATTTCTTTTTACGTG
CTTCATTACCGCTATACATTGCACCTATCTGGGGAACGGTTACATGGCTTTCATCAACAA
ATAAAATTACATCTTTAGGTAAATACTCAAACAATGTAGGCGGTGGATCTCCGGCTTTCA
TTCCGTAAAGATAACGCGAATAATTTTCAATACCTTTACACACTCCCGTTGCCATCATCA
TTTCAATATCAAAATTAGTACGCTGCTCAAGGCGTTTTGCTTCAACAATTTTGTTCTGTG
AATAGTAATAATCCAGGCGTTCATGTAGTTCTTTTTTAATCAATTGAACTGCTTGCAAAA
GAGTCTCACGTGATGTAGTGTAATAGCTATTTGGAAAAATGGTGACTGTATCTATGCGTC
TGATAATATTGCCGTTCATGGCATCAATCTCAGAAATTTCCTCTATTTCATCACCAAACA
ATGATAAACGCCAAGCTTTATTTTCATAATAGGCAGGAAATATATCAATAATATCGCCGC
GCACTCTGAAATATCCTCGCTCAAATCTGACATCAGAACGTTTATATTGGAGATTAACTA
AATTATTCAGAAAGTCATTAACATGAATCTTATCTCCAGCACTTAAAGTCAAGGTCATGC
TGAGATAGCTCTCAGGCGAACCAAGACCATATATACAAGAAACACTCGCAACTACAATCG
TGTCCCTACGCTCCAAAAGAGAGCATATAGCAGAATAGCGTAGCATATCAATTCTTTCAT
TTATTAAAGAGTCTTTTTCAATATAAGTGTCTGTTTGTGGCGAATAAGCCTCAGGCTGAT
AATAATCATAATAAGAAATGAAGTATCCAACAGCATTGTGAGGGAAAAATCCTCTCATCT
CCTCGTAAAGCTGCGCCGCTAAAGTTTTATTATGTGCCATAATTAATGCAGGCCTGTTTG
TTCTTGCAATAACATTTGCCATAGTGAAGGTTTTTCCAGAGCCAGTAACTCCAAGCAAAA
CCTGATCTCTTTTATTACTATTTAACCCTGCAACTAAGTTGTCTATTGCCTGTGGTTGAT
CTCCAGCTGGCTGAAAATGTGTAACTATTTGAAATTCCATACCTTTATATTTTCATAATG
TATTTATTACTATACAATACATTTGCTAGTGTAAATAAGGTATGAAAGAATGAACATAAA
AAACTCTATTTTTTCTTTTTATAGAGCCTGCTCCAAATCCTATTGTTGGTTAATACAAAA
AACACCGTCAAAATTATAAAGTATGTCACTATTTTTAACCCAAGTTTATGTCGGCGTTCC
ATTTCTGGCTCTGCTGCCCATTGTAAGAAATTTACCACATCATATGACATACTTTCAACT
GTAGCTTGCCTTGCACCATCATATTCTACCATTCCTTCAGAGAGTGGTGGTGCCATAGCT
AACCTGCCTGTTGAAAAATATGGATTAAAATATAAACCGTTCTCATCGTGTTCACCATTT
TGATAACCAATGAGCAGTGAATAGATGTAATTTGCACCATCGTGCCTTGCTTTAACAATG
AGTGATAAGTCTGGTGGAATTGCACCATTATTACTTGCTGCAGCTGCTTCTTTTGTATCA
AAAGGTGCAATAAAATAATCCGAAGACACTCCCGGCCTATCAAACATTTCACCCAAATCA
TTTGGACCATCTTTCACTTGGTAAGAGGCTGCAATTTGTTTTACATCCTCTTCGGAAAAA
CCAACATCTTGCAAGTTACGAAACGCTATTCTATTCATTGAATGGCAAGCAGCACAGACT
TCCTTGTATACTTTATAGCCACGCTGAATTGACTCTCTATCGAAAGATCCGGTAATTCCA
TTAAAACTCCAGTCAATTTTCTTATTTGGTAAAGGTTTAAACTCCTCTGCAGATAGAGAA
TTAGCGAAAAATAATACACAAAACACAGCAACTTTAACCAATAGCATCACTTCATCTCCG
GCACGGAATCGCTTATTGTTTTTGGTAATTTTTTTGGTTTCTCATACTTACTAAGTAAAG
GTAAAATTATCACAAAATATGAAAAATAATAAAGAGTTGAAAGCCTACTTAAAGTAATGT
AAGGCTCCTTAACTTCTTGTCCCCCAAGCCAGGCAAGAAATGCAAAATTTATTGCAAAAA
CCCAAAAAAATTTCTTAAATAATGGACGGTAGGAACCACTTTTAACCTTTGATTTATCAA
GCCAAGGCAAAAGAAACCACACTAAAATAGATCCAAACATGGTAAGTACACCAATAAGTT
TATTTGGAATTGAACGCAGCATCGCATAAAAAGGTAAGAAATACCACTCTGGCACTATAT
GTACTGGAGTTACCATAGGATCAGCCTCTATATAATTATCAGGATGCCCAAGATAATTAG
GGGCATAAAAAACAAATGCAAATAAAATTATAAAAAATAAACCAAAAGTTATGCAGTCCT
TTGCTATATAGTAAGGATAAAAAGGAATGGTATCCTTATCTGACCTGACTTCTATTCCAC
TTGGATTATTAGAGCCAAACCTATGCAGAGCAACAACATGCAACATAGCTAAAGCGATAA
TAATGAAAGGCATAAGATAATGCAGCGCAAAAAAACGATTAAGCGTTGGATTATCAACAG
AGAAACCTCCCCATAGCCATATAACTATTTTATCACCAATTAAAGGTATAGCCGAGAATA
AATTAGTTATAACTGTTGCACCCCAAAAACTCATTTGTCCCCATGGAAGAACATATCCCA
TAAAGGCAGTTGCCATCATTGCAAAAAATATAAATATGCCAATAAACCATACCATTTCTC
GCGGTCTCTTATAAGATCCGTAATATAATCCACGCATGATATGAACATAGACCACCATAA
AGAAGAGCGACGCCCCAACAGCATGAGTATAACGTATCAGCCATCCATAACTTACGTCAC
GCATTATACGCTCCACACTATTAAATGCATGATCAACATGCGGAGTGTAGTGCATGGCAA
GAAATATACCTGTTATTATTTGTAAAATCAGCGCTATACCAGCTAAAGAACCAAAATTCC
AAGCATAATTTAAATTTTTTGGTACTTGATAAGAAGCAGTATGTTTTAGAAAAGAAAATA
TAGGCAGTCTGTACTCTATCCAACCTAATATACCTTTTTCTTCTATTATTTCTTTTTTGC
TATCATCTTCCATAACTTAAAGCTTTGTCATCTTAACTCATTGTATTGTAACAATTTAAC
GCTAATAAACAATAAAAAGTTTAAGTTTAAAGAGTAGATTTCACAAAAACAAGCACTCAA
ATTTGAGTGCTTGTTTTAAAGGGACTTTTGATGACATACACCTTTAGATATTGTTGAATT
GCTTAATGAACTTCGAGGACATTGATAAAGTTTTTCACACTTACTAAGTGCTGTCTCGAA
GTTTTTTTCTATAGTGTTAAGCCTTCTTTCTCTAATTTCTTGTATTGTGAGAAGTGAATC
TTCTAGTGGCCTTGAGTATTTTTTCTCTGTGAACTTTCTGATCATTACATCAGTTAGTAG
AGCTGTTGAATTAAAATCAACTTGTGAAGAACCAATTGGGCTACCAGCCAAGTGATCAAC
AGATTGCTGTGCAGGAAGTAAAGTAGGAGCACTGCTGAATAAGCCATTGAGTGTGGCAGT
GGTTACCCAACTAAATATACTATTAATAAAAGAAAAAGGTTTTACTGCACTGCTTGGTGC
AGGATCTGGAGTATCACCAGCTTCCAATCCTATCTTAGTATTTGCCCTGGTGGAGGCTGA
GAAAGGGTTCGCTGTACTACTTGCTGCATCTGGAGTATCACCAGCTTCTAATTCTAACTT
AGTATTTATTCTAGCAGAAAGTAATAGTTCTGTACAATTATTTTTATGAAATCTTAACAC
AGCTAAGAATATTTTTTTTATGTCACAGCCATCACTGCAAAGACTTTCATAACCTGGAAT
AACCTCAAATGCTATTTTGCCATTTGTACTTCTAATATTAATATCAATATTATTATCAAG
CAGAACTTTTGCTATATCTAATCGACACTGATAAAGTGCTAAGTGTAAAGCTGTAAAATT
TTGCATTCCTTGAAAGCTAGTGTTGCCGTGAATACAATCAAATACAACTTTCTCCATATC
NCATCAAATACCTCCTATAAGACAACGCCCTTGGCTTTGTATCACATGATTTAGTATTTA
CAAGTAAAATTTACAGAGAAAACAATAGTTAAAAATTAGGTCTTTAGCAATCTATCACGT
GCTGCGTTTAACTTTTGTGCAAAATATTCCGAGCCTCCCTTGTCTGGATGGACCAGTTTC
ATTAAATTTTGGTATGCCTTATTGATTTCATTTTGGCTTGCCTCGGAATTCAGCCCCAGT
ATTTTTAATGCTTCATCTTTGGACATATTATCACCAGTGTAATTTTTGGTGTAACTTTTA
CTGCTGTTAAATTCGTTCAAAAACTTACTTAATATAGAGTTCATCATAAAACTTATGTTA
TTTCTCTTTGCCAAAAAGAGAAAAAATACAACAACGCTAGGTAAAACAAACGTGATTATT
GTGAATATCAAAAAAAGGAAGAAGATGAATGACATGTATATTTTTTTATCATTTTATGAT
TAAATAGTAACAATTATAATTGTCATGGTAAATAACATGTTTATCCAGATTGAAGAAACA
CCAAACCCAAACACGCTGAAATTTCTTCCTGGTTTTGAAATTCTGAGCGAAGGAGAAACA
GCTGATTTTTCAAATGCAGATGAAATAAAGAACTCCAAACTAGCAGTAAATCTTTTTCAA
ATAGAACATGTTGTAAGAGTATTTTTTGGTCATGATTTTATTTCGGTAACAAAATCAGAT
AGAATGAATTGGGATATAGTAAAGGTGGAAATTTTAACTACAATTATGGATCACTTTACT
TCTGGTGGAAAAGCATTTGATAAAGAAGGAGTAAGTGATAATAAAATGCTAGAGGAAGAA
TTCTTTAATGAAAATGATATAGAAATTGTAAATAGAATAAAAGAATTGATGGAAAGTTAT
ATTAAACCTGCAGTTGCTCAAGATGGTGGTGATATCAAGTTCCGTGGCTATAAAGACGGA
ATAGTTTACGTTGAACTGCAAGGAGCTTGCTCTGGGTGCCCAAGTGCTGCAATTACCTTA
AAACAAGGAGTGCAGAATATGCTAAGCTATCACATACCAGAAGTTTCAGGTATAGAGACT
ATGCTATGACTAATCAAACAGTTAGAGGAACAAAAGATCTCCTGTTTGATGAATGGTACA
AGTTTAAACACATAGAGCAAACAGCAAGCAGAATCTCAAGTTTATACGGCTTTTTACCTG
TTCAAACTCCGATATTTGAATATACGGAAGTTTTCACAAAGACTTTAGGTGATAGCTCAG
ACATCATCACTAAAGAGATGTACACCTTTAATGATAAAGGGGGAAAGAGCATAACTCTGC
GTCCTGAGTTCACTGCAGCTATTGTTAGGTTACTCATTGAAAAAAAACTGCAAACGCCGA
TAAAATTATTTTCAATAGGGCCTGCATTTCGCTATGAAAGACCGCAAAAGGGAAGACAAA
GGCAATTTCATCAGATAAATTTTGAGGTTTTTGGCATAGAAGATCCAAAAGCTGATATTG
AATTGATATCACTCGCTCAGCACTTACTAACTGAATTTGGCATCAATAAAAATGTAAAGC
TGGAAATCAACTCTCTGGGTGATAGTGAAACAATAACTCAGTATAGAGAAGCTTTGATAT
CGTATTTAAAAAAGTTTCAAAATGACCTATCAGAAGATAGTCAAAATAGATTGATTAAAA
ACCCACTCAGAATATTAGACTCTAAGGATAAGACAGATAAAGAAATAATCTCTGACGCAC
CAAAAATCAGTGATTATTATACAAAAGAATCTTCATATTTCTTTGACCAGGTGTTAAATG
GACTGCAAGCTCTTGGCATACCTTACACTGTAAATAGCAAATTAGTTCGAGGTCTAGACT
ATTATTGTCACACAGTATTTGAATTTGTCACAGAAGATTTAGGTGCACAAGGAGCAGTTT
TTGCCGGTGGAAGATACGATAATCTAGTATCTTCAGTAGGTGGAAAACACACTCCAGCAA
TAGGATTTGCAGGGGGGATTGAGCGTATAATGGAATTAATCAACTATGCTGAAAAAAAAG
AGAGGCCTATTTATATAATTCCAATCGGTGGAGAAGCTGAAGAACATGCTCTAACACTTG
CAAGTGAATTACGCAGAAATGGTTTATATGTGATTTACGAATATAGTGGAACTCTAAAAA
CCCGAATGAAAAAAGCAAATCAAGCAAATGCAAAAGTTGTATTAATCTTTGGTGATGAAG
AGCTAAGCAGTAAAACTTTAAAAATTAAAAATATGGACACGGGTGAAGAAAAAATGATTG
CTCGCGATAAAACCGTAGAAAATATCTAATCAGAAGCAATAGGAGTGTTAGCTATAGAAG
AAAATTCCTCTGCACAAGAATTTTTCATAGCATTTAATATATCATAATCTGTAAAATCTA
ATTTTATCGGTGTAATAGTAATAAAACCTCCTTTTATTTTATCTACACTACCACTGCCTG
AGTGTTCCCGAGACCAATTTAAGCTCAAAGAACCATTTAAGTTTTCAGTAAAAGTTAAAT
CACCATCAATGTTATATTCACCTTGTTCAGCAAATTCGACCCCTTTCACTTTTTCTGTAG
CAGGAAAATTTATACTCATCACTATATCTTTAGGCCAACCAACTTTCATTAGCTTGCTGA
TAACCTTTGGTGCAAAAACTTTTGTATTGTTCCAGTCTATTTTATCATGATAAACTTGGC
TCAGCGCAATAGAAGGTATAGATCTTGCAGCACCTTCCATTGCAGCACCGATTGTGCCTG
AATAACAAATATCATCTCCAACATTTGATCCAATATTTACTCCAGATAATATTAAGTCTG
GTTTTTTATTCATAATTTTATTTAACGCGATAATGACACAATCTGCGGGAGTACCAGACA
CACTAAACTCCCTTTCACTATGTTGACTTATTTTAATAAATTGCTTTACTGGATAGTCAA
GAGACCTTGCAGCTCCACTCCTATCAGTATCTGGTGCCACTATCCATACTTCCGATGCAA
AATTGTGTGCAATTTCTTTAAGTAGTCTTATTCCTTCACTTTCAAAGCCATCATCATTTG
TTATCAATATTATCATATGCAGTACTCGACTATCAAAGTATACTGATGAGGTTTTAAGTT
TCTTTGCATAACTATGAACTGTAACAAAGAACCTGCTACGAATCAATAAGGAAAAATTAG
AGAGTGACCAGNAGAAAACCTTGCTATATTTCCCAAAAATGCTTTCACTCTTTCAAGGCA
AGTGGATGGTTCTGCAGGTATTGCTACTTCATCTATCTTACCATATATTGCTGCATCTAC
GACTTCACCTGTTATTAATTCCCTTAGCTTTTGTTTTATCTGTCCTCTACGAATATGTTC
TCCATAGTCATTATAAAACTTCACATATAACTCTTTAAATACAAATTCTTTTATAGCACT
TCTCATATGAGAAATTCCATCCTTTACTTCATCATTTGCATTGCTCAAATCCACTTCAGA
ACCTAGCGAATATAAGTCATCAAAATTTTCTTTTAAAATTTTTATTTTAAAGTAGTGCTT
ATCTACAGATCTCTCAAGAAATCTTTTAGTAGCATTACCGGCCAATTCTCCTATTATCTG
AGGCTCTAGTTGAGCTGCAAAATTATTTTCTGCTTCAAGGCCACTTAATGCATAAATGAT
ACGATTAAGCATTCCAGGACCACATTGGCGATTACTTTCCTCAAAACGAACCAGCAATAC
AGATTTCAATAGCTCTACATCTGCATTTTGCTTTCTTGCTGCAATTAAAACTAGATTTAT
GGCCTGTGTTAATGTCAGTCCGGTTTTGGAATCTACCCACCTTACCCATTCTCCTTCTCT
ATAATTATCTACCTTCAAATAAGGCGCTATCAGTTCTTTCTGCTGATTTGTCAAACCGCC
TATATAGTTTTTAAACTCTTCATCCAGCTCATTTGACGGAGTCCCATATTCTTCCTTTAA
TTTTTTGGCACACTCAATAACACTTTGCTCAAAACTTCTAGTATGAACATTCTGATTACC
AGTACCTACATCACTTACATTAAACAAAAAGCTCATTTGCTTTACACTTAAACCCAGAGG
CGAGAAGAGCTTTATTAATGGATACTTTATTAACTCAAGAAGTGCTACTGGGATCAATAA
TATAGTATTAATAAGCACTAAACATATTCTAAGACCCAACGCTCTACTATTTGATAATGT
TCTGCTAAGCTCTGATATCTTCGATGAACAATAGAAAAATGGTAATTGGATACAATATAT
TGAGTATATAGAAAAAAATAAAATCTTATCTTTCAACCCTATTGTCGGGTCATTATATAC
TTCAGAAAAAATGTTATCATCACTATTTTCATTTTTGAAAGATTGATAGCTACTTGTAAT
CTTTTCTGTAAAAATAGAACAGAGCTTATGCAGTCCGTAGCACAAAACACAAGTGGCAAG
TAAAACTGCAAGTGTTCCAAAAACAGCTAACACCTCACTTGAAGTTTTGGCAAGAAGGAA
TGCATAAAGCGCATCAATAAAGATCTCAAGTAAGTAGTCAAATAAAAAAATTGCTCCAAT
AGCAGCACCAACTAATAGAACATACCCACAAACAACCAAAAATGTTTTTAACCTCGGATT
CATAAACCACTTCTTAATAACCTATTAATATACTTCTCATTATATGCTTAAATTAAAAAA
ATGCAAATTTTTATACAAAAAAGATCAATTGAAATTTTCGAGCTTCAGCTATATTGTTAA
TATATTCAGATAAAAATTAAACATTGTTGTGTCAAATAAAATAGGCTTTTTGGCTATTTT
CGCCTTGGTGATCAGTAGCCAAATCGGCTCTGGAATTTTTATGCTCCCAATTAGCCTTGC
ACCATACGGCGCTTATAGCCTCATAAGCTGGGTTATATCAGGATTTGGTGCTATATCTCT
TGCTTTAGTTTTTGCTTCACTCTGCGCAAAATTTCCAGAAACGGGTGGTCCTCATATTTA
TGTGAAACATGCCTTTGGCTCTACAGCAGCTTTTTTTGTTGGCTGGACATATTGGGTAAG
CTCGTGGGTAAGCTCAACAGCTGTGACAATTGCAAGTATCGGTTATTTAGCCCCGCTTTT
TCATAATGATATACAAGATATACGTTTGCTTTTAGAAATAACATTAATTTTAGCTATTAT
GCTAATAAACTTAAGGGGAGTAACTACTGCTGGGCATGTTGAGCTTCTGCTGACCATTGT
TAAAATTATTGCACTTCTCGCAATACCTATCGCAGGGTTGTTTTTCTTTGATAAAAATAA
TTTTATTGTAAGCGAGGAAGTATCAAACTTTACAATATCACAAACTCTTGCTCGTTCTAC
ACTCCTTACTCTATGGTGTTTTATTGGACTTGAATCAGCAACGGCACCTGCAGGATATGT
CAATAATCCCTCTAAAACAATACCAAGGGCTATAGTGCTTGGAACAGTCTGTGTTGCTGT
GATATATTTCATCAATAGTCTTTCAATTATGGGATTGATAAGTTGTAATGACCTAGCTAG
TTCAAAAGCACCATATGTTGATGCGATAAAAATTATGTTTCCAGGTAATTGGCATTTAAT
TATTTCTGTTGTTGCCTTTATCGTTTCTGTAAGTAATTTAAATGCTTGGTTTTTAGCTGA
TGGACAGGTCACCTTAGGCCTTGCAAAAGACAAGTTAATGCCGCAATTTTTTGGCAAAAA
AAATAAGCATGATGCTCCATTATGGGGAATAATACTCAGTACTTTGGGGGTGTTAGTTTT
ACTTATCCTAACGTCAAACAAAAGTTTTGCTGAGCAAGTAACTTCAATAATTGATATCTC
TGTGGTGTCATTTTTGTTTATCTACTTAGCATGTAGCCTTGCTTTTCTCAAAGTTAATAT
ACAAGACAAAAGCTACTGCAAATTTTTAATTGGAGGTGTGGCTGTATCTTTTTGCTGTTG
GGTAATATACGAGACTTCTATAAAAACATTGTTAATATCAAGTCTATTCCCTTTAAGCGG
AACACTTATTTATCTACTTTGGTATCATAAACTAAAAACTTAACTTAAATTTTTTATTTG
CTAAAATTCTTAAGCTATACTACTGGCTTACATTAATAGAATTAAGAGGTATTGTGTCAA
ATAAAATAGGTTTTTGGGCTGTTTTTGCTTTAGTCATTAGTAGTCAGATCGGCTCTGGGG
TTTTTATGCTTCCAATTAGCCTTGCTCCATATGGCGCTTATAGCCTTATAAGTTGGATGA
TATCAGGAGCTGGTGCTGTGTCTCTTGCGCTAGTTTTTGCTACGCTATGTGCAAAGTTTC
CAGAAACAGGAGGTCCTCACGTTTATGTGAAACATACTTTTGGTCCTGCTGCAGCGTTCT
TTGTTGGTTGGACATATTGGGTAATCTCATGGGTTAGTACAACAGCTTTAATAGTTGTGG
GTGTTGGCTATCTTACACCATTTTTCCATGAAGATATCAAAAGTATGCGTTTATTTTTAG
AGCTGTTGTTATTTACAATCATTACATTAATAAATTTAAGGGGAATAGCTACTGCAGGGC
ACGTTGAGTTTCTGCTCACGGTTGTGAAGGTTGCTGTATTGCTTGCAATACCTGTAGCAG
CGTTGTTTTTTTTCGATAGAAATAATTTTATCATAAGTGAAGAAATATTAAGTCTTACAA
CATCGCAAATTCTTGCCCGCTCTACACTCCTTACTTTATGGTGTTTTATTGGACTTGAAT
TGGCAACAGCACCTGCAGGGTCAGTTGATAATCCAGCTAAAACTATACCAAAAGCTGTGG
TGCTTGGCACAGTTTGTGTTGCTGTTATATATTTTATCAACAATTTTGCAATTATGGGAT
TGATCAATGGCAACAATTTAGCAAGTTCAAGAGCACCATATGTTGATGCGATAAAAATTA
TGTTTTCTGGTAATTGGCATTTAATTGTTTCTATAGTTGCATTCATTTTTTGTGTTGGCA
GTCTAAACGCTTGGGTTTTATCTAGTGGACAAGTTGCTTTTGGTCTTGCAGAAGATAGAC
TAATGCCAAAATTCTTTGCTAAAAGGAACAAGCATGGCTCTCCTTTTTGGGGAATAACAG
TTAGTTCAATTGGAACTGCAATTTTACTAATTCTCACTTCAAACAACAATTTTGCCCAGC
AGATTACGTCGATTATTGACTTTTCTGTAATTTCATTTTTGTTCGTTTATCTTGCATGCA
GTCTTGCCTTTCTAAAGGTTATTATACAGGAGAGGAGTTGTTATAAGCTTTTAATTGGTA
GCATAGCAACAACCTTTTGTTGTTGGGTGATATTAGAAACCCCTGTAGGTACTCTGCTGA
CTTCGAGCCTGTTCACTGCAAGTGGCATACCCATTTATTTATTTTGGTACTGCAAAACTT
CTGTGCAACAAATTCAGTAGTGAGAGATACACTTTAAATGGTTAATATTTATGGGCCAAG
ATTTTTTTTCTCTTTATCTACTTGTTCAATATTACCATTCTCAAGTTTGCTACCTACTTC
TTCTGTGCGTTTATTATCTATGTAGATCTCATTTTTTGCTTTATTAGAAAGACCTATTTG
CGATTGCAGTTTTTTATACTCTTCTTTTTCAGGCGTGAAAATTTTCACTAAAGATCTTCC
TATTATTGGTATTGAACTTAAAAAATCTCTTAATCCAAAAGATTCTTGCTTCTTGTTTGA
AAGATGCTGGTCTATCTTAGAAATTTTCACACCATACTTTTTATCATCAAAATTTATCGC
TGGCTTGCTTTTTTTCGAAAGAACATTTTGAATCTCTAATCTATTGATTTTTTCAGGCTT
TTGAAATGCAGATACTGCAGGTTTGACCTTAGTGTCATCATGTTTTTTACTCATTTCATT
CTACCATGCAATATTACTAGTGTCTTATAATTATAACTAAATTCTGGTTAATTGCAAGGT
AAAAATATTAAAGTAATTGTAAATTTTATCAGTAAAAATATAATATAGTTTTAAAATCAG
AGGTTTATTTATATGGGATGTAAGATTGCAGTTATTGGAGCAACAGGAAGAGTAGGATAT
GAGGTATTGACCATGCTTGCTGAGTTTCAAAAAGAGGGAAAATTTTCGATAGATTCTGTT
GTTGCTTTTGCATCGAAAAAATCAAAGGGAAAAAAGGTGAGTTTTGGTGACAAAGAGTTA
ACAGTTTTATGCCTTGAGGATTATGACTTCGTTGGAACTAATATAGCCATTTTCTGTGCA
GAATCTCATGTTTCTGAGAGATACGTACCAATTGCAACTGAGGCTGGGTGCGTTGTGATA
GATAACACTTCCTACTTTAGGATGAAAGAAGGCGTGCCACTAGTTATTCCAGAGATCAAC
AAAGATAAAATTACGGAATATAAAAACCATAACATAATATCTAATCCAAACTGTACTACA
ATACAAATGTTGCTGGCATTACATTTATTACACAAAAAAGCAAAAATAAAGAGAATCGTT
GCTTCAACTTATCAATCAACTTCTGGTGTAGGTAAAGCAGCAATGGATGAGCTTTACAAT
CAGACAAAAAAAATCTTTATGAATGAAGCTAAAAAACCTGAAATATTTCCTAAGCAAATA
GCATTTAATTGCATTCCTCATATAGGAGAGTTCATGGAAGATGGTTCTACAAAAGAGGAG
TGGAAAATGCAAGAGGAGACAAAAAAAATTTTAGAAGAGGATATAAAAGTAACTGCAACT
TGTGTACGAGTACCTGTTCTTGTTGGTCATGCTATAGCAGTAAATGTAGAATTTGATCAG
CATATAACTGAAGAAGAAGCTCGTGAAATGCTCAGTGAAGACGATGGAGTTTTAGTACAA
GATAAGCGCGAAGATGGTGGATATATGACTCAGATTGATGTTGTGCAAGAGGATGCCGTA
TACATATCGCGTATTAGACAAGACGATACCGTTAAACACGGATTAAATATGTGGATAGTA
GCTGATAATCTACGCAAAGGTGCAGCACTAAATATAGTGCAGATCTTGGAGATCTTGATC
AAAGAGCATTTATAGCTCAATAACTTAAATCTATATTGACATGTCCCATTTTACGCTTGT
CCCTAACCTCTTTTTTCCCATATATGGTTAAACTAGCTTTTTCGTTGCTCAAATATTTGT
GAGAATTATATATATCATTACCTATTATATTTTTTGTCATGCAAGGAAAGCGTAATACTA
CTTCCTGCATAGGTAATCCGCATATTACCCTCACCAGCTGCTCGAATTGACTAACGTTGC
ATGCATCCAAGCTCCAGTGGCAAGAATTGTGGGGTCTTGGGGCCAATTCGTTAACTAGTA
ATTCATGATTTTGAGTGATGAAAAATTCAATAGCTAGGATTCCTACTACATCAAGTGCAG
TTGCTATTTTCTTTGCAGTTTTTTGTACCTCTTGGGCTAATTTATTATCTATTTTAGCTG
GTGCTATTGAAGTATTAAGTATTCCGTCAACGTGGTGATTCTCTGCTATAGGAAAAAAAG
CTACTTTACCGTTTTTATTTCTTGCAACGACTATTGAAACCTCTTTCAGTAAATCAACAC
TTGCTTCAAGAATGTACTCTTTATTCCAATCGAAGGAAGCAAATTGCTTCAGTTCAGAAT
CATTTTCAATCACATATTGTCCTTTTCCATCATAACCCATTTCTGTTGTTTTTAGCCTCA
CTGGATAGCTAAAAGTTTCACTACTTTCTAGTAGCTGATTATAATTTTGTATACTTTTGT
AATCAGCAGTTTTTATGCTTAAATCTCTAATAAAATCTTTCTCTCTCAGCCTATTTTGCG
AAATGTGTAACGCCTTTTTGCCTGGATAAAAATCTGCGTGCAGCGACACAATATCAATTG
CACTACATGGAATATTTTCAGACTCAATAGTGACTAAATCCACACTCTGTGCAAAAGATT
CAAGTGCCCTCTTATCACAGAAGTCTGCTATTGTTAAATCATCAGCAACAGAACAAGCTG
GATCGTTTTTAGCACTGGCAAAAATATGCGTTTTGTGCCCAAGTTTTATTGCAGCGATAG
CAGTCATTTTACCTAATTGCCCACTTCCTATTATTCCTATCACTTTTTTATCCAGTGGAT
CTGTTTTGTTCATCATGTAGATTAATATTTCCTAGTTAGAGTACGATAATATGCTTGGAA
AATCTATGAAAAAAGTGTATAATTGAAGTGTGTTAAATTTTTATCATGAACACTTTACGA
TGACCATGAAATACACACTTATTACTCATTCTGTTGAAGTTACAGTTTTGCCAATTTACA
TTGAAGAGCAATCCATTCCTTATGAAAATTGTTACGTATGGATGTATAATGTTAAGATAA
AAAATAAAAGCTCATCAACCATTCAATTATTAAGTCGCTATTGGCGAATAATAGATCATA
AGGGCAAAATAAATGAAATTGCTGGAGTTGGTGTTATTGGAGAACAACCTGTAATAAAAT
CTGGAGAGGTATTCAAATATACAAGTGGAACATACTTAAATACACCATCAGGAATAATGC
AGGGTAAATATGAATTTCTGAACGAAGAGAGCATAAAAACCTTTGATGTTATGGTACCAC
CCTTTTCCTTAGATAGTCCATACGTTAACACTAGACCTCATTGATCATCAAGATAGTGTA
TTTGTTTAAGTGCATCTGAAACCAGTGCTTCTTGTTTTGTCATTTGAGCTTCCATAATGT
CATCCGAGTAGCTGATACTGAGATCCAACTAAGTTGATAAACACGAAAGCACTGACCATT
TGCTTCTATAGTTGTCTTTTTTCGTCTATCTTATTTTGTGTAACCGTTCACGGAGATAAG
GTGGTTTACAAAGTAAGTATAAAAGTGTAAAGAGATAGGAATCTAA
>NODE_6_length_33887_cov_0.240944
TAAGTAGGAAGAATGGGGCATGATTAAACTGAGTATTACAAGCAATAGAGACCCAATAGC
ACCCACGCTTGTACCAGAAATTACACACCATATTGCTCCAAGTTTCTTTAAGATCTTACT
GGAAAACAGGCTAATAAGTGAGAAGGACCCAACTATTGCACCTTGATGTAGTGCATAAAT
AGTGCTAGATAAACCAAAAGTCTTCATATACAGAAAAGGTCCACAAGTGATGAATGACAT
ATAAGCGGCAGAAAAGAGACTCGGTACCAAAGACAACGTAACAAATCTCGGACTAGATAG
TAGTTTTCTGTAATCTTTCATCATTTTTTTCAAACTGAAAATATCGCGGTCCTTTTTTGT
TTCTGGTAACAGAAAAAGCAGCAAAACCCAAGAGATTAAACAAAGTATTGCAACAGTTGC
ATAATTACCACGCCACCCTACAATTTCATTGATGAAACTGCCTAACACTGGCGCAATTGC
CATGACAACTGTTAGAACAGAATTCATGATTCCAATAAATTTTATTGCTTTGTCACCCTG
ATAACTGTCTGCAACGATTGCAAACACAACTACAGATGTGCTTGCACCAATACCTTGAAT
AAAACGAGAAATTAAAAGGGAAAAAACCGACGGTGCAAAAACACAACCAACAGCACCGAT
GAGTAGCAAAGTGTTACCTATGATCATAATCCTTCTTCTGCCATAACATTCAGACAATGG
ACCAAAAAATAACCCTCCTATGCAAAAGCCTAGGAAATTATAAGCAATAGTTAATTGAAT
TGTTCCTTCTGATACGTTAAAATAGCGCACCATATCAGGAAAACTAGGTACGGAAATGTC
AATCTCAATGAACTTGGCAATTAGAGACAGGATTAACAGAAATGGTAGTAACATTTGAGA
TTTTTCATTAATGAATAAAAATATCACATTTAAAGCGTTGAAAGAAGAACATTTTTTACT
GTTATTAAAATGGTTAGAAACACCTCACGTAAAGCTATGGTGGGATGCAGATATAAATTG
GACACCAGAGTTAATTGAGAAAAAATATAGTACCTACATTAAGGGGTTCAAACGTTTGAA
GTTTGAGACACAAATTATTGAAAAACCAATGCACGCATTCATTATTAATTGTGATGGAGT
TGATATTGGTTATATTCAATACTATAATAGGCAAGATTTTCCACCTGAACAAGGCTACGA
TACTTCAGAGCTTCCAGAAAGTTGTGCTGCTATAGACTGGTATATCGGAGAGCTGAATTA
TGTAGGTAAAGGAGTTGGTTCACAAGCTTTGAATATATTTTTAAACAAATTTGTCTTTAA
AGTTTATGAGAATGCCTTTGTCGACCCAGGTATAGCAAATGTTTGTGCAATCCGTGTTTA
CGAAAAAGTTGGCTTTAAAAAAATTATGGAAAGTAATAGTGCGATTTTAATGATTAAGGC
AAGAATTCCTGAGAACCATTCAAGATGAGTGTTTTTTCAACAATCTACCTAAATTACTAC
AAGTGGTTTATAAAAATATACAAGGAGCTTTATACAAACTTAACATAATTTAATCATAAA
AATATCATTATTAAGTCCTATATAAGAACAAATTTTGGCACTCAGTGAATCTTTTTTAAC
TAACTATGAACTTGATTAATTGGAAAATAAATTTTACTTACTTTTACAATACCTTAAAAT
CTAATATCACTTTATCAGCAAAGATATCACAATAGGCTAGTATGTTCTTTACTCTTTTCC
TCAAAATATTACCTATTTACATTACAATACTTATTGGTTACTTAGCAGGAAGATATCTTA
AAATTGATAGAAATACTATATCTCAAATACTCTTTTATATAGCTAATCCAATAGTGATTT
TATACGGAGTATCTCATACAGAAGTTAATTTAAAAGTAATTTCTCTGCCGATTTTGATAT
GGTTTATAGGTAGTACTATGTCCTTATCAGTGTATTATCTTTCTTCTTTTTTATTTAAGG
ACAACACGAGAAACATATTAGCGTTTAGCTCGGGCAGCACAAGTATGGGTTATTTTGGTC
TACCGATTGCCATGGCTTTATTTGATGAAGATTCAGTGTCTGTGTATGTTGTCTGTTACA
TAGGAATGGCACTATTTGAAAATAGCTTGGGATTTTATATAGCTGCAAATGGTATCTATA
CTGCAAAAGAATGCGTATTAAAGTTACTCAAACTTCCCTCATTATATGCAATGATTCTAG
GTTTCTTTTTAAGTATATATGATATACAAATACCCACTTTTTTGACAGATGTTATGATAA
ATATCAGAAGTACATTTATCACATTAGGAATGGTGCTGCTTGGAGTAAGTATTGCACAAA
TTACAAATTTTAAAGTAGATTGGAAGCTTGCCTTGACCACTATTGTAGCAAAGTACATAT
TCTGGCCGTCATTTGTTTTGGGAATTGTCTTGCTAGACAAGCATGTTACAGGTATATACG
ATGAAAGCATCTATAAAGCACTGATGTTACTGGCTATTATTCCGATTTCTGGATCCAGTA
TAATACTTGCTAATATTTTAAATTACCAACCAGATAAAGCTACTTTATTGCTCCTAATTA
GTACTGCAGTGGGACTATTTTATGTTCCACTTATAATATCATTATTTTTTACTAAACTTG
TCCCTTTTTGATCAAAAATTTAAGCGCTAGCCTATTCACAAAACTTGAATTTAGACTAGA
CTTCTTGGATAATCATAAAAGAAACTAATCCTTTTTTCCTCTCCTTTCTTATTTTTTTAC
ACAGAATAGGAAGTTATCAATTGATGGAATTTTCGCAATAATGTCAATAGCAGTAAGATT
TCCTACACCTTTTAGCAGGTCTATAGTTGAATTTGGATGTTCTATGAGCAGCAACAAATA
AATGTAACTTGCCTTTTTCTATATGATGCTATTAACCGAATAGGTATTCGCTTGACATTT
CCATATCTTTGTTATCATTAGTAATACTAAAGGGAAAACTAAACTTAATAAGATTTGGAA
GCATATTGTTGTTCTATGATTCACGTAATGCTGCTATGCCTTCGTTGCAGACGTTGTCAT
AAAGTAAATTAAATTCTTTAATATTTGAAAAACTACCACCCCTTAGCGCACTCATTAATA
TTATTCCACTTTCAACATCAATATCATTAGAAATTAAATCAAGTTTAATAAGATTTGGAA
AGTTACCATTCTTTAACAATTTAGTGATTGCTATTGAGCCTTCTGCGCCAATAATGCTAG
AAGTTAATTTACACTCAGTAATATTTGGAAGATTAATATTCTCTAATGCTTCATTTAAAA
CTTCTCCGCACTGAGCATCAATATAACAATTAGATAAAGTCAAGCTTGTAATATTTTGCT
TTTTCTGTAAAAAGTTTACTAGCTTTTCCATATATACATATAGATTATTTAACTCTAAGG
TGTTACTATTAACATATTGATTAAAGTCAACTTCCATGGTTTCTGTAAGTTATAGAGCTG
CTAATTATAGCATAAATTTAAATAATTGTCAACCTTATGAACAACTAACTTTACTTCTTT
TTAACCTGATACCTATGCTTTGTTTCAAATTTCCATCAAAAAGTAACATTACCCCCTCCA
GTCAACCTTTCTGCTTCATTTCGTGAAATCAATGCCTCAATAAATTCATCTAGTTCACCT
TCTTTTATAATCTGTTCTAGTCGATGTGAAGTGAGATTAATTCTATGATCTGTTATTCTT
GATTGTGGAAAGTTATAAGTTCTTATACGTTCAGAGCGATCTCCAGAACCAATTTGGCTT
TTCCTCATTGTTGACCTTTCCATTTCTTTTTTTTGTCTTTCAATTTCGTATAGCCTTGCT
CTCAACACTTTGAGCGCTTTAGCCTTATTTTTGTGCTGCGATTTTTCATCTTGCTGTATT
ACAACTATCCCTGTTGGCAAGTGGGTGACCCTTACTGCGCTGTCAGTTGTATTCACTGAT
TGCCCTCCAGGACCACTGGATCTATAAACATCTATGCGTAAATCTTTTTCTTCTATTTCA
AAGTCAACCTCTTCTACTTCAGGTAATATTGCAACAGTAGCTGCGGAAGTGTGCAATCTT
CCTGAGGATTCAGTTTCTGGCACTCTTTGTACTCTGTGCACCCCTGACTCAAATTTCAGT
CTTGCAAAAACTTCTGTTCCATTAATGAGTGCAGAAGCTTCCTTATAGCCACCTATACCT
GTATTAGAAATACTTATTGGCTCAAACTTCCAATTTCTTCTTTCTGCATATTTTTGATAC
ATACGAAATAACATCGCTGCAAATAATGCTGCTTCTTCTCCGCCTGTGCCTGCTCTAATT
TCTAATATTGCATTTCTTGAGTCATCTTCATCTTTGGGTAATAATGCCAACTTTAGTTTT
GCTTTTACTTTCGGTAATAGTATCTTTTGCTTCTCAAGAAGTTCTTCTTTTGCTAACTCT
TTTATATCACCATCGCTGTTCTCATCTTTCATGATTTCTTCTAAATCTGAAATTTCTTCT
TTTAATATATTATATTCATCGATTATCTCGATAATTGGTCTGAGTTCAGAGTATTCCTTT
GAAAAACTAACGAATTCTTTTTGACTCAAATTGGTAGGGTTTTCCAGATTTCTCTCTACA
TCAGAAAACTTTTTTTTTAAGTCTTGTAAATTATTCTCTATATCCATATAGTACAGGTCT
AGTTTTTAGCTGTTTAAGTAAGTAATATATACTGAAATAAAAAATTTCTTATATCAAGCA
ATAACACTATAATTGTCTCGAATATTTCTACCTAAGTATAATGGCAAAACAGATAACATC
AATCTGCAGCTTCATATTTGGAGCTTCAGACAAAAAATCATTACCAGATGAGTCGGCTCC
AGAGATTGCATTTGCTGGTAGATCAAACGTAGGAAAATCAAGTTTAATCAACTTGCTGAT
AAACAGCAAAAAAGCTGCAAGAGTTTCTTCTAAACCTGGATGCACTAGACAAATAAATTT
TTACTCTATGTACAATGATAAGTTTAGGATTGTCGACCTACCGGGTTATGGCTATTCTTG
TGCAAGCAAGGAAGAAGCAGTACAATACTTAAACCTAATTGAGTACTATCTAATTCACAG
GAGAAATCTAAAAAGAGTGTGTGTGCTTATAGATAGCAAGGTAGGATTAAAAGAAATAGA
CAAAGACTTTGTTTATTGGTTAATATGTAATAATATTAACTTTAATATTGTGCTAACAAA
AATAGATAAAGTGAATCAGGAAAGTCTAGATGCTATTCTAGAAAATACTCAAAAGTGGGT
TAATAATGAACATGTATCAATTCATCAAATAAGCATTCGTGTTAAGCATAAAATCACCAA
GGTAAGAGATGAGTTTTTCAAATTTACAAGATAAAAAAATGAAAAGTGATGAATCTTTAA
ATGGTAAGATGCCATTGAAGGAAAAAACAGAAATATTATTTGAAGTTCTGTCTAACATAC
CTAAATTTGTAGGCGAAACTTTTATCATCAAATGCAGCAGTGTAATAATCTCAGATGAAA
CGCTGCTTAGTGCTTTTGCGCATAATGTTGTTCTGTTGAAACAGCTTGGTATAAATCCGG
TGGTAGTTCATGACGGAGAATATGAAATTAACTTAGTGTTAAAAATGCTAGGTATGAATG
ATAAGTTTATAAATGGTGTCAGACTTACAGACAAAAGCACTATGAAAATCATTGAAATGG
CACTGTGTGGTTCAATTAATAAAAAAATTGTTCAGCATATAAATTCTGCTGGTGGTTCAG
CTATTGGACTATGTGGAAAAGATGGCAACCTCATAAAAGCTGAAAAGATAAGCACTACGC
TTAGGGAAAATAGATTAAATAATATTGAAAAAATACTAGACATGGGATTTATCGGTAGAC
CAACTGAAATCAATCCTGATATATTATTCTTTATTGAAGAATCAGATTCTATACCAGTTA
TTGCACCTATCGGTTATGGAAAAAATGGAGAAACATATCATATTGATACTGATAGCACTG
CAAGTGCAATTGCACTTGCAGTTTACGCATCTAAAATGATAATCTTGAGTGATACAGATG
AAGAAATAAACAAAGTTGGCAATAGAAGAGTCTTGATTAAAAATTTAAAAGAATCGATTG
ATTGTGGAAAAATTAAAGGAGAAAAATTTGTTGAAAGGCTTATGTCATATACTAAAATGG
TAGAAGAATGTGCAGGGGTTGTTCACATAGTTGATGGTAGAGTACCTAACATTATACTTG
ATTTATTTACTGAGAATAATTCAGGTATATCAATAATGGATGATTAATAGCTGTACTGCT
TATAACCATATGAACATTGAAAATTTGGGAATAGCTTATGTCAAATTCCTATTCTCTTTT
CCAGTTTTTTAGGGTTTTTTTCTTGCAAGCATAATAGTTTCGTATACATAATGAAACCAA
ATGGTATTTTTAGCTTGATAACAGAGGAAAATAAAGAGGGCTTGGGTGTAACACTCAAAT
AATGATTTACCTTATGGATACCGCTAGAAAAGTTGACTAAGGTATACAATTCTCTCTGCG
TCAAGTTACTCAAGATATCGAATCTACAAACGCTTTGGATTGAGTGTGTTTGATCAATTT
GAGTGCTTTAAATGAAAGGCGAAAATTGAGCATACTACGCCTCTGTACACAGTATCTTTA
ATGCAAATGCCCATGTGATTCCATAGATAATCTCTGTTTTTTTATTTTATCTGTCCATTT
ATCATTCTCTATATCTTGTTTGTTGGTTGCTCTTTTTTCTTGCTCAACAATTGCCTTATC
TATCTTCTGATGAATTGCATTAATTGCATTTTTTTCTTTGTATACTTCGCTTTTTCCTTC
AACAATTAAATTGGTAAAAATATTTACAACAAACTGCACTTGATTATGATTAACCTGACC
TTTTATCGAAGAAGGTAAAGAGTTTAATTCCATCAATACTTCTGATGCTGTTTTATCTTG
AGTGGAAAGCCCTAAATTATCTGCTACTTCACTTATTAATAACTCTCTGTTTTCTTTATT
ATCTTCCAATTTAGTATAATCACGCAGTAGATCCATAACTGCAGATACTCTGACTTCAAT
AATATCATCAACATCTTCACCTCCTAGAGCAACTCCTGATTCCAATAACTTCTCTCTGAG
GTTTTTGCTTAAAAGATTAATAAATTCTTCATTTGCATCTGATCCTATGGTTGATATCGT
ACCATCTAAATAGTTATTTACTTTGGTTTGAGTACCTAAGTCATGCTCTATTTGTATTTT
TGTCTCATATTTAAATCCTAGTTCTGCACAGAATTTCTGAAAATATTCTTTAATAATGTC
AAACAAGCTCTTGCCATTATCTTTATAGTTTTTTAGCTCTTCAGGAATAGTAAGTGATAA
CTTACCTTCTTTATATATTATACCATTTTTGCTATCTTGAGATTCAAGTGTGAATTCTAA
TGAGCTGGATAGGTCACATATTTTCTCTTTCGGATTGTTAAGCGTGGTTATAGGCATTGC
CATATCAGACTTCACTTTTATGTGGTTGTGATCAGTGCAGTAAATGTTTAGCGCTTTTTT
AGGACTATGTGGAATCAAGCTACAACTACTGAGTGCTGCATGAGATTCATTAAATATACC
AGCTTCATACCCTGCTTGATTACAATTGGTGACTAGCTCTTCTAAAATAGCATTACTTGG
AACTTCTGCCCCAGCGTACCTGAACATTTCCTTGAAAATTTCCTTTGCTAATGCACGGTA
ATCTTTTTTGGAGAATAGATGATAAGAGCTTCTCCCTGCGTTATAAAATCTCTCAAATTC
CTTTCTATATTCATCAATTTTTTTTTCATCAGCAACTGTAGGGCTATTACAATGATTTTC
CCAAACTTCAGATAGTCTATCTTGATCAAGCTCCTTAAGTACTGGTTCCATAAAAGCTTT
ACCTTCTTCAGAGAGGTTATCAAAATTATCACGGTTAAAAATCTCATTTTTATAATCTTT
AGCTCCTTCCTTAAATGCAATAATAAAATTTTTATCTATTTCTTTTTCATTAATAATAAA
ATTCATTCTTTGAAAATCTAAGAACATTGTTTCACCGGAATTCGCTAATTTATTATCTTG
ATTTGTTCTTAATTTACTAAAATTGAATTCTTTAGCTGTAGCCTTTAATCTAACTACTGG
ATTCTTCTTTGCCTCTTTCATGATTAACACCTTACTATAAATATGCTGTAAGTTGTACCA
TATAATGATGAATAATTTTATAATATATAAAAAAGTCGATAGTCTATTTCTTTATTTTAG
GGATATAGGAAAGGCGTAGATTTCTCTTTTCATTTGTAGCATGCTGCATTAATATTTACG
TATTAATCTAGAAAATAGTGATGAATAATATTGTAATTGTTGGTCTGCAATGGGGTGACG
AAGGCAAGGGTAAAATAGTAGATTATCTTTCTGAGAATGCAGATGTAGTTGTGAGATTTC
AGGGAGGAAATAATGCAGGGCACACTATAGTAATAGATGATGAGGTTTATAAATTAAATT
TACTGCCCTCTGCTGTTTTGAGAGCGGACAAAATATCTATTATAGGAAACGGTGTTGCTC
TTGATTCACATGCTCTAGTCTCAGAAATAGAGTCATTGAAAGTTAAAGGAGTGGACGTAA
ACTATAACAACTTGATGGTATCCGAGAGCTGTCCATTAATACTTAGCGTACATAAGGACA
AGGAAAAGCTATTTGAAGATTTAAACGGAAATCACAAAATTGGTACAACAAACAAAGGGA
TAGGGCCATGTTATGAAGATAAAGTTGGCAGGAGAGCTATACGCCTTTGTGACTTAGAAA
ACACAGATGAGCTCAATCAAAGAGTGGATGCTCTCCTGAGTTACCATAATGCTATCAGAA
AAGGACTTAACTACCAGGTAGTTAAAAAAGAAGAAATATTAAAGGAAATTCAAGAGATTT
CAGAAAAAATTCTTTTATATAAAAAACCTGTGTGGAAGATACTAAATGATTTTATGAAAG
AAGGTAAGAAAATAATATTTGAAGGCGCTCAAGGCGCATTTTTAGATATCGACCACGGAA
CTTACCCTTTTGTTACTTCAAGTAATACCGTAGCATCGCAAGCGATAACAGGCTCAGGAT
TATCCTACAATGCTCACATTATTGGTGTAGCAAAAGCGTATACAACAAGAGTGGGTAATG
GTCCATTTCCTACTGAACAAAATAACGAGATTGGAGACAGCTTATTTTCTATAGGTAAGG
AACTTGGAACAGTAAGCAATAGAAGAAGGCGCTGCGGATGGTTTGACGCAGTTTTAGTGC
GCCAGGCCGTACAACTCTCTGGAGTTTCAAGCATTGTATTAACCAAATTAGATATTCTTG
ATTCTTTTGATACTATTAAAATAGGCACTGGTTATAAGTATGGCGGAAAAATGTATGATT
ATTTACCCGCATCACATTCAATACAAAAAGAATTAGAGCCAATATATGAAGAATTTCCTG
GTTGGAAAGAGAAAACTCAAGGCAAAAGGTCAGTTAAGGAATTACCTGCAAATTTGATGA
AATATGTGAGAAAAATAGAAGAATTAATAGGTGTACCAATTCATCTAATTTCAACTAGTC
CCAATAGAGAGGATGTTATTAAGCTTAAAAATCTATGAAAACGTCTTGTTAACTTTTATC
TAATAAAAAACGATACTTGTGTGACTTCAAGCAATCTATTATGCAAAGTAGCAGCGTAAA
CGTACAGTGAGCAGTGTGATTTTTCTTAAATACATGTTGATTGTTATAATATAAACATAG
TTAAAGGAGGCGTATTATGATTGCAGGTTTGACTAAGGGAGACAAAGCAGTAAAAGCGGA
AAAAACAAGTGATCAGCTGAGAGAATTGTCAGTTGCAGAATATGTAGTTAAGTCAATACA
TGACTTGCAAAAATTGCATAATAGATTATGTTCATCACAGGGCAACAATTGTTTTAATGA
TAGAGAGAAGTTTGTCCAAGATAGTGATGGGCTTGGTATATTTCAATTTCTCAAAAGCTA
TATTAATGATGCAGAAAAAAATGAGCCTTCCATTAAGAACCTTACTATAATGAAATTTCT
TCACTCAATTATAGAAGATAGGGAACTGTATAAAAAGTTATGCAGTTTCGATGATTTTCT
CGATTGTGAGTTAGAAAATTTGAGAGATAAGATAAGCTTATTAGCGCTTTTGAGAGAAAA
GATGGACTTTACTGATATACAAAAAGCTTATGGTAATTGGCGTTTTAGTAATCTAATAGG
TGATAATGATTTTAAGCGAATGTATGTGGATGAAGCAGTAAAAGAAAGAGAAAAGCCTGT
TAATGAGGACTTTGAGAAAAATATAGGTAAATACATAGAGTTAGTAAAGGAAGGAAAAGA
AGTTGCAAGTAGGTATTTTGGAAAATGGAAAGAGGACTTTCAAGTTTACTGTGAAGAAAT
TGACAATAATAATAAAGTTTTGAATATTAACCTTACTCATTACGACAATAGTGAGCCAAC
AAAGATTAGTGACGTTTTACAGCAAGAGAAAGATATTAAAGAACTGAATATCTATTGCAA
TAAAAAACATGAAATACACGCTCATAAAAAAGATAAGAAAAGATATTATGAATTTAAAGA
AGGTGCATATTATGAAATGACAAGCACTTGGGCTGCAAAAGATGGATCAGGAATGTGTAC
CATGATTATGAATGTGAGTAGCGATGGCATAACTGAAATACTAAAATTTAATGGTGAAGA
TTTTGTTTCATCGAAGGAGATTCTAGAATTAATAAAGCAAAACGATGAATTATATATTCA
AGGTCTCTCCTTATATGATGCTGTAATGGAATCACTAGAAGAGAATAGGGCTACTCCTAT
TAATCTTTACAATGAATCTATGGTGGCTTATCAAGGTAAGGAACCAGAGGGGAAGTTAGA
TCATAAAGTTGATGCTGATAATAGCCTTCCTTCTTCTCCTTCTATTAATAGCAATGCATT
GGAAGCCAATTTACAGCACACTGAAACTCAACCAGAAATTGCTTCACAACAAATAACTGA
TTTACAAAACAGTTTTGGAAAAGAAGAGCGAAAAAACACGGAATTGCAAACTGAACTGGC
ACAAAAAGATGAAAAGTTAGCAAGTGTGTTAGCAGAGTTACAAGAGAAAGCACAAGAACT
TAAAAATGTATGTGAAGCAAAAGGAAAGCTAGAGGGTAAGCTAAAAGGTGTTAATACAGA
AAAGAAGGAGTTAGAAGACAAATTAAAAGAAGCAGCACACATAATGAAGGAAAAGGAGCA
GTATATAAGCAATTTAAAACTTCAAGTGCAAGAGTTGAAAGATGAGCATAAAGCACAACT
GGAATCTTATGAACAAGGGATATGCAAACTAGCATGGGAAGTTGAAGAGTTAAGAAGCAA
GCTAGAGTGTGAGAATGAATGGGATGATAAAGTTGTAGAAATAGCTGATGGACTGGGAGA
AAAAATTCATGAAGCCTCAATAATCAATTTTATACTCCAACAAGAAATATTTTTAATGAG
ACTAATAATGAGTCTTGTGTTCCACTGGAAGAAAAGATGACGTTACTCAGATCTTCAAGC
TCTGATGGCGGATATGGTAGTGATAATGGTTTATCTTCTAACATGAGTTCTATTGAACAA
AGAAGCTTCAATCATCAATTTTATACTCTAGCAGGAAACGTTTTTAGTGAGCCTGATAGT
GCCTCACAAAAGAAGACAGAGTTATCCAGATCTTCAAGTTTTGATAGTGGACTTGATAGC
GATGAGGAAAATTGTGATAATGATTTATCTTCTAACATAACTTCTATTGAGAAGGTAGTA
GAGAGTAGAAGCGTAGGTAGCTCACTTTCCTCTTGCATTGTTAAGGAGATGATTGGAGTT
AAGTTGCAAGAGCAATACTCAAGTAGAGTATAAAAATCTCCTGTATTGATAATAATTTAA
AATCTATAGTAGACTGAAAAAGATTATTAAATTATAATACGACAATGATAAAAGAAGACA
AATCAAAAACAATTTTTGAAGTGGAAGGGGCAGTAACTGCTTTACTACCTGCAGCAGAAT
TTAGAGTGAAGCTGGACAATGAACATGATATTATCTGTCATGTATCAGGGAAAGTGAGAA
GAAGTAAAATACGCATAATTATAGGCGATAGGGTGTTGGTTGAGATGAGTGTTTATGATA
GGAATGCAAAAAAGGGTAGGATAATTAGAAGGCTTAAAGGTACAAGTGACAGAACGATCT
CTAAATAATCTTATTCTTGCTTCATCATCGAAAAGGCGTATAGCTTTACTAAAACAAATA
AATATTGAGCCAGGTTTAATTTTGCCAGCAGACATAGATGAAGTTCCTTTAAAAAAGGAA
CTTCCAAGAGATTACTCAATCCGTATGGCAAAAAGTAAAGCTGAGAAAACACAAAGTTCA
AATCCAAATTACTTTGTGCTTGGTGTTGATACAGTTGTTGCTTGTGGTAGAAGGATACTG
CTCAAAGCTGAAAACGTTGAGCAAGCAGAAAAATGCGTTCGCTTGTTATCAGGAAGAAGG
CATAGAGTATACACCAGTGTGTGTTTATTAACTCCTGATCAATCTAAACAGCATATTAGG
ACTGTAGTTACAATAGTGAAATTTAAGCGTCTCAGCGAACAAGAAATTAAATATTATTTA
GCATCAGAAGAGTGGAAAAACAGGGCAGGGGGGTGCAACATACAAGGTCTTGCAGGAATG
TTTGTATTATTTTTACGTGGCTCATACTCTTCTGTAATAGGGTTACCATTACATGAAACC
CATTGCTTGCTAAGTAATTACTTTAACCTATACTAATACCATTGTCCTTTTTTTGTTTTT
CTTCAGCAATAAGTTTAGCCCAGATTCTATTTCTATTTGCTAATGCAATTCTATTGCGAT
CAGGACTATCATTGCGTTCTGTTAAAGTATCTTTTCTTTCCTCTTCTACTATTCCAGCTT
TCAGTTGTGCTGCATCTTTTTCTAGCAATTTATATAGTTCGCTATTTTTGTCTATAGTCA
GATTAGTATTATCATTTTCTTGTTCTGCTTCTTGTTCTGCCACTTTTCTTTCTAATAACT
TACGTACAGGGTCATATTTTTTACCTTCTTTTATTTCTTTCAACATACTTTCTGAGAATA
AATCTTTAGTAGCCTGGTGTGAAGGTTCTCTCAATCCTTTATTCAATTTTTCCAATGTAT
CTTTTGGTTCAATGGTTTCTAATCTCTTCTCTAATTGCTCAGAATTGACCTGAAAATTAT
AGTGGCTAGTGTAAGTTGGAGATGAGTAACCTGAGTCGTTTATTTCTTTCTCCGCTGCAT
TGTCTTTTAGCAATCCAGCTGCTAATAAATGTTCTTTTGTTTGCCCACTCATTTTCTTTT
GATTTACTGGTTTTAGCAGGAATTTCTGAGTTTCTTTATCCAACTTACTGGTAAATTCCG
CAAGTAGGGTATCATCTCTTTGTTCAACATTCATTAGGCTCGCTTTTAACTGTCCAGAAT
TTACTCGAGATTTTTCATGATTAGAGTGAGTTGGAGATGAATAGCCCGAATCGTTTGTTT
TTATGTCTGTTGAGCTGTATTCTAGAGATTCATTTTCTTGTAATTTATCTTCGGTTTCTT
TTTGTTTATCGTTTCCTCTTTCTTCGTTTTCCTTAGTGCTAAGATAATCTTTTTCTTGTT
TATAATCTGATTGAGGATTTGAAAGCGTTATATACTCATCTTCGTTATCGCTCCAACCAT
CTTCGAAGTCAGAAAATTCTTCATCATACTCACTTTCACTACGTAATAACTCATTTTTTG
CTTTCCATGCAAGAATCGAAGCTACATCATTTAGTGGTTGCTTATTTCCAGTATTGCGTG
ATTCTTTAGCGTTTTCATACTTAAATGCATCTTTAACTTTTTTGAATGCAACGTCTTGTA
CTGGTGCAGCGCTTTCAGTAGTTGTAGGATCAAAAATTGCACCTTTTTGCCGATTATTAG
ATATTTGCTCACTTTCATCTGATTTTCGGCTTCCAGGTACAGCATGTCCAAATGTAGCAA
ATGTAGGATTGTCATACCGTTCATCCTCTTGTGTATTATCTTGATTGTAGATTACAGACT
TGGTGAAAATAGTACTGCTTGAAGAAGCATCAGAATATGGAGAATTGTAGTTATTTCTAC
TATTAATCCGTATTGGCTGATACTCATCTTTTTTTTGATTATTAGGTAATGAACTAGCTC
TAGGTGGAAGTGACGGTGGAATCTTTTTAGCAGATGCGTTATTAGAATTTGTAGTGCTAG
TCGTTACATGCTTAAACTCAACTTCTTGATCTTGAGTAGCTTGAACGCCAATACCTTTAC
TAATATCACTTTCTATGAAAGTTTCAGATGATTGTTGTTTCTCTTGTTCTTGTCCTTTCT
CCTTGAATTGTATTTGATATAGGAATAAGCCACCTATTTTTACATCTGTGTTTGCTTTTA
ATTGTTCCTCAGTAACACCATTACGTTCAGTTAGATCTACACCATCTTTATCAATCTTGA
TTTTGATAGTACATTTTTTTCCATTTTTGTCATGCCAATTCAAAGTCATTTCATATGAAC
CATCGGTTACAACATAATGCCTTATTCTTTTCTCTCCTTCTTCGGCAACAAAACCGTGCA
TTCCGCTCTTTCCATCACTATGCAGCGTTGAAAATCCCGAAATTCCTTTCTTCTGACAAA
AGTCACTATTTAAAAACTCGCTGATTTTAAACTCTTTTTTGTCATCTCCCAGTGTAATAC
TTGCGTGATCGCCATATATTGAAACTCCTGCGATATCATCAACATACTCTTTTAACCTTG
CTTTAACTTCACTTTCAAGCTTTTGTTCGGCTTTCTTTATCTTGTTCTGCTCTGGAAGAA
TAACTTCATAAGCTTTATTTTTGTCTTCATCTATCTCCAAATTCCAGATGGGGTGCTTTA
TTAGAAACTTTACTGCATTAAAACCAACTCTGGAATTATAAATTGGGTCGTCTTCCTTTT
TTATTTCATCGAATAAAGTAAAAAATCCTCGAATGAATTCATGATATTGTTGTGTGCTTT
GAGTATTCATATTTTCCCTCACTAATAACCCTCTGCCTTTTAACCTTAGCTAGTACAATT
ATTACGGGAATTGATTTAGTTTTTATTAAAGAAGTTGTATTGCTAACGTGATGACATGAG
CTATTTTATGTTCACATCAAGCAATTTAAGTTGTCATTCCAGTCTGGAATCTAGATTTTT
CTAGACTTGATCCTATAGTCAAATTCATAACTACAAACGTTATAATATAAGAGTAATTTT
CACCAAAAAGTATGTCATTCTAGTAGCTGACACTGGGATCCAGTCGCACTCAGTTAGTGA
GCATAAAATTATTATGTTAAAACATAACATTTTTGATGAAGTTCATGAAAGGCTGGATTC
CAGACTGGGATGACAACTTAAAATATTGCTTTAGCTCTGTTTTTGCAACTTCAAGTATTT
GCTACTCATAGTAAATACTTCTGGATCTTGAGAAGTGAGCTTGAGTATAGCAAGTATGTT
AATAAAAAGCAAAGCAGCAATCGAGATATCAGCTATATCCCAGAGTAACTTAACTCCACC
AATTGCACCAAATGGAATGATTAAGGTAAAAACTACAGTCCAGATTTTGGTGTATTTATT
ATCCATAGATACATAGCGTATTGTTTGTTTTGAACAAAAAAACCAAGTAAAAATAGTAGT
AAATGCAAAGCAAAACATTATGGTCATAATAAAATAGTCAATATAGGGCCAATTCATAGC
TTTTCTAAAAGCAAATATGCACATGTTAGTGCTCTCTAAATCAGTAATCCAAGAATCTGT
GACAAGCAGTACCATTGTTGTAATGAATACTATGAGTGCAACTATAAAAGGAGATATTAT
TGTGATTAGACTCTGTTCAATGATAAATTTATTGTTATTTTTTTTAGGAGTAATCGAGGA
GTGTACAATTCCTTCGAGGCCAAGTCCTATATCTGTTGCAAAAATACCTCGCAAAGTTCC
AACTTGAATAATAGTCAACATTTCTAAAATTAAACCTAAAGATAAACCAGAGTTAAAGCT
ACTAGTTGTAAAAAAACTGCTTGTTATTAATTTTAGAGAAGGAAGGATATTTTCACTAAA
CTTAAATAATATTATACCGCAAAGTGTAAGGTAACTCACCGTCATTATCGGTATCATAGC
CGATATAAAAATTTTAATTTTTTTTAAGCTGAGAGCTGCAACAACAAAAAATATTATGGC
CATTACAATGCCGCCAATAACTACAGGTACATCTACCATGCTGAGTGGTATTGATAGAGA
ATTTACCTGAACAAGATTACCAACTGTTATTGAAACTATTACCATAACAATTAGAAACAC
AATTGTAGCTTTGCTAGAGTTAAATGAGTCATTCATGTAGGCTACAGGTCCACCTATAAA
CCGTCCATTTTTTTCTTTTCTGGTTTTTATACTTAGGTAACAAGTAACATATTTTATCAC
AGAAGTAACAACAATAATTATTGCCATCCATAAAATGGATCCCGGTCCTCCGGTTTTTAG
AGCAACAGCAGTTCCTGAAATATTTCCTACTCCTAAATTTCCCCCTAAGATTGTAAACAG
AGCAGCTATAGAAGAAAATTTATTTTCTCCTCTTTTAGCTCCAATAAGTGAAAGGGCATA
CGGTAGTCTAAATATCTGCAACCATTTTAGTTTAACCGATAGGTAAACACCAGCAACTAG
TATGAGTAGTATTGTTGGCAGTAATAAAACAAACTTTACTGTATCCATCTGTAAAAGAGA
GATTTTTACTTGATCATATAGCAAAAGTTGAAAAATACCTAACCTATTTTCTATGTATGA
CTTCGGTTCCATTATTCTAGCACCTCTTATCTTGTCATACCAATCACAACTGTATGAACA
TTGTAATATGGTACAATGTTAAAACAATGTCATTCCAGACTGGAATCCAGAAAATGAACA
ATGGATCCTAGTTTTAGCTACTCGGATGATAAGAAAAGGATACTTGAATGACAAGAAAGG
GGACACTAGAAAGAAATGGGTGTCATTCCAGTGCTTGACACTGGGATGGCTTTATTGCAT
CACTCAAGAGAAAAGAACTGGCAGTTACTGACAAAATTCATTATAGAATAGCCATTTAAC
CATTGAAGAAAAATATGCCACAGCAAATGAAAGTCAGTAACTGCAATGAATATAACAAAT
TTCTCCAAGAAAGAGGAAATATTTTTCATTTAGGCAAGGTGTTGATAAGAAGTTTAAGCT
ACAAGAGCATTAAATACACTGATGAAGTACGAGAATATCTAAATCACATATTGAAGCAAC
CTTCAACAAGTGTAGATGGAGCACAAGCACAATCTTTAGCAGGTGAAAAGAAACAACTAT
AGTTTTTGTTATTGTTTAGTGTTGACTTAGAAGGTCAACACTAATATACCTCTATATAAT
TTAATGTGTGGAGGTATATGTTAGATAATCCTAAAGGTCTAATTNNNNNNNNNNNNNNNN
NNNNNNNNNNNNNNNNNNNNNNNNNNNNNNNNNNNNNNNNNNNNNNNNNNNNNNNNNNNN
NNNNNNNNNNNNNNNNNNNNNNNNNNNNNNNNNNNNNNNNNNNNNNNNNNNNNNNNNNNN
NNNNNNNNNNNNNNNNNNNNNNNNNNNNNNNNNNNNNNNNNNNNNNNNNNNNNNNNNNNN
NNNNGATCAGAATCCTGTCCAGAAACTACAGAATTTAGTCGCTATTCCTGCCTAATTGGG
AATATTCCGTGAACGGTTACTTGCTTTATTTACCTTACCAATGAGCAGATCAAATTTTGC
AACTTCTTCTTCAGCGCACAATTGAGTGCAAGAAAAAAGTAAAAGTAGGATTGAGTATAT
ACGTATTTTCATAAATACTCTATTTATGAAGAAAATAATTTAAGTTCTATCTATTATAAT
AAAAATATTATATAAATCATTTGTTAATATAATATTATGCTAATACAAATATAGTAGCAA
TTATAACTTTCATATATTATTTTTTTATTTTTAAGCAGTTATAATATTAAAGAGACGTAA
CAAATATAAATAGTAGTGGCTTTGCATAGAAAGTCACAAATTTATTTCCTTTATAAATGT
AAGACTTTTTAGAACTAGAAAGATACCTTGGAGCAACTTGCTCCAAGGCTCTTGTTTACT
TAGAATCCACCCATTCCGCCCATTGCTCCTGCACCCATAGGTGATGAAGCATTTTCTTCT
TTGTTTGGTAGATCAACTATCATAGATTCAGTAGTAATAAGTGCGCTTGCTACAGACACT
GCCGTTTCAAAAGCAATACGAACTACTTTTGCCGGATCAATTACACCAGCTGTTGATGCA
TTAGCGTAGTTCATAGCCTCAACGTTGTATATAAGCTCTTTATCATTCTGCTTAATCAAA
TAGTCAATTATAACAGCAGATTCAAGACCAGCATTTTTAACCAATCTTTTGATTGGAGCA
CTGAGAACTTTTTTGACAATGTTGATACCTATTTGCTCTTCATCGCTTGAAGCTTTTAGC
TTATCAAGAGCAGATGCAGCGTAAAGAAGTGCAACTCCACCACCGGGAACTATACCTTCT
TCAATTGCAGCTCTTGTTGCGTGAAGTGCATCTTCAACTCTATCTCTGCGTTCTTTTACT
TCTACTTCGGTTGCTCCACCAACTTTGAGCACAGCAACGCCGCCTGATAATTTCGCTAAA
CGCTCTCTCAGCTTTTCTTTATCATAATCAGAGGTTGAAGTTTCAATCTGAGATTTAATC
TGGTTAACTCTAGCATCTACTCTGTTTTTTTTATCAGAGTCGCTGTCTTCACTAACAATT
GTGGTATTGTCTTTAGTGATTTTAACATTTTTAGCAGTACCAAGATCTTCAAGAGTCAAA
TCTTCCATCTTGATTCCAAGCTCATCTTTTATGACATACTTAGCACCTGTTAAAGCTGCT
ATATCTTCGAGCATCTCCTTTCTCCTATCACCAAAACCTGGAGCTTTTACTGCAGCAACT
TTTAGACCACGTAATTTGTTGATCACTAAAGTGCTTAATGCTTCACCTTCAACATCTTCT
GCAATGATAAACAAAGGTTTACCAGACTTAAAAATAGCCTCAAGAATAGGAAGTAAAGGT
TGAATAATATTAAGTTTTTTTTCTGTAATCAGCAAATATGGATCATCAAGTTCCACGCTC
ATCTTTTCATTATTTGTAACAAAGTATGGAGAGAGATAACCACGGTCAAACTGCATACCA
GTTGTAAGTTCAACTTCTAATTCTTTTGAACCCTTACTCTCTTCAACAGTGATGACGCCT
TCTTTTCCAACCTTTTTAACAGCATCAGCAATGCTATTACCAATATCTTTATCACCATTT
GCAGAAATTATTGCAACTTGTGCAACTTCATCCATTTTCTCTAAAGAAATTGTGCGAGAC
ATTGATGTAATCTCCTTTAATATCACATCTTTTGCCTTCTGTATTCCATTTTTGATACAA
ATACGATCATTTCCAGCTGCAATTGACTTTGAAGCTTCCATTATCATATTGCTAGTCAGT
ATTGAGCATGTTGTGGTACCATCACCAACTTTGTCATTACACTGAGAAGCACTTTGAGCA
ATGGTGCTTACTATCGCAGAGTGTAATGGTTTTTCAGGCTTTATACCTTTCATTACCTTA
TAGCCATCCTTTGTGACCTCTGGTCCACCATATGGCTTGCTAATTCCTACTGTATTTCCC
CTAGGGCCTGCAGTTGCTCCCACCGTTGAGTCAACCATTGCTGCAACTTCACGAAAGGCT
TCTTGCAACTGTTCGCCTGATACTACTATGTTAGCCATTTTTATCACTCCTTAAATTAAT
AAAAAATTTAGAATATTAAAATACATAATGCACTATATAGTGCATTAGTTTAGTAAAATA
GGAATACCTACTTGATAACAGCAAGTAGGTCTGACTCCTTCATCACGACATACTTTTCAT
TATCATGCTCTACTTCTTTCCCAGCCCACTGACTGTAGAAAACCTTATCACCAGTTTTTA
CAGTTAAAGCTATACGCTCTCCGCTTGAGTTGCGTGAACCACTACCAATTGCTATAACTT
CACCTTTAGTAGGCTTCTTTTCAGCACTTGATGGTAGTACAATTCCACCTTGTTTTTCTT
CAGTAATAGGCTTTATTAGCACGTTATCATCTAATACATTCAAATTTACACTTGACATTT
ATGTTTCCTCATTAATAGATTAACCTACAATTCTATGTAGTCATCTAAAGGTTACATTTC
AAGGGTTGGAGTTAGTAAAAGTGTATAATTAAGGTTTGAACAGAAGTTTTATGGGTTACA
TACCGCTAGCAAACCGTAGTCTAATATCTTTATACGGACCAGATACGAGAGATTTTCTTC
AGGGTGTTATAACAAATGATATTAATAAACTAAGTAGCCAGCAGGCAATTTACTCTTTAT
TACTCAACCCTCAGGGAAAATATCTGTACGATTTTTTCCTCATTGAGCATGATAAATATA
TTTATTTGGAGTGTGAAAATGCCCATCTACAGCAAATAATTGAAAAATTAGACTTGCTCA
AAACTTACCTTAGAGTGAGGATTAAAGACATTAGTTCACTATATAAGGTTGGAGTTTTGT
TTGATGCTAAGTTGGCGAAGTGTAGTAGTAAGTCACAAGTTATTTTTCAAGATCCAAGGC
ACAAGCTGCTAGGAATGAGGATCATACATGAAGATGAAATAAAAGAACCGGTTGGAGATT
TTATTCAGTATGAAAAAGTTAGAATTAAAAACCTTGTCCCAGATGGAGCAAAAGATATGG
TGCAAAATTCATCATTTCCGCTGCAATATTTAATCGATAAGATAAATGGTATAAGCTTTA
ATAAAGGGTGCTATATAGGTCAGGAAGTTGTAAATCGAATGAGCAGACAAGAAAAATTCA
GAAGGAAACTTTACCTTGTTGAGGGAAAAAATGCACTTCCAAATATTGGCACTAAAGTAA
TCAGTAAACATAATGAAGAAGTAGGAGAACTACGCTCTAGTGTCGACAATATTGGACTTG
CATTGCTTAATACTGGAAAAAGCCACGCAAATTTATATGTCGGTGGAGTTAGCATTAAGA
CGTTATAAAATATCTATTCGGGTAAAAGCACCTTTTTCTTGTTTAAGTTATTCACAGAAT
TGTTAATAACTAAGTTGATAACCTAGTAGAGTATATAATTTTACATTTCTGAGTACTTTG
GAGATCTATAATAAATATGATCTCCAAATACTAATATATATATAATTGAGAACAAAAAAA
CTGTTGATAACTCTGAAAAAGATCAAAAAAGACATCAAAAAGAGTATGATTAGATTGAAA
TATTTACAGAAAAACTTACTCAATTGATAAATATCTTAACACTTTTTTGATAAAAGACAA
ATAGAGGGTCGTATTGGAGCTAAAAGATAAAATTTTTAAGTGCTTTTGAAGTGATACTTT
AGGTATTTTTAAAGTAATACTTTTAAAGTATCAATTGAACATTTTTGAGCATTAATCTGG
AGGTTCAACAGGCACTTTTTTATGCTGTTTGAGAAGAGCAAAAATTGCATTTTCTCTTGC
TGAAAGCTTGTGTTTCTTATATTTTCCATAATATACATTATGTAATTTTCATTTTGTCCC
TGGAAGGAAAAACACCTCAAGTACACACCACTCATCAATTTTTTGTGCAGGGTAAAATAA
ACCTTCATANCCTCCTTCCACCTTTGATATGTATCGCAAGCTTCCGTTGAAACGATAAAA
AAGGGTGAAGTTACTGCTATTCACTTTTTGTATCTTTTTTAGCAAAAGCTTCCTCCCAAG
TGCCTTGAGTTGCTGCACGGCTATACTCTGTTACTCTATTTTCAAAGAAATTTGTATGTT
CCACGCCATTTAGTATTTCATCAAGCCACGGAATAGGGTTATCTTGAACATTATATATAG
ATTTAAGACCTAATTGCGTTAACCTTCTGTTTGCTATGTAACGTATATAATTGCGCACTT
CCTCTGCAGATAGCCCTTCAACATCTCCTAAATCAAAAGCAAGACTTATAAATTCATCTT
CAAGTTCAACAATAGTGCGACATGCAGAATATAATTCTTCTTTGAACTCGTCATTCCAAA
TTTCATTATTCTCTTTAATAAACGTATTGAACAAATTGATAATTGAATTGGTGTGCAAGG
TTTCGTCACGTGCTGACCAAGCAATTATTTGCCCCATACCTTTCATTTTTCCAAACCGTT
GAAAATTGAGCAAAATTGCAAATGATGCAAATAACTGCAATCCTTCAGTGAAGGCACCAA
ATACTGCTAAAGTTTTAGCAACATGTTTTTTATCGTGCTTTTTACTTTCCTCAAATTCTA
ACATGTATTCATACTTCTTTCTCATAGCATCATATTTTAAGAATGCTTGATATTCACTTT
CTGGTATGCCAATCGTATCTAGAAGGTATGAATAGGCTGCAATGTGTATAGTCTCCATAT
TGGAAAAGCTTGCAAGCATCATACATATTTCTGTTGGCTTAAATATATTTGAATAATGCC
TCATATAGCAATTATTTACTTCAATATCTGCTTGAGTAAAAAACCTAAAAATCTGGGTCA
ATAAATTTTTCTCTACATTAGAAAGTTTAGTTTTCCAATCTTTCACATCATCAGCAAGCG
GAACTTCTTCAGGTATCCAGTGTATCCTTTGTTGCTGCAACCATGCATCATATGCCCAAG
GATAATTAAAAGGCTTGTATATTGGATCTGCTTCTAGCAACGACATAAGGTACCTAATTA
TTTTGAAGTAAATATTATATTAAATGATATTGAGAATCAGTCAATTTAACTTTTTTGAAA
TTTGACGACAGATAGTTTATCAGTGTATTATGATTTCAAATAACTAATTGACAAAATGCG
AGTATTAATATTTTCTGTTTTGCTGTTTTCAGTAGGCTGCATGCACACTATCTATAATCA
CGGAGTTCCTGGCATTAATGTTGAACTGTGGAGCAAAATAAAAGTAGGTGATGATAGAGA
AAAAGTGGTTCATACTTTAGGATTGCCAACATTAGTATCAAAGTTCGACGAAAATGTTTG
GTACTATGTCTCATATAAAATTAAACAAGCTAACTTCTTGGGAAAAAGGAAGTACAGTAG
TAAGTCTCTGCAAATTTCGTTTAATCAGAATGACGAAGTTACAGATATAAGAGAAATCAA
CGTTGCAGAAAGGTCTTTAGCTGTTGTTGATTGAAAATTTGCTGATCTATTTTTCATCAC
AAGTAACTAATTCAGGTAACGTAAATTCACCTATTTAGAATAAAATCTAACGTGACTTCG
CGCCAAATGTGATGCTGCTCAGCAGGTAAGCCAATTAACGGGCTACATTTATACACTGCA
CGCATTGCATTATCTGCTGCTGATCTAAAAAGAGGATTATTTTGATAAGAACTACTATCT
GCTACGTTGGCTACAACGATCTCGCCTTTACTGGATAATAATAAGTTAATTTTTATACTA
AAATTTTCTTTATAAACTATGCCCTCAGGAATGCTCCAACACTCTGTCAGTTTATCCCTT
ATAGAATTAATAATTTCTGTTACAGCCAATTCATCATCTTTGTTCTCAATATTTTTCTTA
TCTCTTATTTCATTTTTCACCTCTTTGATGTCTTCTCTTAGTTTTCTTTCTACACCCTTT
TTTCTTTTGGGAATTGGAATACCCTCATCAATTTCCTGTATTTCAATAATTTGCCTCGGT
TGTACTAACTCAACTAATTCTTTTTTTCTTTGTGGTATAGGAATAACTGATGAATCATTC
GTTTGGGCTTTCATTGAAAAAAGCAAAAAACAACATAGAGACAAAAGAAGAATATAATTA
AAATAGAGAGGGCGCATATGTTAAGCAGCTTGTTTTACTGGTTTAAAGCTAATATTGCAC
ATAAAGTCAATATATTTCAGTTGACTTAAACTCAAATTTGCTACACTAATTTTATTATCT
CTATAATATCATATGGTCAATATACTCTAAATGAGATGGAAAGATGAAGGTGTTATTATA
GCTGTTAAAAAATACGGTGATAAAAATTTAATTCTTTCTCTATTTACAAAAAATCATGGA
AAGTGCAGAGGATTAACTAGGTTAACAAACAATAGCAATTATAAGTTTCAAATAAGTAAT
CTATTACATGCAGAATGGAGTGCTAAGCTACCTGAAAATCTAGGTTTTTTAAAGTGCGAA
TTGATTGAATCTCCATTTCATCATTTCTTTCAAGATAGGTTAAAAAGCATTGCTATTGTT
TCTTTCTCGTCTATATTAGAAAAAGTGCTTCCAGAAAGTGAATCCTGCATCAAGTTGTAT
GATAATTTTAGACACTTCATCGATGTAATAAAACATAATAGCCAGTTTTGGCAAAGTCAT
TACCTTAACTTAGAGCTTCTGCTTCTTACGCAACTTGGATTTAAGTTAGACCTATCAAAA
TGTGCTGTAACAGGTGTGAAAGAAAATCTACAATTTATTTCTCCAAAAACTGGTAGAGCA
GTGTCAAAAAAAGTAGGTGACTGTTATGCAGATAAATTACTACCTTTTCCACAGATGTTG
CATGATGTATACAATAACAACCTACAAAATAGCTACTCATATCAAGAATTCAGACTAGGG
TTAAAAATTACAGGGTATTTTTTAAATAAATATCTATTTCTGCAGTTAAATGCGAAATTT
CCGGAGTTGAGAAATTTTATGCTATCATTTGAATCTTAGTTACTACTTATTTAAAAGAAC
TTCAACCAGTAACCACTCTATTTCTACCACTGTTTTTTGCTTTATATAAATATTTGTCAG
CACGTACTATAAATTTTTTAACATCATCAAGGTCAGATCTTTGCATTGCTGAAATTCCAA
TGCTCACAGTTAAATTATGGGTTGTATTTTTATCCACAAGTATAAAAGGTTCTTTGGCAA
TAATTTTCCTTATTCTCTCTGCAATAGTATACGCATCTGATACATTGGTATCTGGCATTA
CAACAACAAATTCCTCACCACCAAACCTAGCTAATAAATCTGTCACTCTGATATTTTCAG
AAATTCTTTTCTGTATTTCCTTTAAAAGTTCATCTCCAGCATTATGCCCAAAGTTATCAT
TCACCATCTTAAAATAATCTATATCAAGTATCATAAGAGATAAACTTCTATCTTTTTCCA
CAGAATCCTTAACAATATTTCTTAAGTGTGCATCAAAATATCTTCTATTATAACAGTTAG
TTAATGGATCCTTTATAGACATTTCCACATTATTAAATAAATTCATTCTCAAGGCATCTT
GATACCTTTTGCGTTTCACTTGCAAATTAACCCTAGCTATTAATTCACTCTCATCTAAAG
GTACTGTTAAATAATCATTAGCACCTACATCAAGTGCCTTTACTAAATTGCTTTTATCAT
AATCTTCAGAAAGGATCAGAATTGGTGTATAACGTGTTTCTACTTTACTACGAAACTTAG
AACACAACCGTAGGCCGTCAGTTTTTGAAAACTGCATGTCAGAAATAATCAGGTCGTAAT
TATCCTTAATACCAACCTTTAATGCTTCTTTTGGATCGTGCAGTATTTTAATTGATCTGA
AGCGTTGCTTTAGAACATTGTGTATCTGCTCTGCTTGAAAGGTGTCCTCATCTACAACAA
GTATGTTAGCATCAAAAATCTGATTAGAATAATCCATAATACTGCTTTCTGCTACTCCAC
CAATCTCAGCATTAGTTTCTCCTCTCAAGCACAACTCATCTATTATCATCTTTAAGCGCA
CAAGAGACTTAATTCTTGCAGATAAAGCAGTTTCATCTATCGGCTTAGTTAGAAAGTCAT
CCGCACCAGCATTAATTCCTTCCACTCTATCATGAGTGTCATGCAGCGCAGTTACCATAA
TTATTGGAATATAAGTCGTTAAGGGATCATTCTTTAGCTTCTTACAAACCTCAAAACCAC
TCATTTTTGGCATCATGACATCAAGTAAGATAATATCTGGCTGCTGTTCCGCTACTAAAT
CTATCGCCTCCTCGCCATCATAAGCTACAATAACTGTATAGTACTCTGCTTTTAGCTGAG
CCTCCAAAAGCTTAACATTAGATGGTATATCATCTACTACTAGGATTTTTGCTGTCATTT
TTTGTACTATCTACATTGTAAGTAGGATAAAGCTTGCCATCTTCACCAATTATGTAATTG
ACTTTTTCAACGTTATGCTCTTCATATAATTCTTTAATTCCGGTATCCTTCAACAATTTC
CTAACTCTTGATTTTACAACCCAGAAATACCTATATATATTTTTAATAAGATTAAGAAAT
ACAGGTACTTTACTTTTATCAAGAACAATTATACTCACTAAAGCTACAACTAAAACTTCT
GACAGACCTATATTAAACATTTTTCCTATGAAGCAAGTATTTTAACTCTTCTGATTATGA
GTATTAATTTACTTAAATCAAGTTTATAAGCGACCATCTCATCTAAAAAGCTATTGTAGC
GCTCTATATAATCCTTATCATTAATAGCCCAAGTTTGAACCTTGTCTACATGATTATCAG
TAGCTTTTATAACTTTAACAGCTAGCTTATGTTGATAATTGCTTAAATCATCTAATAAAT
CATTAATTAAGCTGCGATCCCAATAGGAAGAATGGCTTTTCATCTTGCCAGCAACTGTTC
TAATCATATCAAATCTTAGCAGCGACTTTAATTCAAAGTATATTCTACCAGCCTCAAGGA
TGGACAAAGATGTCTGCTCAGCAACAGATATAACGTCCAGCGCATAAATAAGAATACGTA
GATCAGCAACCCTTTTTGCTAGATCTTTATTTATGTTAAGCTCTAACAAAGAAGCTAATC
CATGATTATAGACCTCTAATAGGTGCTCATCTAAAATATCATGGCCTAAAGTTTCAATTG
CACCCCTAAATTTTGTAACACCATCTAGTTCTACAAGATTAAGCTTACCAAGATTTTTTA
CTAACCAAAATGATACCCTACCAATAAATTTTTGCACACTTCTCACTACTTGCAAATATG
AATCAACATCAATTTTTCCATCCAATTCATCAATTTTCTGCCAAAGGCTACTTAAATTAT
ATAGGTGATTAACAACGATATATATGTTAACTGCTTCATGTACTTTAATTCCAGTACTCT
CAACCAAATTATTAATAAATATACAGCCCATCCTATTTACTACATCGTTTGTAATGCAAG
TAGAAATAATTTCCCTACAAAGTTGGTGTTTCAATATGGAATCCTTGAACTCTGTTACCA
TCCTTTGTGGAAAGTAATTTAGTAAGTAATCACGGCACAAAAAATCTTTTTCAGGTAGCT
CAGAGTGTATAACTTCATTTTTTATTGCTGTTCTTGCATAAGACATCAGAACAGAAAGCT
GAGGAGAACAGAAACCTTCTCCATCAGTTAACATTCTTGCTACCTCTTCTTCAGCTGGAA
GAAATTCTACATCTCGGTTTAGCAGCCCAAATTTCTCTAAACTGAGTAATAATTTATGGT
GCTGCTCCAACTTTTCTTTAGCTTGCAAGCACTCAAGAAGCAATGCTTTTGTTTCAATCC
TGTTATGGTTTTCAAGTACCTTAGATGCAACTTCATCTATCATGCTAGCCAGTATTTCAT
TCCTTTTTTCCAAGGAAATTCCCCCTTCTTTCATAATTGCAACAAAAGCAATCTTGATGT
TAACTTCAAGATCAGAACATATTACTCCTGCTGAATTATCAATAAAATCTGCATTGATAT
ACCCACCTATTTTAGCGTATTCTACCCTTCCAAGCTGCGTGCAACCAAGGTTGCCACCCT
CTATAAACATAGAAGCTCTAATATCATGACCGTTTACTCTTAATTCATCATTTGCTTTAT
CGCCAACCATGCCATGGCTTTCACTTTTTGCCTTAACAAAGGTGCCAATTCCTCCATTCC
ATATGAAATCCACTTTTGCCTTGAGCAAATATCGAATCAAATCATTTGGAGATAATGTAT
CTTCCGTTATATCAAAGCACTTTTTCATTTCTTGAGAAATTTCTACTTGTTTGCTACTAC
GTTCAAATACCCCGCCACCATGAGAAATCAAATCTCTATTGTAATCCATCCAAGTGGAAA
ACGGTAATTCAAAGAGCCGTTTACGCTCCACGAAACTCTTTTCCGCATCAGGATTTGGAT
CAACAAAAATATGCATATGATTAAATGCTCCAATTAAACTCATATTTCTTGAAAGCAGCA
TGCCGTTCCCAAATAGATCGCCAGCCATATCTCCAATTCCAATAACAGTTGTATCCTGGT
AAATATCCTTATTCATTCTCCAAAAATGGCGTTGTGCTGCAATCCATGCACCTCTTGCTG
TAATACCCATCTTTTTGTGGTCATAACCTGCTGATCCACCAGATGCAAATGCATCTTCGA
GCCAAAAGTTACATTCAGAGGATATTTCGTTTGCATAATCAGAAAATGAAGCAGTGCCTT
TATCTGCTGCAACTACCAAATATGGATCATCTTCGTCATACCTAATCACATTTTCTGGTG
GAGTTATTTTACCATCAACTACATTATCAGTAATATCAAGCATTCCTCTGATGAAATTCT
TATAGCATTCAACACCTTTCTCCCTTAAAATGTTTTTGTCTTTATAAACTTGCTTTATTA
CAAACCCACCCTTTGCGCCAACAGGTACAATGACCGCATTTTTTGTCATCTGGGCTTTCA
TGAGTCCCAAAACTTCAGTGCGAAAATCTTCCGTTCTATCCGACCATCTCAAACCACCAC
GAGCCAACTTCCCTCCTCTTAGATGTATTCCCTCAAAAAGGTTTGAATAAACATACAATT
CACGGTATGGGCGCGGGTCAGGTAAACCATTTATTTTACTTGAATCAAATTTGATAGATA
AGTATGGCTTATCATCTTGATAATAACTGGTTCTCAAAATTGCCATTATCAAGTTAAATA
TCGAACGCAAAACGTAATCATGTGAAACGTTGCTGATCTCTTTTAGTAGTTCTTCAATTT
TTTCTATCAAAATGCTAGTAGTTTCTGCCCTATCAATATCTATTTTAGTATCAAATCTTG
AATGAAATAATTCTACTAAATACCTTACTACTTTTGGATACTCTGATACTACTTTCTGGA
TATATTCTGGGTTATAGCTAAATGATGTCTGCTTTAGGTAGGCGCTTAGCGCTCTAATCA
GAAGCACTTCCTTCCACTCGAGCCCAGCAATAATGATCAAGCTGTTAAAATAGTCATTTT
TTATTTCCTTGCTGAACACTTTTACAAGTGTTACCTCAAACTGCTCTTTTAAAGTAATGT
TGTCTATTAATTCATCAACTCTTGACAACACAAAATGATGTATCCATATTCCACCGTTGA
TTTCTATATAATAACCATTATGAGATAGAATCTTAGCCCCTAAATTCTTAGTAACCTTTA
ATATCTTTGACAATTCAAGGCCTCCGTTGCTTGGAGTGTAAACCTTCAATTGATAGTTGA
GATTGTCACGAGTAAGCCTCAAATCAACTTCGCTGACTTTTTTCTTTCTCACTATCTCCA
ATTTTTTCATATCATAATACGCATCATGAGGTTCAAAATTCTCTTGATAACTTATCGGAA
ATGCCTTGCAATAGCGGATAAATATATCCTCAACAGTGCTAAAAGTATTATATAAATTGT
CTATAAAACGATCTTCCCACTTTTCTGTAATGTTTCTTAACTTGTTTTCGATACGCAAAA
CTTCATCATCAAAAACGCTAGCGCTTTTGGTTCTTAGCACCACGTGTAATTTCATCAAAT
CATATTCATTGATAATGTGATTGTTATAAATATCTGAACTTTCTGCATTCGTTTCATCTT
TCAATATATCGCGTATCTTAAACATTAGTCTTGCACTAGCATAACGCATCGGTATCAATA
CTATGCAACTAATAAAGTTCCCTACCTTTCTCAAAAATAATTTGACTCTTGGTCTAATCG
CAAGAGACATGATCGAGGTGCAAATTTCAAATAACTCATCTTCATTTGATTGGAATAATT
CGTCACAAGAAAATGCCTGTAAAATGGAAATTAAAGCTTTATTGTTATGGCCACCAGGAA
CAAATCCTGCCTTTTTTTCTATTGTTGTAACCTTATCCTTTATTACCGGAATAGTTCGAA
TATCTTGCACTTCTGCTATAGAAGTAAATAGCCCAAAAAAATGCTGTTCCCTTATTACAT
CACCCTGATCATTAAATTCTTTCACTCCTATACAATTCATATAGGTACGCCGATGAACTA
TTGAGATTAGGTCTGATCTTAGTATGTATAAAGAATTCAAGCTTTCAGAAAAAATTGATG
AATTTTGGTACTCTTCACTTGCTCTCATTAACCCGAGGCTCTCCTTACCACTTAGAGCAA
GCTTTCCTTCTTTATTAGTAATGTATTCTTGATAACCTAAAAATACAAAATTGTTATTTT
TCAACCAAGCTAGAAAATCTCTGCCTCCAGCATCCAATGCCGGATGCTCAAGAAGCTTCT
TGAGCATCAATTGCCAGTCCTTTACAACGCAGTTAACTGCTTTTAGCGTCTTTCGTAGAG
ATTCTTCTAGTGTATCAACAAAGCTACCACTTATGCCTTTAATAATTACATATATTACTG
ACTCTTTGATTCCATTACTTTCTTCCAAAAGATGAATTTTATCTATTAGGCTATTTTTTC
TTTGAACATTAATTATGCTGTTACTATAATAGCATATAGTTAAACCGTGTGACTTAATAG
TGGAAATGACAGAATCCACTAAAAAGGGCATGTCATAATTTGTGATTTTAATTATAGTGA
AATTGCCTTCTATTCCTGAAATATCATTTACATTACTTACTGCCAATTTACTTTCTTCTT
TTTCTTTTTTAAGAATGAAGTTGTATGCATCTTCTGCAATGTATAAAAGAAATTTATCGT
TGACTTTTAGGTCACTATTATAAACAAAATTATAAAAGTACTGTATAAACTCTTTAATTT
TTTCTTTCTCTTTTTTATTCCCTTGATCAACTAGCTTAAATAAAGACTCAACATTAACAT
TATGACTTATACACATTTTTCAAAACAAAAATACACAGCGAATCTAGATCTTTTTAACTA
AGATTTCGTTACCAGAAGTATACACTATTAGCTCATCTCCTTCTACTATTTCCCCCGATA
AAACTAACTTAGCTAGATTATTTTGAATGCATTCTTGTATTACCCTTTTCAGAGGCCGCG
CTCCATATTCAGGGTCATATCCAGTTTGTGCTATTAGTTCTTTAGCTTCTTGCGATAAAC
TAATACTCAGTTTACGCTTAGCAAGCATCTTTTGTAAATAAGAGAATTGAACATCTATAA
TTTTATCAATGTCATCTTTGGTTAAGCTGTGGAATATAATAATTTCATCCAGTCTATTTA
AAAATTCTGGACGAAACGCTGACTTAACTATTTTCATCACCTCATTCACAGATTCGGTAG
CTCCTCTTAGCATCACCTCAGCACCAAGGTTAGAAGTTAGAATCAGTATGGTATTGCGAA
AATCAATCAATTTACCGTGGCTATCGGTGAGCCTGCCTTCATCCAAGATCTGCAGCAATA
TATTAAATATATCTGGATTTGCCTTTTCTATCTCATCAAACAAAATTACCTGATATGGTC
TTCTCCTTACTGCCTCAGTTAACCTGCCACCTTGTTCATAGCCAACATATCCTGGAGGCG
CACCAATTAACTTTGAAACGGAGTGTTTTTCCATATATTCTGACATATCAAAGCGTAGAA
GTGCTGATTGATCATCAAACAAAAATTCGGCAAGGGATTTTGCCAACTCTGTTTTTCCAA
CTCCGGTTGGACCTAAGAATAAAAATGAACCAAAAGGTCGATTAGTATCCTGAACACCAG
AGCGGGAGCGCCTTACTGCATTACTTATCGCTTCAATTGCATCTCTCTGCCCTATTACTC
TTTTTCCTATTTCATTTTCCATGTTAAGGAGCTTTTCCTTTTCACTATGTATCATGTTAT
CAACTGGAATGCCTGTCCATTTTGAAACAATATTTGCAATATCACTCTCAGTAACTTCTT
TCTTTAGGAAACTATCAGTAACTTTTTCCTGATTTTTTAACTCATTTTCAAGTTGAGGAA
TCACACCATACATCAATTCCCCTGCCCTTCCTAAATTTCCATTACGCTGAGCCAGTTCCA
ACTCTTTTCTCGAGTTATCCAATTTTTCAGCTGTTTCTTGTATTTTAGCTATCTTATTCT
TTTCCATCTGCCATTTACTGCTTAAGTCAGCAAATTTACTGTTTAGACTCTCAATTTCCT
CATTTATCTTTTTTAAACGTTGCTTAGAGTTTTCATCACTTTCTTTTTTCAAAGCCTCTG
ATTCAATTTTTAGTTGTATAATCTTTCTCTCAAGTTCGTCAATAACCTCAGGTTTGCTAT
CCATCTCAATTCTTACTCTGCTTGCTGCCTCATCAATTAAATCAATCGCTTTATCAGGTA
AAAATCTATCTGTTATATATCTATTAGAAAGCGTTGCAGCAGCAATTATTGCACCATCTG
TGATTCTAATACCATGATGCACCTCATATCTCTCCTTCAAACCTCTCAGTATTGAAATAG
TATCAGTTTCAGTTGGTTGAGAAATAAACACAGGCTGAAAACGCCTTGCAAGCGCAGGAT
CTTTCTCTATATGTTGACGATACTCATCTAAAGTTGTAGCTCCTATACAGCGAATTTCTC
CACGCGCAAGAGCAGGCTTTAACAAATTTGAAGCGTCCATTGCACCACTTGTTGCTCCTG
CTCCAACTAAAGTATGAAGCTCATCTATAAATAAGATAACTTTCCCTTCTGCTTTTGAAA
TATCATTGATTACTGCTTTTAATCTTTCTTCGAATTCTCCTCTGAATTTTGTTCCAGCAA
TTAACGCACCTAGATCCAAAGCTAAAACTTTTGCATCACGCAAACCAAGTGGTACATCAT
TTGCAACAATTCTGTTTGCTAAACCTTCAACTATTGCAGTTTTTCCAACACCAGGTTCAC
CTATCAGTACTGGATTATTTTTTGTTCGCCTCAACGATACCTGCATAGTTCTTCTGATTT
CCTCATCACGACCAATTACAGGATCAAGCTTACCTTGCATAGCAAGCTCTGTAATATCTT
TTGTATACCTCTTTGCCGCATTTAATTTTTCCTCGCTATTTGGAGAGTCTGCACTGCCAC
CTTTTCTCATTTCTGCAATAACTGAATTTAATTTTTGCGGTGTTACACCACCTTCTGCTA
AAATTTTACCTACAATTTCATCTTTTTGTGCAGCAAGGCCCTGCAGTAACCGCTCAACAG
TAACAAATGTGTCTTTATTTCTCCTCGCAATACCAATTGAATCATCAAAAACTTTTGCTA
CCTCTCTTGAAAGCTGAAGTCCACCACTACCTGGTCCTCCAACCACTGGAAACTTTTTAA
TTGCACTACTCACAGCATCAGAAATATTCTGAACATTTTCACCACAAGCGCCTATCAAAT
CCTGAACTAAACCTGACTCATCTTCAAGCATTACTTTAAGTAAATGTTCAGGCATAAAAA
TCTGATGCCCAGCTCCCAATGCTTTCATTTGAGCGCTCTGGATTAGGCTTTTTGCTTTTT
CGGTAAATTTATTCAAGTCCATAATACAAATTTAACTCATACTTGCTAGTATATATAACA
ACTACTTTCTCAATTTTAAACTTAAAGTCATTCACTTTAAAATTTGACGTCAAATATCTC
AAAACTCCCTCTTTTCAATTAAAAAAAATATATTTAGATTGCACACACATTGCTTGGCTA
AATACATTTTACAGAACGAAATTCGCAATGCAATGGGATTTTTATGA
>NODE_7_length_33563_cov_0.262282
CAACGCCAGCTTTCTGACGCAGTAGTTCTCGAGGAATAACCCTTTTGAACTCTAAATTTG
CAATGTTGTCCTTGCTGCTTTAAAAGCTGGAATACCATTTGCCATGTGAATTTGTGCATT
GACATTTACTGTGCTGATTCCCTGAAGTGCAACGGTGTTTATGTTTGCAATCATAATATA
TTATATAAAATTATTAATATATTATATTGAGAAAATGACGAAGTAAACAGTAGCTGTTAA
AAGTGGTTTAACTTAGCAAGAAAGTAAGGTATTCTAGCACTTTGCTGATTATATATGTTT
ATAAGGATAATCGCTTTCCTTTTGCTATACTCAAGCGCAGTTTTCTGTAGTGATTGTAAC
TTTAACTTACCGTATCGTGGGCTCAGTTGTGATTTGGATCTATCATATAGAAATTTAAGT
AATATAAAGAAATTATTGAATAACAAAGATAAGTTTGTTGCACTTACGTTTGATGATGGT
CCATCTTATAATAGATCAGGAGATATTATTAATATCCTGGAGAGCAATAAAACAAAAGCG
ACATTTTTTTTGCTTGGTGAACGCATAAATAAAAAAACATATGAGATAGTAAAGAAAATC
CATGAAGCAGGTCATGAATTAGGTAATCATTCTTGGTCGCATAGGAAGTTGACATCACTT
TCAAGTGAGGAGCAATTGCAAGAACTGGAAAAGACAAATGTGGCAATTAAAAATGCAACA
GAACAGAATGTAAAATGGTTTCGCCCACCATATGGATGTCATAACGATAATTTGATCGAA
AATACTAATCGATTAAATATGTATTCCATATTATGGACAGTCGATTCTCTGGATTGGCAA
GGTGATAAATCAGAGATTTTGGTTGAAAGAGTTTTAAGCAATGTACATAATGGAGCGATT
ATATTGTTCCATGATCACGATAACAAATCAAATACAGTTGAAGCTTTACCTCAGATTATT
GAAATACTAAAAAAATCGGGTTACAAACTTGTTACCTTAAGTGAGTGGGAAGAAAGGGTT
TGTGATGTAGTGAAAGCTAGAAATGTGCCAATAAAAGGAGGATGAGTGCGTTCTAAAGGA
ATTCTATGTGGACAAAAAACAAGGTCTTCAACCGTAGGTTATTCATATTAGGTGGTATTC
AGCTTACTATTTCTGCTATTTTTAGTTGTAGGTTGTATACTTTACAAGTACGAGATAGAC
AAAAATATGAAGTGCTATCCAATAATAATAGGATAAAAGTTGTTACTATTGTGCCTAAAC
GAGGCAGGATTTTGGATAGGAATAGCGTTGAACTCGCAGTAAACAAAATTTCGTATATTG
TTTTGTTTGATGGGCAAAAAAACTTTACTAGGGAAGTTGACTTGCAGATGTTATCAGAAA
TTAAACCTGATGCGATAAAATCATCAGAAAGAAGAATAACTGCTCTTTATAAACGTTACT
ACCCATTTGGTTCGATATGTTCTCATATAATCGGATACACGAAAAGACAGCAAGGCATAA
ACGAAGCAGGGGTTAGTGGCATTGAATATACATATGATGATATATTAAAAGGCAGGACAG
GCAAGTCTGAGCAGGAAATAAATTCTAAGAAGCGTATCATGAGAGAGTTGTCTAGCATAC
CTCAACAAGACGGACAAGATGTACAGCTGACAATTGATGTTGATTTACAGAAAAAAATCG
CAGAGATATTTAAAGACCACCAAGGTTCCACAGTGGTAATTGATGTAAATAACGGAGAAA
TTTTAGCATTGTATAACTCACCTTCTTACGATAATAATCTTTTCACTAGCAGATTATCAA
ATGAAACTTGGGAAAGTTTAAATATTCCTTCGTTACCGCTTGTAAACCGTGCATTATCAT
ATCAAATTCCACCTGGTTCAATATTTAAAATAATAGATGCGCTTGCGGGTTTAAAAGATG
GAATAATAACACCAGAAGAAAAATTCTCGTGTAGGGGATATATGAAGATAGGTGAGCGGA
AATTTCGTTGCATGAAAAGCAAAGTTCATGGATATGTATCTTTAAATGAGGCAATGGCTC
TCTCATGCAACACTTACTTTTATAATATAGGAAAAAAAATAAATGTAGATTCTCTACTAG
AAATGGCTAGCAAATTTGGTATAGGAAGTGGACCATTAATTGGAATGTTTAAGGAAGAAG
CTCCGGGATTGTTGCCTGACATGAATTGGCGTGCACGCAAGCTATATTCAGAGTGGTATT
TAGGTGATACCATTAACTTAGTTATAGGACAAGGGTATTTACTTACAACGCCATTACAGC
TTGCGGTTCTTGCAGCGAGGGTTGCAACAGGAAAGGAGGTAATTCCCCACATTGAGATGA
GTAAATCAGGGCAAGACTTTCTTGATATTGATGTGAATCATGAGCATCTTAGTGTGGTTC
GAAAAGCTATGTTTGACGTGGTGAATTCTAACTATAGAAAAGGACTAGGCAGTATACAAA
TTGCTGGCAAAACCGGAACACCAGAGATAAACTCTAAAGGTGAAAGTCATAAATTGTTTA
TCGCTTATGGCCCCTACCATGATCCGCGCTATGCAATCTCAGTGTTTATAGAACATGGTA
AAACTCCACGCCAAGATGTTGCAATTGCTAGTGAGATATTGCAATATATGCTTGAAAAAT
GAACTTATGAAATTGCCATATATGTTACTTGTAATTTATATATTCAAATCAGAGCTTTGA
GGTTAAAAAAAAGAAACGAAAATTGCATAAACCTTTTCAATTTAGTGCTTTAATGTTTCT
GATGAAGGGAAGGTATTATCCTTATTTTCTATGGAGCTAGACACACTAATTTCGTTATTA
TCATCAATTGAAGTAATAGGGTGCATCAAAGCAACTTTTATAACTTCATCAATATTCTCA
GCAAAAATTACATTGATTTCTTCTTTTATATTTGCAGGAATCTCTTGCATATCTTTCTCA
TTTTCACTTGGTATAATCACAGTTTTGATTGATCCTCTTAGCGCAGCAAGCAATTTTTCT
CTCAAACCCCCAATAGCCAACACTCTACCACGCAATGTTACTTCACCTGTCATAGCAACA
CTTTTGTTAACTGGTATATTTGTCATAAGAGAAACAATAGATGTACATACTGCACTGCCA
GCAGAGGGACCATCTTTTGGCACAGCACCCTCAGGTACATGCAAATGTATATCATTATTT
TGAAATTTTTCGGGTTTTATACCGAAAAATAAACAATTTGATCGCACATAACTATACGCA
GCTTTTATAGACTCTTGCATAACCTCTCCAAGCTTTCCTGTGTATTTTATTTCCCCCTTG
CCCGGAATTAGGACTGACTCTATCATTAAAATATCACCACCTGTTTCAGTATAGGCGAGA
CCAGTTACTACCCCTACCAAACTCTCATTTTCTGCAATGCCAAAGGTATACTTACGTACC
CCTAGGTAATCTTGTAAATTACCAACCTCTACGGATATTTTCTTATTTTTATCAGTTAAT
ATTGCTTTAACTGCTTTTCTCATGAGCTTTGCAAGTTCCCTTTCCATGCTTCGCACGCCG
CTCTCACGTGTATATAAACGTATCAACTCGTATAATGCTTCATTAGTTATTTTCCACTCC
TTCTGATGCAAACCATGCTCTTTTTTAAATTTTGGAATAAGGTGATGCGTAGCAATACTG
ATCTTCTCATCTTCGCTATATCCAGATAATTGTATAATTTCCATCCTATCACGCAAAGGA
TGTGGCAAATTTAAGCTGTTTGCCGTAGCTACAAACATTACACTTGAAAGATCAAATTCA
ACTTCCAAGTAATGATCCGTAAAGTGTTTATTGTGCTCAGTATCCAAAACCTCAAGTAAT
GCAGATGCAGGATCACCACGCGAATCAGAACCCATCTTATCTATTTCATCAAGCAGAAAA
AGCGGGTTGCATGAATTAGCTTTTTTCATGTGTTGAATGATTTTACCAGGCATTGAGCCA
ATATAAGTTTTTCTGTGTCCTCGTATTTCAGACTCATCACGTATACCACCAAGAGATATG
CGAACAAAATCTCTTCCTACTGCTTTTGCCATAGACTTAGCTAAAGAAGTTTTACCAACA
CCAGGTGGTCCAACTAAGCAAAGTATAGGACCCTTTATCTCTTTTACTCTCTTTAATACT
GCTAAAAATTCTATTATTCTATCTTTTACTTTCTCTATGCCATAATGATTTTCATCTAAG
ATTTTTTTAGCCGCATTTAAGTTAATTTTTGCATCTTTGTACTTTCCCCATGGTAAATCA
AGCAACCAATGCAAGTAACTAGATATAACTGTTGCTTCAGGAGAAATGGGATTCATTTTC
TTATATCTCTTTAAGTCAGTTATGGCTTTCTCTTTTGCTTCCTCAGAAAGCTTTGTTTCA
TTTATCTTTTTTTCAAATTCATTGAGTATATTCCCTTCATCTCCATTTTCAAACTCACCT
AATTCTTTCTGTATAGCTTTTAATTGCTCATTAAGGTAGTAAACTTTTTGAGTACTTTCA
ACCTGTGATTTAATTGTCTTATACAAGCGGTTTTGTGCACTCAAAATACTTATTTCTCTC
TCAATAAGAGCAAAAACTTTTTTTAAACGCTCTTTTGGGTTATAAACTTCAAGTATGTTT
TGCTTATCTGATACCTTTATATTTAAGTGCGAAGCTATCATATCTACAATTTGATTAACC
TCTTTAACTTGATCAATGGGGTCAATAATAATCTCGGGTCGACTTTTCTTGCTTAGTTTA
CACCAATTGTCGAATGCATCTATAACAGAACGCCTTAAAGCTTCTAAATCAATATTATCT
TCATTTTCTCCATACTCATAATGACCATCTAACGCTACTCTGGCCTGTAACAAAGTGTGA
GAGCTAATATATTCTATAACTCTTCCCCTTCTTACCCCATGAATCATGACTTTTACTGCA
TTGTCAGGCAGTTTTATTAATGGTTGTATAATGTTTGCTAACACGCCTACTTCATAAAGA
TTCTCTGGCTCTGGATTATCAATAGAACCATCTTTTTGTGCTATGAGAAAAATCTCGTTT
TGGTGACTACTGCTACTTATTGCATATTCTAGTGCATGAACAGATTTTTCTCTACCTACG
AATAAAGGCAACATTATATTTGGAAAAATTACTACATCTCTTAGAGGTAATACTGGTAAT
ACAGTAGAATTAAAGTTTACAGCACGTCCAATACTCATAATATATGCCTCAAATTAATCA
TTAACCGTTATAACACTACCCTTATTATTATGATTAATCGTCGCTTTGCCTAATTCTACC
ATTTTCTTAGTAACCGTTATAGTGCTACCTTCAAAACCTCCGTTGCCGGATATATACATA
ACATCAAGCAAAAGTGACTCTAAGATAGCACGTAACATCCTTGCACCTGTTTTATAGCTT
ATAGCTTTTTTAGCAATAGCTGATATTGCTTCATCTGAAAACTCAAGGTTTACTTTACTA
AATGCAAGCAATGCTTTATATTGTTTTACTAGCGCATTTCTTGGCTCTGTCAACACATGT
ATTAAATCCTCGTGATCCAGCTCATCTAGAACAGCAGTTATTGGAACCCGTCCTACAAAT
TCGGGTATCAAACCGAATTTGATTAAGTCCTCAGGTTGAGCATCGCGTAAAGCATTTTTT
TTCTTTTGTGCTTTAGACTGACTTATATCTGCTCCAAAGCCAACTGATGTTCCCTTTTTT
CTTGCCTCAATAATTTTATTTAGGCCTTCAAAAGCTCCTCCACAAATAAATAGTATGTTA
CTAGTGTCTACTTGTATAAACTCTTGTTGCGGGTGTTTTCGCCCTCCTTGTGGAGGAACA
TAAGCAACCGTACCTTCCATGATTTTTAGTAGAGCTTGTTGGACCCCTTCACCTGAAACA
TCACGGGTTATTGAAGCGCTTTCAGACTTTCTTGTGATCTTGTCTATTTCATCGATAAAC
ACTATACCATGCTGTGCCTTTGCAACATCATAATTTGCAGCTTGTAATAGACGTGACAAC
ACGCTTTCTACATCATCACCTACATAACCTGCCTCAGTCAAAGTTGTCGCATCGGCCATA
GCAAATGGCACATCTGAAACTTTAGCAAGTGTTTTTGCTAGCAAAGTCTTACCAGAACCA
GTAGGGCCAATAAGCATTATATTTGACTTCTCAATTTCAATATCACTTATAGAATGAAGT
TGCACCATGGATTGACAATGGTTATACATAGCCACAGATAAAACGTGTTGCGCATGTTCC
TGACCTACAACATGCTTACTAAGAAAATTTTTTATATCTTCAGGTTTCTTTAGTAATAGC
TTCATATCAGATATATGATCTGAATTAAAAGCTCTCTCTTTCTTTTGACTTATTGCTTTA
TGGGATAACTCTATGCATTCATTACAAATGAACACCTTTAAACCATCTGAAGAGTTAGTA
ATCAATTTATCTACTTCGTTTTGTGCCTTATTACAAAAAGAACAGTAGTGTAAATCATTA
TTGTTATCCATTAAACTACCTTTTGTTTAACTTTAATATTTTCAATCTTCATATCTTTAC
GCTCAGCTATTACTTTATCAATCAAGCCAAGTTTCATTGCTTCTATAGGATCCAAAAATT
TATCTCTTTCCATCATTCCTTCAATCTTCTTGAGTGAATGCCCAGTATGTTTTTCATAAA
TTTGATTTAGCTTTTTCTTAATTCGCAAAATTTCCTTAGCATGTATTTCTATATCAGTTG
CTTGACCTTGATAACCACCAGATGGTTGATGTATCATAATTCTTGAATGAGGTAGAGAGT
GGCGCTTACCTTTCGCACCAGCTGCAAGCAACAAAGAACCCATAGATGCAGCTTGACCTA
TACATAAAGTTGAAACGTCTGGACTTATGTACTGCATTGTATCGTAGATTGATAAACCAG
CAGTTACAACACCGCCTGGCGAATTAATATACATATGAATGTCTTTATCAGGATTTTCCG
ATTCTAAAAATAAAAGCTGTGCTACTATTACGCTGGCCATGTTGTCTTCAATAGGGCCAG
TTACGAAAATTATTCTTTCTTTTACTAGCCTTGAATATATGTCATAAGCCCGCTCACCGC
GACTAGTTTGTTCAACTACAATTGGTATAAGAGTCATACCTTTTCCTATCAAATATTATC
AAATAATTCCTTTAATTCTTTCACAGAAACAATCTGTTCTTCTTTACTAGCTTTTTCTAT
CATATAATCTGTCACTTTATACTCAAGCGCTTGCCCTCTAACTAATTCCTGAAATTGTCT
GTCTGATTTAAAATGTTTAAATACTCTGTCAAATGATACATCTTTACTGACATATTGATT
TACAATAACATTCATAATATCACTTTGAGTTAATGATATTTCATGTTCTTTACTGAACTC
CATAAATAGCATTGCAAGCTTTACACGTCTTTCAGCTTCTTTACAAGAATCATCTTTAGC
ATTCAACTCTCTTTCCACTCTCTGCTGTTCCTGTTTTACTACTTCTATAGGCAAATCAAA
ACTATAACTAGCATCCAAACAATCAAATAGCTCTTTCTTAATTAAGAGATCTCCCATTTC
TTTACACTGATTATCAATTACTTCTTTTACATGATTTATTAGCGAAGAATGATCTTCAAA
ACCAATTCTCCTAGCTATTTCATTATCACTTTGCAAATCTTCGGCAATCTGAATATCATT
AACTCGAACAGAAAAAGCAGCCTCCTGCCCCGCAAGGGAAATTACCTGGTAATCTTCAGG
AAATCTCAACTTAAAGCTTTTTGTTTCCCCTTTTTTCATGCCAATTAATTGATCTTCAAA
ACCATTTATAAATGTTCCAGATCCTAAATTAACAGTAAAATTTTTGCCACTTCCACCTTG
AAAGAGCTTATTTCTAATTCGCCCTTCAAAGTCAATTATCAGTTTATCCTCGTTTTTTGC
TTGATAAGAAGCATCATCAACAGAGACAAAGTTAGGAAATTTTGTTTTTATAGAATCAAT
AAATTCTTTTATGTCTCCCTCTTTGATTTTTGCCTTAACTTTCTTCAAATTTATTTTATC
AAGATCTATTACTGGCACTTTTGGCATCGATTCAAAAGATAATTTGTACAGAAAGTCGCC
TTTTTCATCCTTTTTATCCAGGTTTGGTAATGACATAATATCAACCTTAGGATGGATGTG
AGACTTAACTTCGATTTTTTTCATTAAATCACTTGAGCAATAGTCAATCGTATCTTTTAT
CACATATTCCAAAGCTTCGTTTTTATAATTTGTAACAACAAGATCGTAAGGCATCTTTCC
GGATCTAAATCCAGGCAATTTTGCATCCTTCGCTATTTCTTGTAATCTAGAGTTTATCTT
TTGTTCTATATAATCACTACTAACTGTGATTTCATACTCATACTTTAGTTTATCTACACT
AAGTTCCTTATAGGTATATATATTACTTAATGTATCTGCTTCGACTGCATTTTGAGTTAT
ATTACTAGACATTACAACCTGTTATCAATATTTTATTTATGTTTTAATAAAGCCATTTTA
CCAGAATTTAAGTTAAATACAATCCTTAAGAACAGGTTCTTATACAAACAAAAGTGTACT
TAGTGATTATAAATTTTCTCTTAAAACCTGAGTTACATGACTTTAAGTGCGGATAGAGGG
ACTTGAACCCCCACGAGCAAGCTCACCAGGACCTAAACCTGGCACGTCTACCAATTTCGC
CATATCCGCAAGAACCCTTCATTAACTTATAGATAACCACTTCTTTCATCTTATGCAATT
TAAAGATTAGATTTTAGTACCACAGACTGAACTTATAATACTGGTTAACTCCACTATGAA
TCTAAGCCTGAATTACTTTAACTAACATTATTGAGATAAGTACTGTCTTAGAAATATTCA
AGGCTTATTCAATTTATAGTATTTACACAATAAAAAAAGCTTATTAATATTCTTTAATTA
AAGCTCTAAACTCTGGAAATTAATAATGAGATTAATAGCAAGCTTCTTACTCGCAATTTT
TCTGATTACACAGAGTGGCTGTACGACTCTTGTGAGTGGTATAGTGGTAACAGCAACTGC
AGCGGCTACAGCAATAACAATGCAAGATAAATCCTTGGGAAACATTATTGATGATACAAC
TATAGTAATAAGAATCAATAAGGGACTCTTAAAACACGGACTGTTCTCATCTATAAAAGT
TAAAGTGAGTGAAGGAAGAGTATTACTCATTGGAAATGTTGATAATCATGAAAAGCAACT
CACAGCAGAGAAAATAGCTTGGCAGCAAAAAGAGATTAAAGAAGTGATAAATGAAATAAG
AGTCACACCAATTAAAATGGCTTCTATGCTAGATGTTACTGTAGATGGTATGATAACAGC
AGAGATAAGCACGAGGCTTCTGGGAAAAAGAAATATTAAATCAATTAATTATAGCGTTAA
TACAGTTGATAGAGTCGTTTATTTGATGGGTATAGCTCAAAATAAGGCGGAATTAAAAGC
TGTAATAGCAATTGCAAGAAAAGTAAAAGGAGTAAAGCAAGTTGTAAGCTATGTGAGATA
TAGACATAGCAAATTGCGTCATTGATGAAAATTTACTTGAGTGTTAGTACCATGTAGCTA
AGCCATAAAACTCCTTTACAAATTTCGTCAGTTCACTCTTATGGTATGTATAACAATGTT
ACAAAAAATAATATCATAGAATTCAATAGAATAATTCCTAGAAAATCTCTACATACTAAA
AAAAGTAAAATGCTATTTAACACTCCCAAGCTTAAGAATAAATAGCAAACATCTATATCT
TGTGCGATATGGCGTTTTATTCCTGAGATTTTTTTACCAGCGTCATAGCCTTTTTCTTCA
TCAGTGTCTGCGTTCTTTACACTCTGAGTGTCAATTATGCAAAAGCTGATTTTTTCTTTC
CAAACATTGTTTTGTCGGACTACACTAACTATTTTTTTTAACATGCACTCCAAAATACTT
TTTTTTTATTTCCTTTTACTTTTTCACTCCATTTTTGAAATAATCATAACAATTGCGCCA
TTTTGGAAACTCTTTTGGTAGCATCCTCCACTGATAACCACTTTTTAGGGCGTACAACAC
TCCGCAAAATATATCATACAAATCAAGTTTTCTTGGTTTTGTTTTTTCCACAAGACTCCA
GATCTGGTGAAATAATCTCAAACTTCTCTCGACTTATGTCACTTGGGTATACACTCCTCA
TATATCCTAATTTATACACTCTATTTCTTACTTTATGCCTTTCTTGAGATTATGAACAGG
TTCTTAGAAAGCTAGCGTTCTACTAGTCATGTTCTTTATCTTGCTTTACAACAATGCATC
TTTTCATTCCAGCCAAGTCGTATACGTATTCCTGAAAAGCCAGTCCATATAAGGGTATTA
TTTTGTCAATATTGCTTTGATCTTCGCCTATTTCCAGTATCGCAAACCCATCTTTTTTAA
GGCACTTTTTCAATATTGGAAAAATACTCAGGTAACAGCTCAATCCATCGATACCACCAT
CAAGAGCAATTCTTGGCTCTTTTTGCACTTCAGCTTGCAGATCTTTTAACTTACTTCTTT
TAATATATGGAGGATTGCTTATTATGAGATCAAATAAATCTCTGCATTCTGTCCACGAAT
TTGGAAATATTTTAGCTCTGTTGAGAAGATTATGTTTCTTTGTGTTCTGGCAGGTAATTT
TGTATGCTTCCAGGCTTTTTTCAAAACCAACTCCAATAGCATATTCATACTCACTAAGTA
CGGAGATCAACAAACAGCCTGTGCCTGTGCCAAAATCTGCAATTTTTATTTTTTGCTTCT
TATTTTGGTAATATTTTAACACTGTTGAAATTACTGTCTCACTATCTGGTCTTGGATCTA
GAACATGTTGGTTAACTATAAAATTTTTACTCCAGAATTCACGATTACCTATTATTTGCG
ATATTGGATATCTTTCTGCTCTTTTTTTTGTTAATTTCCAGAATAGAAGTTCTTTGTTTC
TTGGTACCTGATTGATGTGATTCATGATTGTGAATGATCTTTCTACTCCAAGTACGTACT
GCATGATGATTTCACAATCCAAATGTGGCGATTCAATTCTATGTGATGATAGTAGCTTTG
ACCCTTCTTTAATTAAAGCGCTGATTGTTTTCATTATTCTAAAAACGTGTTCCTTGTATG
CAAGAACAGCAAAATTGAGTATAGAATTTTGAACTTAGGGTAGCTGCATTAAATCTAAGT
GTCAAGAGTAGGATTGTAAAAATCATCCGGCTTTACTGGTAATTCGGTTAGTTCGGTTGG
TATTTTTGCATTAATGTTAGAAGCTCTTGGCTCTATTATAAGCATTATTTTCTGCATATT
CTTTGATAGCCATCACAGTATATTACTTGTTCCATATCTATATTAATTAGACCACAGCAA
GTGATAATTTCTTAATATTAAAACCAATATGCGCTTTAGCATATAATTATCAGTAGCTTT
CAAAGCAATTAGGCTGAGATTATTAGAGTAGTAATGTTTATTTTTATATTGACTATTGAG
GTTTATTATTTTATAACTAAGACTTAGTTATTTTTAGAGTTTTAAGTTTACAGTATATGC
CTACGATAAATCAATTAATATGTAAAGGTAGATCAGGGTTAACTCGCAAGAAGAAGGTGC
CAGCTTTGGGAAAATGCAATCCTCAAAGAAGGGGTGTTTGCACTAAGGTATATACTACAA
CTCCTAGAAAGCCTAATTCAGCACTACGTAAGGTAGCTAGAGTAAAGATTAGTGGATACG
GTGAAGTGACGGCTTATATACCTGGCGAAGGTCATAATTTACAAGAGCATTCTGTTGTTT
TAATACGTGGTGGGCGAGTTAAGGATTTGCCGGGTGTACGTTATCACATAATAAGAGGTG
CTCTTGATCTACGTGGTGTGCAAAATCGAAAGAAAGCTCGTTCAAAATATGGTGTAAAGA
AATCTGGTTAAAATTTATGGCGCGTCGTAATAAAGCAAAAAAAAGAACAAGCCCTGACTC
TCGTTATGGTAGTGTCTTGCTTATGCGTTTTATTAATATAATTATGAAATGTGGTAAAAA
ATCTATTGCAGAAAAGATTGCTTATAGTGCTTTGTCCTTAGCTGAAAAGAAAATAGGCAA
AGATGCCTTATCAATTTTTGAAACAGCAGTAGAAAATGTTACCCCTTCTATAGAAGTACG
CTCTCGGCGTGTTGGTGGTGCAACTTATCAAGTCCCTGTTGAAATTCGTCAAGATAGAGC
AATTTCTTTGGCATTAAGGTGGATTGCTAGAGCAACTTCTGCTGCTCGAAAAAAGAGCGG
TAGAACTACTGCTTATTGTTTGCAGTCTGAAATATTAGATGCTTATAATAAATGTGGTGG
TGCATTTAAGATGTGTGAAGAAAAGTATAAAATGGCTGAAGCTAATAAGGCATTTTCTCA
TCTTCGTTTTTAATATTAGCTGATTGATTGTGGTATGGAAGTTTTAATATCTAGGTATAG
AAATATAGGAATAATGGCTCATATAGATGCTGGCAAGACCACCACAACAGAGCGTATTTT
ATTTTATACTGGCAAACAAAATAGGATTGGTGAAGTGCACGATGGTGCAGCTTCTATGGA
TTGGATGGAGCAAGAGAAGGAGCGTGGCATTACAATTACCTCTGCTGCAACAACATGTTT
TTGGAATGATCATAGGATTAATATAATAGATACTCCTGGTCATGTTGATTTCACTATTGA
AGTTGAGAGATCTTTGAGGGTTTTGGATGGTGCGGTTGCTGTATTTGATGGAGTTGCTGG
AGTTGAGCCTCAGTCTGAGACAGTTTGGCGTCAAGCTGATAAATATAACGTTCCTCGTAT
CTGCTTTGTTAATAAAATGGATAGAATCGGGGCAAATTTTTATCGATGTGTCGATATGAT
AAAAAGGAAGCTTGGCGCATCACCTTTAGTTATTCAGTTGCCAATAGGAAGTGAGAAAGA
TTTTAAAGGCATAATCGATCTTATTTCTATGAAAGCTATTATATGGCAAGAAGAAACATT
AGGCGCTAAATTTTCTTATGAAGATATTCCTTCTGATTTGCTTGATAAGGCTCAAGAGTA
TCGAAATCTTTTATTAGATGCTGCAGCTGAAATGGATGATGAGGCGATAAATACTTACTT
TGAATCTAACGATCTGCCAATTGATTTGTTGAAAAAGTGTGTGAGAAGCGGGACCATTAA
AGGAAAATTTGTCCCTGTATTATGTGGGTCAGCTTTTAAAAACAAAGGCGTGCAATCACT
TTTAGATGGTGTGGTTGATTTTTTACCCTCTCCTATTGATGTTGATGTAATTATTGGAAC
TGATCCTAAAGATTCAGAAAAGAAAATTGAGATCAAACCTTCAGAAAAAGAGAAATTCGT
TGCTCTTGCGTTTAAAGTGATGACGGATAAATTTGTAGGTAGCTTGACGTTTATTCGTAT
TTATTCCGGTAAGTTAAAATCTAAATCTGCTGTGTTAAATGCTGGAAAGAATGAGACTGA
AGGAATTGGTAGAATGTTGCTTATGCATGCAAATAACAGAGAAGATATAAACGAAGCTAA
AGTTGGTGATATAGTTGCCTTAGTTGGATTAAAGAAAACAATTACTGGTGATACTTTATG
TTCATCTGATTTTCCTATACTATTAGAGCGTATGGAATTTCCTGATCCTGTTATTGAAAT
TGCTATAGAACCGAAAACCACCTCAGATCAGGAAAAATTAGGTGTTGCTTTGAATAGATT
GGTTGCAGAAGATCCTTCTTTAAGGATGTCAGTAAATGCAGAGAGTGGGCAGACTATATT
GAAAGGTATGGGTGAGCTGCATCTTGAGATTATTATTGATAGAATGAAGCGCGAGTTTAA
TGTTGAAGCTAACGTTGGTGCGCCTCAAGTTGCATATCGTGAAACTATCACTAAATCTGT
TGAAATTGATTACACTCATAAAAAACAATCAGGTGGTGCTGGTCAGTTTGCTAAAGTTAA
AATAAAATTCGAACCTCTTGAGCCTGGTTTTGGCTTTCAGTTTGAAAGTAAAATTGTAGG
CGGTGCTATTCCAAAAGAGTATATACCTGGAGTGCAAAATGGCTTAGAGTTGATAAAAGA
AGGTGGTATAATTTCCGGCTTTCCATTGATTGATTTTAAGGCTACTCTTCTTGATGGTGC
TTTTCATGATGTTGATTCTAGTCCTTTGGCTTTTGAACTTGCTGCTAAAGGTGCTTTTAA
GGAAATGGCAAATAAAGCTGGTCCAAAAATGCTAGAACCTATAATGAAAGTGGAAATCAT
TACTCCTGAAGAATATATGGGTGATGTTATGGGTGATATAAATAGTAGAAGAGGCAGTGT
TGTTGATATGCTGGATTTAGGTAATAATAGCAAAATAATTACTGCTTCGGTTCCTCTTGC
AAATATGTTTGGTTATATAAATGTTTTGCGTTCTATATCTCAGGGAAGAGCTCAGTATAG
TATGCATTTTTCTTGTTATGAACAAGTGCCACAATATGTGGTTGATGAGTTAAAGTTAAA
GTATAATTAAAGGTTAGTAATTATGACAGCGATAGTAGAAGCATTTGGAAAGTCGCATGT
AAACGTGGGAACGATAGGACATGTGGATCATGGGAAGACAACGTTAACAGCGGCGATAAC
AAAGCATTATGGTAATTTTGTAGCATATGATCAAATAGATAAAGCGCCAGAAGAGAGAAA
GAGAGGTATAACAATAGCAACAGCGCATGTTGAATATCAAACAGAAAAGAGACACTATGC
ACACGTTGATTGCCCTGGACATGCTGATTATGTAAAGAATATGATAGTAGGTGCAGCACA
GATGGATGCAGCGATATTGGTAGTGTCAGGGGTTGATGGGCCGATGCCACAAACGAGAGA
GCATATATTGCTGGCAAAACAGGTGGGTGTTGGATATATCGTGGTATATATAAATAAAGC
TGATGTTGCTGATGCTGATATGATAGATTTGGTAGAAATGGAAGTGAGAGAGTTGCTGAG
TAAGTATGGATTTCCAGGTGATGAAGTGCCTGTGATAGTTGGGTCTGCGTTAAAAGCATT
AGAGGATGATAGTAGTGAGTATGGAAAGAAATCAATAGATAAATTGATGGAGAAGTTAGA
TGAGTATGTGGCAGTACCTCCAAGGCCTGTAGATTTGCCGTTTTTGTTGCCAATAGAAGA
TGTATTTTCAATATCGGGCCGGGGGACGGTAGTAACAGGAAGAATAGAGAAGGGGGAGAT
AAAGACAGGGGATGATATAGAGATAATAGGTCTGAAAGCGACGCAAAAGACGACATGTAC
TGGTGTTGAGATGTTTAAGAAGTTGCTAGATAAGGGAAGTGCAGGACTCAATGTAGGAAT
ACTACTAAGAGGAACAAAGAGAGAAGAAGTGGAGAGAGGGCAAGTATTGGCAAAACCAGG
GACAATAACCCCGCATAAGAAATTTAATGCGGGGGTGTATATATTGAAGAAAGAAGAAGG
AGGAAGGCATACACCATTTTTTGGAAATTATCAGCCACAGTTTTATTTAAGGACAACGGA
TGTAACTGGGAGCATAAAATTGCTAGATGGAAAGGAGATGGTAATGCCAGGGGACAATGT
AAGTATAGAAGTGGAGTTGCAAGTACCAATAGCAATGGATAAAGGATTACGTTTTGCGAT
AAGAGAAGGTGGTAGAACTGTTGGTTCTGGCGTTGTTTCGGAAATTTTAGAATGAGTATA
ATAACTAAGATGAAGCAAGATATATATATTAGAATCAAAGCTTTCGATTGTTCTTTGTTG
GAAAAGTGTATTCGCGAGTTTATTGATCAATTAAAGCAGTTTAATGCAGATTTATCTGGT
CCGATTGCGTTGCCAAGAAAAGATTCTAAACTTACTGTTAATAGGTCTCCTCATGTTGAT
AAAAAATCTCGTGAGCAATTTGAAATGAGAATTTCTAAGCGGTTAATTGTTGTACATAAT
CCTACTTCTACTATGATGCAGATGCTTGCAGATTTATCTTTTTCTGCTGGTGTAGAAGTG
GATTTAAAGGTTAAGGAAGGTTAATATTTAGGAAAAGAAAATGAAGAGAATAAATTCGCT
TAGGAGAATTGGTTTGTTAATGATGAATGTTGGCCATACTGCTATGTATTTTGATAATAG
TCGCATGGCTGTAACCTTATTGCATCTCAGCGAAACTTATATTATCGATATAAAAGGACA
AGATGAATGTGGCTACAGTTCAGTCATTTTAGGCACAGGAGATTTAAAAAAAATAGCAAA
ACCTCAGTTGGAATATTTAAAGAAAAAGGGTATAAATAATAAATGTAAATTATACGAAAG
TAGATTAACTGATCTATTCGGAATACAATGTGGTAAAAAGGTGGGGGTTAATCATTTTGT
AGTTGGTCAATATCTTGATATTACGGGTTATTCTTTAGGCAAAGGGTTTGCTGGTGTGAT
GAAGCGGCATAACTTCAGTGGGCTTAGGGCATCTCATGGTGTTTCTATTGCTCATAGATC
ACAAGGTTCTACTGGTCAATGTCAAGATCCTGGTAGAGTATTCAAGGGGAAGAAAATGGC
TGGTCATTTAGGTAATAGCAGAGTAACTGTACAGAATATGAAAATATTATCCATTGATTA
TGAAAATAGCATAATTGCTGTAAAGGGTAATAATGTTCCTGGGTTTAAAAACTCTTATGT
TTTTGTGAGAGATGCAGTTAAAAAGCCTTTACATAAAGATGTTCCTTTTCCAGCAGGTCT
GCTGTTGAATATGAGTGATGATGCTAATAATTTGGTGAGTTAGTTATGGAATGTGAATTA
GTTGATCTATCTAATAATAATGTAGGTAGTGTTGAGCTTAATCCCTTGATATTTTCTGCC
AAGCAAAAATTGAGTATTTTGCATGATATAGTGAGATGGCAATTAGCAAAGAGAAGAGTT
GGTGCTCATAAAACAAAGGGTATCAGTGATGTTTCTGGTACAACAGCTAAGCCGTATGGT
CAAAAACGTACCGGTAGGGCGAGACAGGGGAGCTTGCGATCTCCTCAGTTTAGAGGTGGT
GGAATTATTTTTGGTCCTGTTGTGAGGAGTCATGCTTATTCTCTTAATAAAAAAGTACGT
AAATTTGGTTTGAAAATTGCTTTATCTCTAAAATATTTAAATAATCAAGTTATTGTTCTT
GATAGTTTAAATGTTGATGTGAAGAAAACATCTAAAATGTGTGAATATATTAAAAATTTT
AAATTTTCTTCTTTTTTAATAGTTGGTGATTATGGAGATGATTTGTTACGTGCTGCTAAA
AATTTGCATTATGTAGATTTAATCAAACCTATTGGGTTAAATGTTTTTGATATATTGAAT
CATGAATGCGTGATGTTAACAAAAGACACTTTAAAGCATCTTGAAGGTAGATTGTTATGA
TTAAATATAATAATATAATAAAATCTCCTGTAATCACAGAAAAGGCTTCTCTTTTAAGAG
AGAAGTTTAATAAATACTCTTTGTATGTTTTTGTAAATGTAAATAAGCGTCAAATAAAAT
CGGCAATAGAGTCTTTATTTAATGTCAGAATTTCTTCTATAAATGTTATTAGAGTTAAAC
CTAAATATAGACGTTTCAGGGGTGTGGTTGGTTGTAAAAAACAGAGAAAAAAGGTTTATT
TTTCTTTGATAGATGGTCAAAAATTAGATATAATGAGCGTTTAATATGGGTATGAAAATT
TTTAATCCTGTTACTCCGTCTTCTCGTGGGACTATATTAATAAGTAAAGTTGGTTTATCA
AAAGATAAGCCAGAGAAGTCTCTTGTATTTGGTAAGAAATCCAGTGGTGGAAGAAATAAT
CATGGTAGAATTACAACTCGTCACAGGGGTGGTGGTCACAAGAAGAAGTATAGAGTTATA
GATTTTAAACGTAATAGAAGTGATCAGGGTGTAGTTGAGAAAATAGAGTATGATCCAAAT
AGAAGTGGGTTTTTAGCATTAGTATCATATAAGGAGGATGATATTAAATCTTATATATTA
GCTCCTAAAGGTATGAAGCCTGGTGATGTTGTGACAGCTGGAGATGATGCTGATATTTTG
CCAGGGAATTGTTTACTACTCAAGCATATACCTGTTGGTTCTTTCGTTCATAATGTTGAG
CTGAAGCCAGGTAATGGTGCTGCGATTGCTAGAGCTGCTGGTTGTTATGCACAAATCGTT
GGTCGCGATGGCCAATATGTTTTATTACGACTCAGGTCTGGTCAAATTAGGTTGATTTTA
TCTTCTTGCAAGGCTACTATTGGTGTAGTATCTAACCCTGATCATAAGAATAGAAAGTTG
GGTAAAGCTGGGAGAAGTAGGTGGCTTGGGATTAGACCTACTGTACGTGGAGTTGCAATG
AATCCGGTTGACCATCCTCATGGAGGTGGAGAAGGAAAAACTTCTGGCGGTCGTCATCCT
GTTACTCCTTGGGGTGTTGCAACAAAAGGAAACAAAACTAGGAAAAAAAATAAATCTAGT
GATAAGTATATAAAAAAATTGAAAGGTTAATTTATGAGTAGATCTGTATGGAAACCACCT
TTTTTACACCCATCTGTACTAAGATTAGTTCAGAGAGCTTTAAAGGAGGGTTCTATTAAT
AAGGTGATAAAAATTCATTCCAGGGCTTCTGTAATTCTTCCTAATTGTTTGGGTTTAAAA
TTTGCTGTTTATAATGGTAAAGATTACATTCCTGTTAGTGTTGATAATCAGAATATGATA
GGTCATAAATTCGGTGAATTTTCACCTACTCGTAAATTTACTGGGCATGGTGGTGATAAA
AAGGCAACAAGAAGGTAGGCAATTGATATGAAAAATAGGGATATAATAGTTGAGGCTGGT
TCTAAGGTCTTAAGATCAACTCCTCGCAAATTAAATTTGGTTGCTGATTTAGTGCGTAAT
AAAAAAGTTTCTTTTGCTAATGTACAATTAAGATTTTGTGAAAAAAAGGCTGCCGGTTTT
ATAATGAAGGTGTTGAATTCTGCAATTGCTAATGCTCAAAATAATTATGGATTGAACGTT
GATAATTTATATATAAAGGAAATTTTAATAGGTAAGTCACTTACTTTGCGTAGAGTATAT
CCAAAAGCTATGGGTAGGGCTAATAGAATGAGCAAATTTTATAGTAATATAACTATAAAA
TTGAAAGAAATTGTATGATTTATAGAAATGGAAAATTAATAAGGAAAGTGTAAAAATATG
GGACAGAAGGTTAATCCTAAAGTATTTAGATTGCAAATAAATAGTAATACCTGGGATTCT
GTTTGGTGTGCTACGGACGATTATAAACAGAAATTGCATCAAGATCTATTTATTCGCAGT
TATATAAATGAATCCTTTAAGCATGCTGGTATTTCTAAAGTAACTGTAGAGCGTACAGTT
ACTTTAGTGTCTGTAATAATACATTCTTCTAAACCTGGGGTTATAATAGGTAAGAAAGGT
TTGGATGTTGAGAAGATAAAGCAAAAAATAGCTAAAAAAGTAGAAAGTAGTGTCGAAGTG
AATGTAGTAGGAGTTAAAAAGTCTGAAATAGATGCAGTTTTAATATCAAGGAGTATTACA
CATCAGCTAGAAAAAAGGATTTCATGTAGAAGAGCGATGAAAAAAGCTATTCAAAATTGT
TTGAAGATGGGTGCTGAGGGTATTAAAGTAAGTTGCTCTGGGCGTCTTGGCGGAGCTGAA
ATAGCTCGTACTGAATGGTACAAAGAAGGTCGTTTGCCTTTACACACTTTGCGTGCTAAT
ATAGATTATGCTTTTTGTGAAGCGAAGACTATATGTGGTATTATAGGAGTTAAAGTTTGG
GTTTATGTTGGTAGTTAAGGTATATTGAAATGTTTGTTCCCAAAAAGAGTAAATATAAAA
AGGTATTTAAGGGGAGAATCAAGGGTAATGCTAAGGGTGGTAGCATGCTGTCTTTTGGAG
ATTATGGATTAAAAGCTATGGAAGTAGGTAAGGTTCAGTCTAAGCATATTGAAACTGCAA
GGCGCGTAATATCTAGAACGTTAAAACGCTCTGGTAAAGTGTGGATAAGAATTTTTCCTG
ATACCCCGGTTAGTAAAAAGCCAGCAGATGTACGTATGGGTAAAGGGAAAGGTAGTGTTG
AATTTTGGGTATTTAAAGCTAAGCCCGGTAGGGTTTTGTTTGAAATTAGTAGTGATGTTC
CCATGCATTTAGCAAGATTGGCGCTTGAAAAAGCGACTGCTAAGCTTCCTATGAAGTGTA
AATTTATATCTAATCATAATTGAATGGAGTTGCAATGGATATAGTTAAATTTGAATCAGA
ATCTTCACAAGGATTACATGAACTTCTTGTGAATTTGAGGAAAGAATTTGTTAATTTGGC
TTTTCAAAAAAAGCTGGGCCAGTGCAACAATTTTTCGCGTTTTAGCTTAATAAGAAAGAG
CATAGCTCGTAGTCTAACTGTATTAAATAGAAGAAAGAGAGAGGGAAAAAATGCCTAAGA
AGGTTTTTTGTGGTGTCGTAACTAATGCTGAGTCTGATAAGACTGTAAAGGTTTCGGTGT
TACAAGTGTATAAGGATAGGCTGTATAAAAAAGTTATTAAAAAATACAAGAAGTATACAG
CACATGATGAGAATAATAGTTGCAAAAAGGGAGATAGGCTTTTAATACAGGAACATAAGC
CTATTTCTGTTACTAAAAAATGGGTTGTTATCAATAGCTAAAAAGGAATAGGTATTTATA
TGATTCAAAAAAATACATTGTTAGAAGTAGCTGATAATTCTGGTGCGCGTGCAGTGCTTT
GTATTGGCTTGTTAGGTGGTAGGAAATCTGCATCTGTAGGTGATACGATTATTATATCTA
CTAAGTCTATTAACCCAAAAGGTAAAGTTGAAAAAGGAAAAGTATATAAAGCAGTTGTTG
TTAGAGTAAAAAATAGTGTTAAGAAATCTGATGGTTCTGTAATTCGTTTTTCTAGCAATG
CTGTGGTTTTAATTAATGATCAAGGTGAACCACTTGGCACTCGAGTGTTTGGTCCAGTAA
AAAAGTTGTTATCTGGTTCTTTTATGAAAATAATGTCATTAGCTGATGAGGTTTTATAAT
GAGTGCTAAAATAAAAAGTGGTGATGATATTATAGTTTTAACTGGTAAAGATAAGAGAAA
AATTGGTAAGGTAATCAAAGTTATAATACGTGATGCTAAAAAGAAAGTAGTTGTTTCTGG
CGTAAATGTGTGTAAGAGACATACTAAATCAAGAGCTGGTAGTGGTGGTGGTATATTGAA
TAAAGAGTTAGCTATTGATGTATCCAATGTTGCAATATTGGATCCTAAGTGTAAAACTCC
AACTAAAGTAGGATTTAAGATTATAGATGGTAGAAAAGTGCGTTTTGCAAAAGTTTCTGG
AGAAGTGATAGATTAGGTTGATATGTTTAAACAATTGTATAAAGATAATATAGTAAAATC
CTTAAAGGATAAGTTTAATTACAGCAATGTAATGCAAGTGCCTAAACTTGTCAAGGTGTG
TATCAATATGGGCGTTGGAGATGCTGCTACGGACAATAAAGCGATAAATGAGCCATTTGA
TAATCTACATTTGATTGCTGGGCAAAAGCCTGTGTTAACCTTTGCAAAAAAATCTATTTC
TGGTTTCAAAATTAGAAAAGGTGCAACTGTAGGTTGTAAAGTGACTTTGCGTAGAAATAA
AATGTATGAATTCTTAGAAAGATTAATATATATTGCTTTGCCAAGGGAAAAAGATTTTAG
AGGGTTCAGTGTGAAGCAATTTGATGGTCATGGTAATTTTTCCCTTGGTATCAAGGAGCA
TATATCATTTTTAGAAATAGACTATGATAAAATAAGTAAAATTAGAGGTATGGATATTAA
TATTATAACAAGTGCAGTTAGTGATAAGGAAGCAAAGGAATTATTACTGGCTCTTAAATT
CCCTTTTTTTGATAATTGAGAGAAAATATATATGGCAAAAAAATCCATGATACAGAAGAA
TCTTCGTAGAATAAAGTTATGCGATCAATATAGGGAGAGAAGGGAAGAATTAAAATCTAT
AATGAATAATAAGGATTTATCTATTGCAAAAAGGTTTGCAGCTCAAAGTAAGCTGATTAA
AAAATTGCCTAGAGATTCTTCTAAAATCAGAATTAGGAATAGATGCGCTTTAACTGGTAG
GCCGAGAGGAGTATATAGAAAATTTGGTTTATGTAGGATTGTTTTACGTGATTTGTGTTC
TTTTGGACAAGTTCCAGGGGTTACAAAATCTAGTTGGTAAATGTGATATAAGGAGTGTAA
TAGTGTCGTTATCTGATGGTATTGGTGATTTTTTAACAAGAATACGTAATGCTCAATTGG
CAATGCATAGGGAAACAAGAGTCCTATTCTCTAAAGTGAATTCTTCTATATTGAAGATCT
TAAAAGAGGAAGGGTATATTCTTAATTATGAAAAGCAAGAGAGTGATAGTATCCCTTCGC
TTGTTGTGCAGTTGAAGTATTATGATAAATTACCTGTGATTAATGATATAGCTAGGGTAT
CAAAGCCCGGTTGTCGTTATTATTCTAAGTGTAAGGACATTTCTAAAGCATATAATGGTC
TTGGAATTTTTATTATATCTACACCGAAAGGAGTGATGACCGATTATAATGCACGTAGAT
TAAAAGTTGGTGGAGAAGTTTTGTGTCGTGTATTTTAAATGATAGGAGAAATGTATGTCT
CGTATAGGTGCCGCACCTATCAATATTCCTGCTGATCTTTCAGTTGAATATAATGATGGT
AGGGTATTAATAAGAAGTGTTAGGGCAGAAAAAGAGCTGAACTTGTGTAGTGGCATTCTG
TGTCAGATAGTTGATAATCAATTGTTACTTTCTGTTGATCAAGGCAGGGATGATTATGAT
AAAATAAAATCTATATGGGGCACTTATAGAAGTAATATTAATAACATGATTAACGGTATG
GTTAATGATTTTTCTGTTGATCTTGAGATTAATGGTGTGGGGTATAAAGCAGAATGTGAT
GATAAGTATTTGACTTTATATCTTGGTTATAGTCATAATATTAAGTATAAAGTGCCTAAA
GACGTTGAGATTAAGTGTATAAAGCCAACTCATTTAGTGATTCGCGGTATGGATAAGCAA
AAAGTCTATATGGTGGCTTCTGATATATGCAAAATTAGAAAATATGATCCTTATAAAGGT
AAGGGTATTGTAATAAAAGGCAAATTTATGCTGCGTAAGGTTGTAAATAAAAAGAAGTAA
TTAAAATGAAAAGATTGTATAATTTTTTAAGTAGCTATGAAAAAAGGAAACTTCGTAATA
GAGCGAAGCTCGATAAGAGCGCTGGACGTTTACGTATATCCGTATTTAAGTCTAATAAAC
ATTTTTACGTTCAGTTGATTAACGATGCAAAAGGAATAACCCTAGCTTCTGCTTCTACTT
TGGATGATAAAATTAGGAATGTATGTAAAGGTAGGGTCAATGCTGAAACTATAAAACAGG
TTTCTTCTTTATTGATTGAGCGTCTGCCTAGTACAAAATTGCAGCAGCGGTTCGTCTTTG
ATCGGGGAGCATATAAGTATACAGGATTGATTTCTCAATTTGCTGAGGCTTTAAGAAGCT
CTGGATTTAAATTTTAGAAGGTTTTAAATATGGCTGTAAAGAATTTACAAAATAATAATG
ATTTATCAGAACTTTTGGTTTCAGTGCGAAGGGTAACAACGGTTACTAAAGGTGGTAGAA
GATTTTCATTTTCAACTTTGGTTGTTGTTGGTGATGGTAAGGGTAGGGTAGGATGTGGAA
TAGGTAAACACGCAGAGGTTGCTGAAGCAAGAGTGAAAGCTGTAAATGCTGCAAAGAAGT
CGATGATTAGGGTGTACTTACGTGAAGGTAGAACTTTACATCATGATATTAAAGCTAAAT
TTTGTTCTGGTGAGATAGTTTTAAGAGCTGCAAGAACTGGAACAGGTATTATTGCTGGTG
GAGCAATGAGGTCGGTTTTTGAGGTATTAGGTATAAAGGATGTGGTAGCTAAGTCTACTA
GATCAAATGATCCCCATAATATTATATGTGCAGTACTTAAGGCTTTTGATGTTATGTTAT
CTCCTCGCCAAGTGGCAGGTAAGAGGGGTAAAAAGATTAGTGAGATAGTTGGAAATAGGT
AAAGTATGAATGATGCTGTAAAATTAAATTCTGTGTTTACCAAATTATCTAAGAAAAAGA
AGCCTAAATTATTAGGTAGAGGTATTGGTTGTGGTAAAGGTAAAACATCTGGTAGGGGGC
ATAAAGGGCAAAAAGCGAGAAGTGGCGTTTCTATAAATGGTTTTGAAGGTGGACAGCAGT
CTATATATACTCGTTTACCTAAAAGAGGTTTTAAGCCTATACGCAAAAACTTATACTCTA
TATTTAATGTTGGTGATGTACAGTGCTTAATGGAAGCTAAAAAAATAGTCAAGGATTCTA
TCATAGATAAGGAGCTACTGCATAAATTAGGTTTTATCAGATCTGTTAAAAGTAAAATCA
AACTTCTTAATAAGGGTAAATTAAGCGAAAAATTTGTGTTTCATGTTGATTTTGCATCAG
AAGCTGCAAAAAGATCTGTAGCTTCAGTTGGTGGTAGTGTAGAAATACTATCGTAAATCA
TGAGCAGTAAATTTGCATTTAATAGTTTGGATTCTACGTTGTTATATAAAAGTGATTTAC
TAAAGCGTATATTTTTTACGCTAATGGCTTTAGTTTGTTATCGTTTAGGCACTTATGTTC
CTATTCCTGGAGTTAATCTTGATATAATCAATGATATATTTCCAAAAGAGAGTTCTGGTG
TTTTTGGAGTATTTAATTTATTTTCTGGTGGCGCTTTAGCTAGAATGACGATCTTGGCGT
TAAACGTTATGCCATACATAGTTGCATCCATAGTTATGCAATTATTATCTTCTGCCGTTA
AAGGAATCAATGAAATTAAAAATGAAGGAGAGTTAGGACGTCGAAAGATGAACTCTTATA
TACGCTATATGACTATAGTGTTTTGTATCTTTCAATCAATTACGATCTTAATAGGGTTAG
AAAGAATGAATAGGGAAGGGGTATTAGTTGTAGTTGAACCTGGTATTATGTTTCGTACTA
TAGGTGTCTTTAGCCTTTTAGGTGGAACTATATTTTTAATATGGCTTGGTGAGCGGATCA
GTGTGAGCGGTATAGGCAATGGTATCTCATTAATCATTTTTACTGGCATAACATCTGAAT
TACATAATGCTTTATCATCTCTGATAACATTAAATAAAAATGGTAGTATGTCGTTTTTCA
TTACCCTTTTTGTTATAGCATTGTTTTTTTTACTGCTCCTTTTAGTCATTTTTACAGAAT
CTTCTTATAGAAAGGTAATTGTTCAATATCCCAAAAAACAGTTTAAAAAATTACATAATG
ATGATTTTACTTACATTCCATTGAAGATCAATTTATCTGGTGTAATACCAACTATTTTTG
CTAACGCAATTCTATTAACGCCTATTTCAATTGCAAATTTCTATAAAGGTCATGCCATTG
CTGATTTTATTTTAAACTACTTTATGGCAAATAAAGTGATGTACATTATAACTTACTTAA
TACTCATAGTACTTTTTAATTTTTTCTATACCAATTTTATATTTAATCCAGAGGAAAATG
CTGATTTTCTTAGGAAAAATGGTGGTTTTATTCCTGGTAGAGGGCCTGGAAAACATACTT
CTGATTATCTTCAAGATATAGTTTTTAAATTAACATTTATTGGGTCTGCGTATTTGGTGG
TAATATGTACTATACCTGAAATTATGAGGTATCATTATGATATACCATTTATTTTTGGTG
GGACGAGCTTGCTGATTATAGTTAACGTTATTACTGATACTATTATGCAAGTACAATCTT
ATGTTTTTTCAAATAGGTACGATAGTTGGATAAAGAAATATGAGTCTAAAACAAGGAGAC
TAAAGTGATTATTACAATTTTTGGTCCTCCTGGCTCTGGTAAGGGTACTCAGTCCAGTTT
GTTAATAGCAAAGTATAATTTTAAATTAGTTTCAGTAGGAGATTTATTAAGGAATATTAT
ATCTAGTGGGAGTAAATTAGGTAAAGGAATAAAGGATACTGTTGAATCTGGTAATTTAAT
TCAAGATGAAGTTATATGTAAATTATTGTGTGACCAGCTTGCATTAATAGATGGTGATTT
TTTGTTAGATGGTTTTCCAAGAAATTTAAATCAAGCTCATTTTTTAACTCAAGTTTTGCA
AAAAAGATGCAATAGGGATGTTGATCTTGTAATTGAGTTGCAGCTTGACGATAATATTGC
AATTGATAGATTAAAAGATCGTCTTACTTGTTTGGATTGTAAAAGTATATATAGTATATC
TTCTTTTAAGAATACTACTTGTGCTAAATGTAAAAGTACGAGATTGGAGAAGAGAATTGA
TGATGCTAATATGCTTGCAATTAATAAGAGGATAAGAGAATATCATTCTCAGATAGAGGG
TTTGCGCGAGTATTATAAGGACAAGTTGTTAACAATTAACGCTAATTTGAGTGTTGATAG
AGTAATGCAAGAGATTGAAAGTAAAATTTCTTGTAATTTGATTTGACTATAAGTTGTTTT
ATGGTATAAATTAAGAGTTATTATTAATAAAGTATCGAGGTATCAGTGGCACGTATTGCA
GGCATAAATGTTCCGGTGAAGAAGTGTATTCCTTTTGCATTAACTTATATACATGGTATA
GGTATTACTACTGCGAATATAATTTGTCGTAGCTGTAAAATTGATGAGCGTAAGCGTGTT
TCAGAATTACAAGATGAAGATATAGAGAAAATTAGTAGTTTTATTAGGCAAAAATATGTC
ATAGAGGGTGAGCTCAGAAAAAAAGTGGCTATGGATATAAAATCTTTAATGGAAATCGGT
TGCTATAGAGGGTTAAGGCATAGAAAAGGTTTGCCTGTGAGGGGACAAAGAACCCATACT
AATGCTAAAACTCGTAAAGGCAGATCTAAATTGCCTATTGCTGGAAAAAAATAAAATTTG
TTATTATCGTGAGTTTTTATGAAAAAAGTTAAAACGGTTGGTAAGAATACAAAAAGGTTT
ATTACTGGTATTGTCCATATTCGTGCAACTTTTAATAATACTTTTGTAAATGTGACTGAT
GTTTGTGGTAATACGCTTTACCAGACTTCTGTTGGTGCATGTGGTTTTTCTGGTTCGAGA
AAATCCACACCTTATGCTGCAGGTAAGGTTGCCGATTCTGCTGCGAAGAAAGTAATAGAG
AGATTTGGTATGAAGGTTGTTTCTGTAATAATTCGTGGTCCTGGTTTTGGTGCAGAAGCT
GCAGTTAAAGCACTTCGGAATTGTGGATTGATTGTCACTTCAATTGCAGATAAAACGGCG
ATACCTCATAATGGGTGTAGACTAAGGAAAAAAAGAAGAGTATAGGATATTTGGAAGGTT
TTTGTATGTATTATAGTGATAATGTCTCTTTCTGTGGAAATTTAGATAGATTAACTAAGC
CTAATGCGATTAAGGTAATATCAGGTGATTCAAGTAAAAAAAGTGATATAGTTCTAGAAC
CTTTGGAAAGTGGTTTTGCTTTAACGTTGGGTCATGCATTAAGGCGTGTAATGTTGTCTT
CTCTTCGCGGTAGTGCTGTTTATGGAATAAAAATTGAAGGCGTGAATCATGAATTTACTT
CGATCCAAGGAGTTAGGGAAGACATAACTGATATAGCATTAAATATGGGCATGTTGAGAT
GTAAGTTAAATAACACGTCTAATAAGTGCTTAAATTTGAGCGCTAAAGGGCCTTGTCAAG
TATTAGCTGGAATGATAGAAACTGATGACCAATGCTCTATTGTTAATAAAGATTTGGTGA
TATGTACACTAGGTCAAGATGTGGAGCTTAACATTACTATATATGTTGCTAGCGGAAAAG
GTTATCTTCCTGTAAATAAATATAAAGAAAATGAATTTTTAAAGCTTATGAATGAACAAG
ATTTAATTGGTTTTATTCCAGTTAATGCTTTATATAGTCCTGTCGAGAGGGTTTCGTATA
GAGTAGAGAATAGTCGTGTTGGTCAAGTTACTGATAAAGATAAGCTAATATTGTCAATTG
AAACTGATGGTACAATCTCTCCAAGTCAAGCTGTTGACTATGCTGCAAGAATATTACAGG
AGCAATTTCAGCCTTTTATTAGTTCTGATATGAGTTATAAAAAATCGCAGGTTTCTTTGT
CTAGTGGTGCTAAAGATTTGGGCTATGATCCTGTTCTATTGCGTAAAGTAGATGAAATGG
AATTATCTGTTAGATCTCATAACTGTCTGAAAAATGAAAATATCACTTATATAGGTGATC
TTGTGCAAAAGACGGAAGTTGAAATGTTAAGAACTGCTAATTTTGGCCGAAAGTCTTTGA
ATGAAATCAAGGCAATTTTAAATAATTCAGGTTTGTCTTTGGGTATGAATATACCAAATT
GGCCGCCTAAGGATATAGATGAACTGGCTAAACAACATACTGATGAGGATTAGGTAGTAT
ATGAAACATGGAATAAAGAAAAATAAACTGTCTCGTTGTACCGAGCATAGGTTATCAATG
TTAAAGAATCTATCTATCTCGTTAATTAATCATGAGCAGATTGTAACTACTTTACCAAAG
GCTAAAGCACTTCGTCCATATGTGGAAAAGTTTATTACAATTGCTAAGAATAACGATTCT
TTACATGGTAGAAGGCTTTTGCTTTCACGTCTTCATAATAGTAAGTTAGTAGTTGATAAA
TTATTAAGCGTTCTAGCTAATCGTTATCAAGACTGTAAAGGTGGATATTCTAGAATAATA
AAATTTGGTACTCGAAAGGGTGATTGCGCTCCAATGGCAGTGATAGAGCTAGTTGATAGA
GATATTTCAGCAAAAGGTGAGATTTATAGTAAAAATAAAAAAGGAAGCAAAGTAGTTACA
CAAAGCTAATTATTCTTTTTATGGTAAGTAGGTTACGCTATTTTGTAGGTTACTTTGGAG
AATTGTTAGTTTCGATATATTTAAAGCTGAAATTCTATAATGTTATAAAACGTCGCTTCC
GTTGTAAGTTGGGTGAAATTGACTTAATTGTATCTAAAAAAAAGGGAGCTGATTTTTATA
GAAGTAAAACAAGTTTATTTGGAAAAGAAGTACCGATATCTCATTTTCAGTGTCAGTCTA
TTATAAATTCTTCTAAATATTTCTTAAGTAAAAATCTTGATTTTTTAGATTATTCAGTCA
GATATGATTTATGTTTTCTTTCCTTAAGGAGAAGACCTATTTATATAAAAAATGCTTGGA
TTGAACAATGGTAGCTAAAATAATTTAGATTTACTAGAATAGGTAATTGAATATGAAAAA
CAATAATTTAGTTTCATCTTATGCTAGGGCACTGTTTCATGTCTCAGGAAGCAGATTAGG
TATTATAAGAAAAGAAGTAGAATTTTTGTTAGCTTTTTTTAAAGATCAAGATGTTTTTGT
GTATCTATCTCATCCTATGGTTTCTCTTTTGCACAAAAAAGAAGCGATACTTTCTATAAA
GGAGAACTTGAGTGAAAACTTAGTCAAATTTATTATGGTTACACTTGCAAACAAGCGCTC
CCGTTTATTAATCCTTATATTAGAAAAATTCTTAAATCTTGTAAGGGAAAGTGAAAATGA
ATTGGAAATTACTATAAAATCAGCAGAGATTTTAAAGAAACCTGATATAAAAATAATTAC
TGAATCTTTGAACTTTCTTGGTAAAATAATAAAAGTCAGTCATGTGGTTGATCCTTCTAT
ACTAGGTGGCTTTGTAGTTAGGTATGGTTTTAACGTGATTGATGCTTCGCTTAAGAGTTA
TTTGGATAGATTGGTTGATTTGAGTAAAATGGAAATGTTGAAAATAAGGAATTGTATATG
AAGAATAGCATAAATGCCTCTGAAGTAGTAAACATAATAAAAGAGAAGGTTGAGACATTT
GATAATCCTATAAAACGAGAAAATATAGGTGAAGTAATTTCAGTAACGGATGGTATCACA
TTGGTCTATGGGCTGGAAAAAGCAAAGTTTGGTGAAAAGGTATCTTTTGCAAGCGGTGTA
GAAGGAATAGTTCTTGATTTAGATCATGATACAGCTGGAATAGTTGTGCTTGGCAATGAC
CGTGATGTAAAAGAAGGGGACGTTGTAAAATGTAGTGGTGATGTTGTACAGGTGCCTGTA
GGTCATGAATTATTAGGGAGAGTTGTAAATGCATTAGGCGATCCTATAGACGATGGCGGA
GAAATTAGAGCCAAGAACAAAATGTATATAGAATCTAAAGCGCCAGGTATTATTGACCGT
AAATCTGTGCATGAACCTCTGCAGACAGGAATTAAAATTATAGATTTGTTGATTCCTATA
GGTAGAGGGCAACGTGAATTAATTATTGGCGATAGACAAATTGGTAAAACCACTATTGCG
ATTGATACTATTATCAATCAGAAGAAGATTAACGATGAGGTAAACGAAAATCAAAAAATT
TACTGTGTTTATGTTGCTATTGGACAAAAAATTTCGACAGTAGCAAAAGTGGTGAATAAG
CTAAAAGAAAGTGGAGCATTAGAGTATACAACCGTAGTTGTGGCTAGCGCATCTGACTGC
GCGCCTATGCAATTTTTAGCACCTTATACCGGTTGCACTATTGGAGAATTTTTCCGTGAT
AATGGAATGCATTGCTTGGTGGTATATGATGATTTATCTAAGCATGCTGTGGCATATAGG
CAGATGTCCTTATTGCTCAGACGTCCTCCTGGTCGTGAAGCTTATCCTGGAGATATATTC
TATGTACACTCTCGCTTGCTTGAAAGAGCTGCCAAAATGTCTGATGAAAAAGGACAGGGA
TCTTTGACTGCTTTGCCGATTATTGAGACTCAGGCTGGCGATGTATCTGCATATGTTCCA
ACTAATGTGATTTCAATTACAGATGGACAAATTTTTCTTGAGTCTGAATTGTTTCACAAA
GGATTTCGCCCTGCAGTGAATATAGGTTTATCGGTTTCTCGGGTTGGCTCTGCTGCACAA
TTGAAATCTGTGAAAAAAGTTGCTGGTTCTATAAAGCTGAGTTTGGCCCAATATAGAGAA
CTGGAAGACTTTGCTAAATTTGGTTCTGATCTTGATGCTACTGTTCAATTGTCCTTAAAC
AAAGGTAAATACCTTATTGAATTATTAAAGCAAAAACAGTATTCACCTATGCAAATAGAA
GAGCAAGTATTGCTTATGTATATCTTTTCTAATCTGTATGGTCAATTAAATAAGGTACAG
GTGAGCAACATCAATAGGTTCGAGTGTGATCTTATCAATTATTTTCAAACTGTTCACCCT
GGAGTTTTAAAAAAGTTGTCAGGTGACATGAATGATGATATAAAAGATGATATTCTTGGT
ATTGTGAGTGATTTTGTCACTCAATTTAATTGCGTTTAGGCGGTGATTATGACTTCATCC
ATTGTTAACAAGTTTCCTATTACAAGGGAAGGTTTTGAGAGTATGCAAGTCGAACTTGAG
AAATTAAAGGAAGAAAAACCTTCTATCATACAGGCTATTTCTGATGCTCGTGATCAAGGC
GATTTATCTGAAAATGCAGAATATCATGCAGCACGGGAAAGATTAAGTTTTATTGAAGGC
CGCATAATTGAGGTAGAGAGTAAACTTTCACATGCAGAAGTGATAGAAGTAAAAAATTTG
TCTGGTGATACAGTAATGTTTGGTGCAACTGTTACGGTAAGCATGCTCGGTGATGATAAC
AGTGAAATAGAATATGTTTATAAGATTGTAGGTGGGTATGAAGCTGATGCTTCAAAGCAG
TTGATCTCTACGGATTCACCACTCGGTAGTGCTTTAATTGGCAAAAAAGTTGGTGAGTAT
GTGGAAGTGATAGTGCCAAATGGAGAGAAATTGTATAAAATAGTTAAGATTGAGTTTAAG
TAAATCATGGTACAAGTAACTTATCCTTCAATTAGTCTACCCGGTATTTCTTCTGTGGAA
GATGTATTGAGGGATGCTAGTTCTGGTAAATTATTCATTTTAGTTGACGATGAAAACAGA
GAGAATGAAGGTGATCTGATTGTATTAGCTGAGAAATTAGAGCCAGAACATGTGGCTTTT
ATGGTTAGATACGGGACAGGGATTGTTTGTTTAGCAATGACTAAAGTTCACATGAAAAGG
TTAGGCCTTAGTTTCATGGAAAAAAAAAATGTTGGTGAAAATCATACTGCTTTTACTACA
TCAATTGATGCACGTTATGGTATTACTACGGGTGTTTCAGCTGAGGATAGAACAAAAACT
ATACATGTTGCTATTGATAAAAATAGAACTCAGGATGACATTATAACTCCCGGTCATATT
TTTCCTGTGATTGCACATGAGGGTGGAGTAGAGCAACGTGCTGGTCATACTGAAGCAAGT
GTTGTGATAGCTAAGTTAGTGGGATGTAATCATTCTGCAGTTATTTGTGAATTAGTGAAT
GATGATGGCTCTATGATGCGCTTACCCCAGTTGCTTGAATTTGCTGAACAACATAATATT
AAGTTAACTACCATTGATAAACTTATCAGTTACGTTCAAAATTTAAACTAGCGTTTATAG
ATTCGTATAGTTTAAGTGTTAAAATATAAAATTCCTCAAAGTTATACAAACAAGGAATTT
CCATGTCTAAGCTTTTTGTTTTACTATTTTTTTTCGTATACTGTAATAGCGCTTACTCTG
TTAGTATTATTAGAGATAGTGAAGTGGAAGCGGTAGTTAAGGATCTAGCGCAACCTTTAT
TTTCTGCTGCGGGTATTGATAATGATAAAATAAAAGTTTTTATAGTTGATGATAGATCGA
TTAATGCTTTTGTAATTAACAATAATAGCATTTTCATTCATTTAGGGCTTTTACAATATT
CGACTGAACCTTATGTCTTACTTGGTATATTAGCACATGAAATTGCTCATATATCTGCTG
GTCATGTATTACAAATGAGTAGTGCTGTAGGTTATTTTCAATCAATAGCAATGGTTAGTT
ATATGGTAGGATTAGTTTCTAGTATTGTCATTAACCCTCAGGTTGCGAGTGCAATCTTGC
TTAGTGGTGTAACGCTTAGTTCAAGGTTGTTTTTTAACTATTCTCAAGAGCAAGAGAGTG
TAGCAGATAGCTATGCTTTAAGATACCTAGATGAATCTGGCTATGATAATTTGGGTATGA
AAGAGATTTTTGACTATTTTAAGAGTATTGAGCATGAAAACACTGAAGAGTATTTCTGCA
CTCACCCACTTAGTGATAAGCGTATATTTGCTGTACAGAATTATAAGGTTAAAAACAATA
TAAAACCAATCCTTGCAGATAAATTGCTGAAGTTTGAGCGTATGGTTGCAAAGCTAGACT
CTTTCTTTGCTCCTATTCATGTGTTATCTAATAAATATGAAGGTAGTTCTAAGTATGTAA
ATGCTGTAATTCACTATAGGCAAGGAAAGATAGAAGAGGCTATTACTAAAGTTAATTTAT
TGATTCAAGAGTCACGCAATGGTAACCGTTCACGGAGATAAGGTGGTTTACAAAGTAAGT
ATAAAAGTGTAAAGAGATAGGAA
>NODE_8_length_25943_cov_0.231737
TGATGCACGAGAGGAGGACTTTGTAATGTGTTAAAGGCACAACCTCGCTCAATAACTGGA
GAACCAGAAGCACAAATACATTATATCTCTAATCCGAGCAAAGTAGGAAACGGTTATTAT
TAAAACAAACCCTTCACAAAAGAGCACCAAAGTTGGTGCTCTTTTTTTCTTTATAAGTTT
TCTCCATAGGAGAAAATTGACTAATTACAATTTTTCGTATCAATTTTCAATAGATTCATC
TATGTATAGCTATAGTTTTATCAGTGTAAGGCTAAATATGCTAAGCTTATAAAGATGACA
AAGCTTCAAAAAAAGCCTAACATAGTGGAAAAAGCTTTATGAAAATCAAAGTTGGAGTAA
TAGGCTGCTTAGGCAGAATGGGTAAGAAAATACTCAATGAATTAATTACGAATACCAAAG
TGGAAATAGCAGGTGCTGTTGCTCGCTTGGGCAGTGAGTATATAGGCTTAGATATTGGGC
CTATTGTAGGCAATAATTGCAATTTAGGAATCAAAATTACAAGTTCTATTAGTGAGGTAT
TTGAATCGTCCGATGTTGTAATAGATTTTACAACTAAAGAATGTATGCTAGAATGCCTTA
AGGCGGCCGTGAAATTTAAAAAACCGCTAGTTAGTGGCACAACTGGAATAGAAGGTCTAA
ATTTAAAAGAATATGCTGCTAAAGTTCCAATATTATGGTCAGCAAATATGAGTGTTGGAG
TTAATGTGTTGCTGAAATTGGTAAAAGAAGCTGCCAAGCTTTTAGGTAATGAGTATGACG
TTGAAATTTGGGAAATGCATCACAATTTAAAAAAGGATTCACCATCTGGAACAGCTATAG
AGTTTGGTAAAGCAGTTGCTAACGCTGCAAAAGTGGATTTTGAGCTCAATCAATATTCAC
ATAATAATTCAAATATAAGAGGGAAAGGAGGAATAGGCTTTGCAGTATCTCGTGGAGGTG
GAGTAATAGGAGATCACAGTGTCATGTTTGTCAATTCCGATGAACGAGTAGAATTAAATC
ACAAGGCAATTGATCGTACAACGTTTGCTAGAGGGGCGGTTCAAGCAGCAATATGGTTGT
GCGAGAATAAACAGGAAATACCAGGACTTTATTCAATGCAGGATTTAGTATGAGCGATAA
ATACGCTTTCGTTAAAAATTTAAATCTTTGGTATGGCTCTAAACAAGTTTTATTCGATAT
AAATTTGAATATTTGCAAAAAGAAAGTCACAACTTTTATCGGACCTTCTGGGTGCGGTAA
ATCGACATTTTTGCGTTGTTTCAATCGTATGAATGATTACGTACCTGGATGTAGAGCGAC
TGGTGAACTGGTAATCGATGGGCTGGGTAATATATATTCACGTGATATGGATGTTGTATT
GCTCAGAGCAAAAGTTGGTATGGTATTTCAAAAACCCAATCCTTTTCCAAAGTCAATATA
TGATAATGTTGCTTATGGGCCTAAATTGCATGGCATGGTGAAAAATAAGCAAAAATTAGA
TGAAATAGTAGAAAGTAGTTTAACTAAGGTTGGTTTATGGGAAGAGTTGAAAGATAGATT
GCAAGATAGTGCACTAAATTTATCTGGTGGCCAGCAACAAAGATTATGCATTGCTCGTGC
AATTGCAGTAAAGCCAACTATTTTATTAATGGATGAACCATGCTCTGCTCTTGATCCAAT
GGCAACCAATACAATCGAAAATCTTATACAAGAATTGAAATTGAGGTTCACCATAATTAT
GGTAACTCATTCGATGAAGCAAGCTAAAAAATTATCTGACAGCATAGTTTTCTTTTGCAA
TGGCAAGATTGTTGAATTCGGAAGTACTCAAGAAATCTTTGAAAATGCTCAGTCTCCTTT
AACGAAGGAGTATATTCTGGATCATTAGCTTAATAGTTGATATTTTAATTTTTTCTATGT
ATAATTTTATCAAGTTTGTTGTGATAGGGGGTTAAAATGTTTAGTACAAGTGAAGCAACA
AAAAAGTTGTTTAAAGCTATTGAATTTCAAAATGCTAGTGGTGAAAGAATAACACCTGAG
GAAGCTTGGAATCATTTTCAACAAGCCATTGAAAGAAGGAGCGAATGTTAACGCTTTTGA
GGATGGGATGACACCTTTGATGTGCATTATTTCAGCTTTTGTTACTAGTAATAACGAGGA
ACATCAATATTTAGAGCTTATGGCTAAGTTGCTTGTAGAACATAAAAAAATCGATTTAAA
TATTAAAAGCAAGCAAGCTGTTATTGAGAGAAGACCAAAGGAACATGATGGTTATCCAGT
TTACGAATTTGAGGAGAGAGAAGTAGTAGATCAGGGTAGAGGGGGTTGTGTATACCTTAA
CAATTCACAACCTGTTAATGAAGGATTTATACCTCAAAATTATGCTCGTGCAGAGGAGGA
AATTAAGACCGGCAAGAAGGAAAAAAATACAGCTCTACACATTGCTTGCAAGTTGGGAAA
TGTAAACATGATAAAAATATTACTTACACATCAAAATATCAAACCTAATATTCAAAACTA
TGAAAACAAAAGTCCAAGAGATTGTATTGCAGGACATGTCAAGAAAGCAATAGAACCAGA
ATTCCTAAAGATAGAAGCAGTCGCTCAAAAAAGGAAACAAACTAATTATGCTTGTGCTTT
TTTGTTATCTGGAGTACTTGCTGCTGGTATATGTTTCGCAGTTGATAACCCAACTCCGCT
TGTTGCAACTTCGTTGCTTTTTCTTGCAATAGGATGCGGTTATCTGTATAGAGCAAATAC
AGTTATTAATGATGTAAGCTTCTCTCAAGTTATTGTGAACGAACGTGCTAGTGATGTATC
TGTTCAGGTAAGGTATCATTCCAGCACTTGATGCTGGAATCAAGTTTTTCATTTAATCTC
ATTGAATTTAGCATAAGCTCAGTTTACTTGTAAATTTTTCTGGATCCCAGTGTCAAGCAC
TGGGATGACATTATGGAATACAGCTTTTTGATCGAAAATGTTGTCTTATCTGCAATGAAT
TTTGCTGGATAGCTACACCCATTTAGTTGTCTTTTCTCGTCTACCTTATTTTATCACTCT
GCTGAACAGATACCTTTACTTTTTATGATTTCATTGGCAAGAATACGGCTTTCAAAATCG
ATACTTGTTATGTCGGATAGTGAGTTAATATCAGAGTACTTGTCAAAGTTTTCTATTGTT
GATTTTACTACCTCTACTACTTCTAAAAAGCCAATTCGTGACTTCAAAAATTCGTTAACA
GCTATCTCATTTGCAGCATTCAAAACAATACTATTTGTATGTGGAGAAGAAGAATTTAAC
ACTTCCATGCTTAGCTTTAGTGAAGAAAAACATTTGTGGTCTGGTTCTTGAAAGGTCAAT
TTTTTTTGTTTTGTTAAGTCTAACTTGTAGTTCAAAGTTGATCTTTCTGGCCAAGATAAA
GCATATGCAATGGGAATTTCCATATCAGTTTCTGCAAGCACAGCAAAGCTGAATCCATCG
TGATAAACGACAATTCCATGTACTATCGATTCAGGGTGCACTACTGCTTCAATTCTATTT
GGACTAATATTAAACAAATGATGTGCTTCTATTATTTCTAGTGCTTTATTCATCATTGTT
GCACTATCAATTGAGATTTTCTTTCCCATTTTCCAAGTAGGGTGACTTAGTGCCTGATTT
ACTGTGATATTTCTTAATTGTTCAAGGCTATAATTTAAAAATGGTCCACCAGAGGCAGTG
AGTATAATCTTTTCTACACATTTATCATCATTTTGCAAAACTTGAAAAATTGCGTTGTGT
TCAGAGTCGATGGGAATTATTTGTACGCTCCTTTCTTTAGCTTTTTTAAGTAGTAACTTA
CCACCGCAAACAATACTCTCTTTGTTTGCTAGAGCAATAACTTTAGTACCGCTTTCTATA
ACCTTTATAACTGGCTCAAGGCCTGCGATGCCAACTATTGCAATAACTGAGAGATCAACA
GGTAGAGAAGCAACATTTGCTAGACCTGGAGCACCAACTTCTACTTTGACGTTTGTACCA
AGTAGATCTTCTTTTAAATCTTTGTAGAACCTTTCATCAGAAATGGCAGCATATTTTGCA
TTAAGTAGATTTGCCTGTTGTGCTAGCAGAGCAAAGTTAGAATTGGCACTTAGTGCTTCC
ACCTGATATTCTTCCTTTCTCTTTAAGAGCAAATCTACAGTCTTTTTTCCAATGCTTCCT
GTTGATCCTAAAACTGAAACTTTTTTCACTAATTACAATAAAATCTTCTTAGTTATTTAG
TAACCAAGCTCATGATCATCACCAACATATGGTGAAGGACCAGGTGAAAAAGATTGGCCA
TGATGATCACCTGCATCATGCATATCATGCAAACCATCAGCACTTTGAGCTATTTCATTG
TTAGAGTGGGGATAATCATCCGGATGATGCCCCTCATCACCGTAGTCCATACCCATTCCT
TCTGATGGCATATCTTCTCCACCTCCACCTGAAAAATATTCCGCAAGGTTTTCAAGAAAT
TTTATGCCAAACATATTACCTGATTTCCCAAATAAAGTTACTAGACTGCTACCACTTACC
AAACCTTCAAACACATTATTATAAGCAGCAATTGCTCCTTCATGAAAGTTGAACATCCAC
TTCATTCCATCCACAATTGTTGCAACAGAGTCACTATGACCAAGACCGAAACCACTTTTC
TCACTAGCGGCTTCCTGGTGTTGCTGCTGTGCCTGCCATTCTGCAATATTTGGACCTTGT
GCTTCACTCATAAACTTTTATTCTAAGCCTTAAGCTATTATTTTACCAAAAACACTGTAA
AATATCAATTGTTTAAGAGAGGTTATCATAAAAATAGCTAACACTAAGCTATTTTTATGA
TTCTGATTACTCTATACCAAAACATCGATGATGTGCTATAGTAACAAAGTGATGACTTGA
GGTTTAAGACAGCTTCTATTTCTTCTTAGAAGACTGCTCCTCTCTCTTTTCTTTTTATTA
TATATTATCTTAGTATTAACTTACTCATAAATTATTGACAAGTATTAATAATTTAATTAT
TATTAATATAATATTAATAATAAGGAAAAAAAATGCTTACTAATAATAACACACCATCAT
CAGCTCCGCCACCACCCCCACCTCCACCACCTGCAGATTGGGGAAAAAATTGGAAGCCAG
CGAAAAATAACGATAAAAATGAAAACACTCTTGGTAGTACTCCATCAGAAACCAGCAATA
GCACTCAATCAAAAAAAGTTCAATCTAAGAGTCCTGTTCAACAATCACCTTTCAATTTTG
AAGAGAGTTTACTATTTAAGAAAATACAAGAAAAAAATAATGTGGATAGCGAAACTGCAG
ATGAAGGAAGCAAGAATAGTATTCATGTTAAGAATCCAGAAACCAGAAATAGCGCTCAGT
CAAAAGAAGAAGATAATGCGAGTGACAAAACTAAAAATGACAGAAGCAATACTAAACAGG
TTGTGCCGAAAAAACCTATGACTGGACAACATAATGGTGTACAGTCTGATAGTGAAAATC
AAAAGTCATCTGTAGCAGAACAAAAAAAGGCAACTGCCTTAAAATATTCAATTGCTATTT
TGTTATTGTGTACATCCGGTCCTGTAGCTGGAGTATGCACGTATTTCATCATTTCAGCGG
TATTAAGTAGTGCTGCAGTGCCAGTGTCTTCTGCAGTTATTGCTTTTGTTTCTGCATTGG
TTATGTTGAGATTAGCTGCATATCTTATCAATTCACACCTTTCTGCAATAAACAGCGAGA
AAAAATAGATCTGAATAAAAGAGAAAAACCCTGATATTACAACATTTTAGAATAAAAAAA
TATTTTTACAATAAGGAGACCTTCTGAGCCAAAACAGGCTCATCAGCAGGTTCTCCATAA
TTCATTTGCAAGGAGTTAAAAATATCTAAAAACNAGCACACGCATGTCAACTTAAAAGTG
TCATAGATCTAGGCAAGAGCAGTAGTACACTCTTCCTAAAATAAGTTTACCTACAGGTCT
GATTGTATTAAGATTACTTAGTACAATCAGATTTATCAAATGCGCTTATCTCAATATTAC
CTGCCAACTTTAAAAGAAACCCCTGCTGGTGCTGAAATTATTTCTCATCAATATTTGTTA
CGTGCGGGCTTAATCAAGCAGACAGCATCTGGAATTTATTCTTGGCTGCCGCTTGGTCTT
TTGGTACTTAAAAATATTGAAAATATTATCAGAGATGAAATTGGTGCAATTGAAGTGTTG
ATGCCTTGTGTGCAGCCAGCAAGTCTTTGGCGAGAGTCAGGACGTTACGATGATTACGGC
AAAGAAATGCTACGTATTAAAGATAGGCATGAAAGCGATATGCTTTTTGGTCCAACACAT
GAGGAGGTGGTAACTGATTTGATTAGAAATACGGTAAAAAGTTACAAAGATTTACCACTT
TGTTTATATCAAATTCAGTGGAAGTTTCGTGACGAAGTAAGACCTCGTTATGGCGTTATG
AGAGGCAGGGAATTTCTGATGAAGGATGCATACAGTTTTGATGTAGATTACGAAGGTGCA
CTTAATTCATATAATTTGATGTATAAAACTTACATAAAAATCTTCAAACGAATGGGGCTT
ACTCCAATTGGAGTGAGGGCAGATACAGGACCAATTGGAGGAAATTTAAGTCATGAATTT
CATATATTGGCAAACACCGGTGAGAGCACTCTATATTATGACAATAAACTTTTTGAATTA
CTAGAAAGCGAAGATATTGAAAGCCTGAAGAGCATATATGCAGTTGCAGACGATATGCAT
GATCCTGAAAGTTGTCCTATACCGCAAGAACAGTTAAATGTTAGCAAGGGTATTGAAATA
GGGCATATTTTTTATTTTGGTGATAAATATTCGAAACCTATGAAGGCAAGTGTTACTTCT
CAAGATGGAAAAAATGTTAACATGCATATGGGTTCGTATGGTATTGGAGTTTCAAGGCTT
GTTGGCGCAATAATAGAAGCTTTCCATGATGATAAAGGAATTATCTGGCCAGAGGCAGTA
GCTCCTTTTAAAGTTGGTTTGATCAATTTACAAACAAAAGTAACGGAGGCTGCAGATAAA
ATATACAAAGCTTTGAAAAGCGATGAAGTGCTTTATGATGATACGGACGAAAGTGTAGGA
GTGAAATTTGCCAGAATGGATCTGATAGGCTTGCCATGGCAAATAATTATTGGAAAGAAA
GCAGTAAGTGAAAATATAGTTGAAGTAAAAAATAGGGCAACTGGAGAGGTAGAGGAAATA
CAAGTTGAAGAAGCAATAAATCGTTTTAGCGCAAAATGATATACGGTATTGGCACTGACA
TAGTATATATACCCAGAATATTGAGAATATCACAAAAATACGGGGAAAAATTTCTCAATA
AAGTCTATACTAAGAAGGAGATAGAGATAAGCAAAAAATATAATAGCCAAGAAGTAAGAG
CAAAATATTTTGCTAAACGCTTTGCTGCAAAGGAAGCTTTTGTTAAAGCGCTAGGCACTG
GATTCAGCCAAGGAATTATAATGAAAGATATAGAAATATACAGTAATATCAGGGGAAAAC
CACATCTTGCTATCACAAAGGATTTCATCTCGAAAGACTACAAGATACACCTTTCTCTAA
GTGATGATCAAGATTATGCTACTGCGTTTGTTGTAATTTGCGTTGAGTAGATATTGTTTA
GTACATACGATTTCAAAAATTTTTTTGAAATTATACTTTGACCTACACAGATCGACCTTT
CTGTGAATCCTGGTTTCTGCTTTCTTCAACTTGTTTTGCAAAAGACGTCTCTTGTGTATT
CATATGTTGAAGTGGTTTAGCAATTTCGCGCACAACAGCAGCAACTGCAGTTAAAAACGC
CTTGAATAATCCACCTAAAACTCCACCAACTGCTTCTCTACCGTACATACGAGCTTGCTT
TTCATTGTCATCAGCAGTTTCCCCTGCCCTCCTTCGTGGATCCATTCTATGAGCAATAAC
TGAAAACAACACCCCCCTAATTGAAGACTTCACTCGTGCTTTTGCCTTCTGAACATCTTC
ATCACTTGCTACTTCATGTTTTTCCCTACTATTCATTAGCTCCTTTTGTTGTTGAAAACT
TAAGATCTCTTCCATCAGTTGTTTCTTTCTCTTTTCCAGAACTCTTTTCTTGGACTCTGA
TTTATCGCGAGTGTGTTTTGTGGTTTCAAGTTCTACATCAATATCCTCAGATGCTGCTTG
GCTATATAAGGTTTCTATGAGCCTATCTATACTTCGCTTTACTTGCATAGTCCTTTCGTA
ACTATCTAAATTATCAACTCCTTCATCAATTTGACTTAAAATATCCTCGAAAGGTTTTAA
ATACTCTTTAAATTGCTCTTCGAGCTGATTTTCATTCTTCAAATTCCTTTCTCTTCTGTC
ATCGCTATTCTCTTCAACATTATCATCGCCTTCTTCGAAAAGATCCTCATCGTTCATAAT
TTTTTTTAATTTATTCCCACTTATTATTATTGTATATGAAAAAATTAAATTAACACTAAT
GAAAAGTGTTCACAACTTCAGCACTGGCTAAAACTACAGTGAAGCTGTCAAAAGTGGCAG
GATCATAATATCTCTCATACAATTCAACCGAACACCTGAGTTTTATCTTCTCCTTAGCAT
TAAAACTAATCTCATAATCATTATTAGAGTTTAACATTGCAGAATTACGCAATAATTCAT
CAGCCAATACTGAATTTAAAATGCCATTAATTTTTATTGTAATCTTTCTACTTCCAGCAC
AATCAAGCACTTTTCTCCAGCCAAAAGAGGAAATATCTTTCATCTCCTCTTTGTTATTAC
GCAAAGTAAACCTTAAGTTTCGTATATTATTCAGCACAACAAAATTATTGTCATGACCTT
TAATTTTCAGCTGTAATTTGCTCATCGCTACCTCCTTGTATTAAAATATCAAAATTAATT
GTTGAATGTAAAACTTCATCATGCTGATTCATAGCACAATTACTTTCAAAAATGGTCTCA
CTACTAATGCTCTTTACCACCAAGCTAACATGCTTTATAGCAGCAAGCATGCTGCTTATA
TGATAAGTATATATGTCGCATGAAAATCTTACTTTTGTAGCAAAATTAGATAGCATATGC
AGGTTAACATAATTTACTATGCGCAATCTCAGATAAGGAATAGTAACCTGCTTAGGCAGG
TAATCATAGATGTTAGTAACATATTTCTTTAAATCAGAGTTTGCTTTTAATGCTGCATAA
ATACTATTATACAACTCATTTATAATTTGAATTTTTTCCATCTCACAGATACGGTTACGA
AGATTGCAATTTGCAGGTACAACAGATGGTATCATCCTAGTGCTTACTGTACGAACATTA
TCTGTCAAGAAGATGTCATCCCATCCCCAGACACTGGTTCACTTTATAATGATGTCGTTC
CAGTAGCTCTTTCTTGTCATCCCAGTGCTTGACACTGGGATGGCTTTGTTGCATCACTCT
TCGGATAATAGGTAACGTGGAATAAATTCATGAAGCTATCTCAAATNNNNNNNNNNNNNN
NNNNNNNNNNNNNNNNNNNNNNNNNNNNNNNNNNNNNNNNNNNNNNNNNNNNNNNNNNNN
NNNNNNNNNNNNNNNNNNNNNNNNNNNNNNNNNNNNNNNNNNNNNNNNNNNNNNNNNNNN
NNNNNNNNNNNNNNNNNNNNNNNNNNNNNNNNNNNNNNNNNNNNNNNNNNNNNNNNNNNN
NNNNNNAGGTTAAATGCTTGTCTTATAGTGAATTTTGTCAGTAACTGCCAGTTCTTTTTA
TTTGACCTATGCAACAAAGCCATCCCAGTGTCAAGAACTGGGATGACAGAAAAAGGAGCA
CTGCCATCATATTGGATAACACCATTTATTTCTATAGCTGTCTTTTCTATCTTATTTTGC
CACCCTACTGAACGAATACCTTACGAGAAGTTACTAAGGATTTTTATTTAGTCTGACTGC
ATCCTTTACCTTATCTAACAACCCATTAATAAAGCCAATTTTGTTTGGAGCATCAAGTAA
ATCAGATGCAATGTTAGTATATTCATTAATAACAATTGGTGCTGGTGTATCAAAATCAAT
TAACTCACATACTGCAACACGCAAAATAGATAAGCTTATAAGATTTAATCGTGAAAGTGA
CCAGCTTGGGTGTAAATAAGACTCTATTATTTTATCATATTCTTCACTGCTTTTTATAAC
CTTACATAACAAGTTTTCTAAGAACTGATGTTCAAATTCTTCACATTCAAATATATCTTT
CAACGTACTTATGTAGTCCTTAAGTTCACAATTTTCCAATTTAAAAGTGCTTTTGTTGTA
ACCTACGAAAATATTTGAGTAAGCAACTTGTACAACAAAAAATCTTGCCGTACTTCTTTT
TATGCGCCACTTTTTATCTACTGGTTTTTCCTCCATTATTTTAATTTATTGTGTAGATCT
ATCATATGCAAAACAGTTGAGGCTGCATGGCCACCAACGTTCTTTTTATTTTTGTCAGCT
CTAATTAGTGCTTTATCTTTACTATCTGCTGTGATTATTCCCATACCAAGAGGTATTGCA
TGATGCATAACAATTGCATTTAAGCCTTCGATTACTCCTTTACAAACGTATTTATAATGA
TCAGTTTCACCACGAATTACACATCCAAGAGCTAAATAACCATCATAATTAGTATTCTTG
CCTTTGACCGCAAAAAGAATTGCAGCTGGTATCTCAAACGTACCAGGCGCTTTAATTATC
TCGTAACCAATATTATTTCCTTTGAATTTATCAGTTGCACCCTCAAGCAAAAGGTTTGCT
ATTTCAGTATAATAAACTGAATTAACTATTAGTATTTTCGACATTCATTCCTACTTTTCT
TGTTAAAAGCAACTTTATTAATGATTGTTGAACCAGAGTTATAATATTACTAAATATCCA
ATATATTACCAGGCCGGCAGGAAAAGAAGAAAAAATAAAGACAGAAATGTAAGGTAAAAA
CTTCATAACATTTACTTGAATATCATCTTTACTGGTTTGATCTTTCTCACTTAGCTTCTG
CTGAATTATCATGGTAGCGCCGAAAATTATAGGTAAAATGCCTATAGAAATAGGAAAGTT
ATAATTAAACAACCCAAATAATGTAAAAATGTTTGTTGGATCAGAAGCTGAAAGATCCTT
AATCCATAAATAAAAAGGGGCGTGTCTCATCTCTATAGTAACAAATAATACTTTATACAG
AGCAAAAAATACTGGTATTTGTATGAGCATAGGGAAAATGCTCGACATTGGATTTACATT
GTTTCTCTTGAACAACGCAATTGTCTCTTTGTGCTGCTTTAAGCTGTCATTTTTGTACAA
CTCTTTTATACGAGTTAATTCAGGCTGCAGGCTTTTCACCTTGAACATCGAAATATATGA
TCTATTAGATAAGGGAAGCATCAAAAGTTTGATTACTAAAGTTAGCAATAATATTGCTAA
GCCAAAATTTTTCAAAACAAAGTTAAAATATTCAAGCAGTAAAAACACTGGCTTGGTTAT
AAAATAAAGTACACCAAAATCTACAGCCTTATCAAATAAAGGTATATTAAGAGTGTCTTT
ATAAGAATCAAGTAAATTCAACTTCTTTGCCCCAGCAAAAAAGTAGTTCAGAGTAGAAAC
ACTTGCACCAGGGAGTATGTGTTTGTAAGGTTTAACAAAATCTACTTGAAACTTATCAAT
GTTATTAACATTCGTATGCTTAATACTTACATTTATTTGATCAGATTTTTCAGGTATGAT
AGCTGTAAACCAATATTTATCAGCAAAACCAAACCAACTTTTTTCACTTGTGCTGGCCTT
TATTAAACGTTTCTTGGAAATATCCTTATATGTCCACTCCTCTAGTTTATTGTTAAATGC
ACCTAGTACTCCTTCATGTGATATCCAATAGGATTCGTTAATATTATCACGTTTACGATT
GATTTTACCATAGGGAACCAAAACTACATTATCTTTTGTATTGTTTTCAATAATTTTCTC
AACTTTAAACATGTAGTTATCGTCAAGGCTAATTTTCATTCTAAATAAAATGCCATTTTC
ATTATCCCAAAATAAATTGACCTCTTTTTGATTGAGTTTATCTGCTTGCCATACTGTTTT
AGAATCTGGAACTTTAATCTTTTCATTCGGATCGAGCCACCCAAATTCTGCGAAATATAC
ATCTTTTGATTCTGCAGGTGACAGTAACACCACTTGTGGAGAAGAAGAACTCGGTTCTAA
GTGGTAGTTAGTTAAGATTAAGTCATCAAACCTTGCACCTTTCAGAGAAATTGATCCTTC
AAGCATGTTATTGGTTAAATTAACTCTCTGTTCTCTAGTAGAATTAATAATTTCAGAACG
ATTTTGGTATATCATAGGAGCAAGGTCGTTAGAAGATTCGATATGTTCAATATTTTCAAT
CGATGGTTGGCTTTGGCTCGTGTTAAGAAAATTATCATAAATAATATGCCATAATACTAT
AATCAATATAGAAAGAATTGTTGCTAAAATTAAATTTTTTGCTTCTGACATGAAATTAAA
TCGAACATACCTCCTTAAAGTATATATTAAATATTGTACTAAAACAATAAAATTTACTTA
TTTTTAATAATAGCTTTTAACGCTAATCTTAAAAATTTACTCTTATGGCTTCAAATTTTA
ATAATATGAATGCAGCAAAAAATCTAGTTATTTGGCTACTGATAATAGTCATTACTGCAA
TGTTTATTGATTCACAAGGGGATAAACTAAGCAATAGGTTTCTGAGCACTTTTCTACCGT
ACAAAGGAAGGGTTCAAAATGGCGGAAGTATTGAATTTACAAAGTCATACGATGGACACT
TTTATATTCAAGCTCAAGTCAATGATCGTAATATAACGTTTTTGCTTGATACCGGAGCAA
CTGATATTGTTCTATCGCAAAAAGATGCGTTACATGCTGGTATTAACTTACAAAACATTC
AAGACTTTAAAATATATGAAACTGCAAAAGGTCAAATAAAAGCTGGAGTGGTTCAAATAC
CTCAAGTTAAAATAGGAAATTTTTTAATTAATGATGTGCACGCTAGTGTTAATACTCACT
CTATGTCCCATTCATTACTTGGTATGAGCTTTTTGAGATATTTTCATTTCACTATTAGGG
ATAACAAGCTAATATTATATCGTAGTTAAACGTTCTATACTCTACTTATCAACGCTCTGC
AGGTCAATATAGGAGCAGAGATAAATATTGCAGAACAGGTGCCGATTGCAATGCCAAAAG
AAATGATTAAGCAGAAGTCTCTGACCACACCTGTACAAATCAGCACTAAAGGAAGAGCGG
CAAGAAGAGTAGTACCTGAAGTTAACATAGTGCGAAATAGCGTCGAATTAATGCTGGCAT
CAACTACTTCACCTATTTTTGCATTTTTTCCACTTTTTTGATACTCTCGAATCCGATCAT
ATATAACCACTGAGTTATTGATTGAGTAGCCAATTACGGTAAGGAGAGCTGCAACTGATG
AAATATTAAACTCAATACTCGTTAAACTGATAAAGCCAAGAGTTAAAATCACATCATGGA
TCAGTGCCATTATTCCACCAAGTCCACACTGCCAGTTAAATCTAAGCCAAACATAAAAAA
ATATTCCAATAATTGCAATTAACATGGCTGATATCCCTTCAAATATCTGCGTTGAGCCTA
TTTGTGGACCAACATAATCTATTTTGCGATAAGTTACTAAATTACCTAATTTGCTCTCTA
ATATACTTTTAACCTTTTTAATTTTATCTTCATCTCCCTCATCTTTAAACCGCACAACTA
AGTTATCACCAGCTTTTGAACTCTGTATCGTAAATCCACTTTCTTTTAATATACCGAGAA
TAGCATCATCCTTGCTTGAAGATTTTATCTCTATCAAAATTCCACCTGTAAAGTCTATAC
CCAAATTCATTCCTCGCAGCATAAAAGTAAGCATTGAAAAAATGATAAGAATAACGCTAA
CAAGTGCTGTCAAATTTCTATATTTACTAAATTTTATATCAAGATTATCTGGAATAAGTC
TAATTGCCATATTTCCTACTTAAATTGTGATTTTATATACTTTTTAAGCAATCGACTAGC
TATTTTCTCTTAGCTTATACTAATAATGATCTTTGATTTACTTAATCTACTTGAAAAAGA
TATTTGATCAAAAAAATGAAAACAGCCTGGTTGTCATTAATAAAGTGCTACTTAAACATC
TTTTTTAATCGATTGATTTCATCAGCAAATTTTGGGTCAGTTCTTATGAAATTTTCCACT
TGTTTGACTGCGTGTATAACAGTAGCATGATCTCTACCACCAAAATTTCTTCCAATATCT
GGTAAACTTTTTTGCGTAAACTTCTTTGCGAAATACATAGCTATTTGTCTCGGCCTCGCA
AGACTGCGGAGCCTTCTATTAGATTGCATATCTGCAATCTTTATATTGAAAAATTCAGCT
ATTTTTTTCTGTATCTCTTCTATTGTGATTGACCTATGATTTGACCTAAGAAGATCAATT
AGGGTCTCACTAGCTGATTCTACTGTCATGCTTCTTCCAATTAAAGAGGTATGAGCAACC
TTATTTAATGCTCCTTCTAGTTCTCTTATATTGGATTTTATATTCCTTGCCAAAAATTCT
AGGACATCCTTTGGAACATACATATTCATTCGTTCCACTTTCGCCTGCAATATACCAAGT
CTTAATTCAAAAGTTGTTTCATTAATATCTGCAACTAATCCCCAACCAAGTCGTGATTTT
ATTCTTTCTTCTACTCCATCAAGATCACTAGGAGACCTATCAGCTGATATAACCAATTGT
TTATTTTGGTCTATCAATGCATTGAAAGTGTGAAAAAATTCTTCTTGTGTACTATCTTTA
CCACTGATAAATTGCACATCATCTACCATCAATACATCTACTGATCTAAATTGCTCTTTA
AATAACATAATATCTTTTCTCCGCAGCGCCGTAATATATTGATACATAAATTTCTCTGCT
GATAAATATACCACTTTTCTTTTTGCTGACGGAGAATTAACTATGTCCCAAGCTATAGCA
TGCATTAAATGTGTTTTACCAAGTCCCACTCCACCATATAGAAATAAAGGGTTGCTTCCT
GATATTGGATCTATAGATTCCGCTACACGCTTTGCCGCTGTAAATGCTAACTCATTTGAC
TTTCCTACCACAAAATTATCAAAAGTGAATCTGGTATCTAGTGGTGAACCAAGATTATGA
TTATTTTCCTCTCTATTTTTTAGTATCGTATTAGAATTTGAATTTCTTTCTTCAATTAAT
TGAATATCAATAGAACATACACTTTGATCTTCGCTTTGCCATAATGACAATATTTTTTCC
ATGTAGTGAACTGTAATCCACTCCTTTATAAATCTTGTTGGTACAGACAACAAAACTTCT
CCATTTCTGTTGCTGATAAATCTTAGTGAACTCAGCCAGCTGTTATATGTTGCTTCTCCA
TAGAGATTATGGAGATAATTTTGGATTTTTTCCCAAGTAACATTGTGGTCCGTTACTGTA
ATAATCTGATCAAAAAACATAGTAGAAACCTTAGGGTTAGTTAAGTTCATATACCACACC
AAGAAAGAATAATAATCAGAAAGATGCAAGATAATCAATAGCTTACTGTAAGATAAAAAG
CTAACACTACTTAATACATATCTAAAATTATGAGGATTTTTGACGAGTTGTAAAGAGTAT
AAAAGCACTAAAATTGATCATTTTTTTGAAATAAAAACAATCAATTTGTAAATGTCGCTT
GTACCGAGGATTAGAAGTATGTTATTAAAAAATAGTAATATATTATGTATAAATAAGATA
TTAAATTTACTGATAAATAAGTAAAGTACTTGTATAAATATAGCTGATTTAGTATAAATT
TATTGAAGTAAATTTGTGATTATATTAAGTAATTTGAGTCATAATACTGTATTCGGTATT
GAACTGGAGTTTTACACTGAGGGAATAAAAAAAGAATATTTATTTCTGAATAGCATCAAA
AATAAAATAGCTTCTCTTGGATTTTTTTGTGAGAAAGAGAGTTCTTTAAACCAATACGAG
ATAAAAAGTGATTGTTATACGAGTCCTGATAATTTAATTATGCATTTTGAGTTAGTAAAA
AAATTACTGATTGGAACAGCACAAGAGTTCGATGGTAATGTTTCTTTTAAAGCAAAACCT
TATTTGGATAGAGCAGGCAGCGCACTAAATGTACATGTTAGCCTCATGGATTCAAATAAT
AATAACTTATTTTATGGCAATAAGCAAAAATATAGTGACCACCTGATTCACAGCATAGGT
GGATTATGTGCAATGATGAAAAAACATATGTTGTTTTTTGCTCCAAATGATGATTCATAT
TTAAGATTTCAGTACCCAGATATTCATACTCCAACTACGATTAGTTGGGGAGTGAATAAC
AGAACTGCTGCGATAAGAATTCCCTATTTTGGCAACGATTCCAAAAGATGCCGCCTAGAG
CACCGTGTTCCTGGAGCAGATTGTAACCTTGAAAAAGTACTCACAGCAATAATTGAAGGT
ATAGTTTTTGGTATAGAGAACAAAATTGCTCCGCCAAATAGAGTGTATGGCATTGCATCT
GATCCTCAATATAAGATGGAGAGTTTGATATAGCAACTACCTGTTAAACCCTAACCCATT
AAACTCGTTTGAGGTAATTGGCCATTCTAGCACTTTCCTCACATCATTATTTACATTCCC
ATACTGTAATAGCAAGTCTGCAGCAGATAGTTTCTGCGTACTTTTAGATGATCCAAGCCC
TATATTGGTAAGGTTGCTCGGTGGCTGCTCAGGAAGTGGATTACCAAGTGTATCCATGTG
TTTAGGTAAAGGTTCCATAACAATATTTGTAGCACTAGAAACGAAATGACTATCTGTAGT
ATCAGCACTTTTAGAAAGTGAATTACCTTTGAAATCCATATGTTTAGGTAGTCCATTTTT
CATTTCTTCTTCTGCTCTTTTATTTTTTAATTCTTCTTCTAGCTCAGTTTCAGTTCTTTT
TGGTTCTTTTACGGTATCTTTTTCTTCACCTTCATTAACACTGCTATACCCTTCATCTTC
TGACATATCATCAGTTTTAACAGACTTAGCTCCTGCTTTATTAAGCAATGAAAGTAATGC
GTAAGTAACTGCAGCAGCAGTAACTATAATGGCTATCTTTGCAGCAATGTGAATCACTGT
TAAAAATACTAAAGTTGATGAAACACCAACCAACCCAGATACGATCACTTTATTCTTGCC
TTCTGTCACACTTAAAACTGCTACCATAATAATCCCTCAAATACCATACTAAAGTCATAT
TATATAGAAATTTTCTTACGCTTGCAAAATTGTAAAAATTTTAATCATTTACATAAAGCT
ATATAAGGATTAATTAATATATAATTTATCTTAGCTATAATATGATGTAAATACGTATAA
TGTCCGGAATGAAAAGCTTAATTATAGAGAGGAATAGAACAGTAATATTATTGCTTATCG
TGATTTTTACCTTCGGCTCATACACTTATATAAAAATGCCAAGAGAAAGCAATCCTGATA
TACAGATTCCTATAATTAGCGTATTTGTCGGGTTTCCTGGTATTTCTGTCGAGGATAGTG
AAAAGCTATTAGTGCTTCCTATAGAAAATGAACTAAGATCCATCGAAGGTGTAAAAGAAT
TGAGAGCTTTTGCAACTAATGATGGTGCTCACATGATACTCGAATTTAGAACAGAGTATG
ATAATAAAGAAGTGCTCGATAATGTCCGTTCAAAGCTTTTAAACATAAAATCAAAATTAC
CTATTGAAGCAGAATCTCCAATAATCAATGAAATAAACTTGAGCTTATTTCCGATACTAA
ACGTTGGCTTGATTGGTAATTTGCCGGAAAGAACTTTAACTGAAATAGCACGCAAACTAA
AGAAAGAAATAGAATCTCTGCCAAATGTTCTTAAAGTTGAAGTAGCAGGTATGCGTAAAG
AAACAGTGGAAGTTATAATTGAGCCCACAGTTCTAACAAAATATAACATTCAATCAAATG
AGATATTTCAAGCTATATCAAACAACAACAGATTGGTAGGAGCCGGATCACTAGAAAATG
ATACCGGTAAATATTCGATTAAAATATCAGGGTTATTAAAAGACATAGAAGATATTATGA
ATATTCCTATTAGATCTCAAAGTGATGCAGTTTTGAGAATCAAAGATATAGCAAAAGTAT
ACCTTGGGTTTGAGGATCACCAAGGATTTGCTCGTATTAATGGACTACCTAGCATTGTAC
TAGAAATTTCAAAACGTAATGGAAAAAACATAATAGACACGGTAAATCAAGTAAAATACT
TAATGGACAAAGCAAAAGATCAATTACCTGAAAATTTAAAAGTAGTTTATTTGAATGACC
AGTCAAAAAATGTACGTGATGTGCTTGACGACTTGGAAAATGGTATAATATTTGCCGTAT
TACTAATATTAACCATAATAATGCTCTTTATGGGAACAAGGGCTGCTATTCTTGTTGCAC
TATCAATACCTGGCTCCTTTCTAATAGGAATAATGGCTCTTTACCTCATGGGTATTACTC
TAAATATAGTTGTGCTCTTCAGTTTAATTATGGCAGTTGGCATGCTGGTTGATGATGCAA
TTGTAATCAGCGAATATGCTGATAGAAAGATGATTTGTGGCATGGATAAAGTAGAAGCCT
TTTGCACCTCAGTTCATGATATGTTCTATCCAGTTTTATCATCAACATTGACTAAATTAG
CAGTGTTTTTCCCTCTGTTACTCTGGCCCGATACAGTCGGTAAATTTATGCAGTACATAC
CAATTACAATAATTCTAACTTTAACTGGATCGCTAATTATGGCTTTGGTTTTTATACCAA
CACTTGGTGCAATATTTGGTAAACCTTCCATAACTTCAAAAAAAGAAATAATAAGAATGA
GTGCTATAGAAAGTGGTGAGATAAAAAATACTGGGCTTATAATAAGAACTTATGTACGTA
TGTTAGAGAAAGTCTTAGATCACCCCAAAAAATTTGTATGTGTTGTTGTGTTTGTTTTAT
TTTTGTCTAGTATATTATATTTTACTTTTGGTTCTGGATTAAAGTTCTTTCCGAATGTAG
ATTCAGATAACATTTTAATCAGCGTTAAAGTAAAAGAAAGCTTATCAGCCAAAGAACGAG
ATTTGATACTTAAGAAAGTAGAAGAACGTATTTTGGGTGTTGAAAAGGAAATTTATGTTT
TTTATGCTCGATCAGGAAAATTTTCAGACAACGTTATTGCCAAAATTCAATTGGAACTTG
TAGATTGGCGCTGCAGGCGCAAAGCTACGCAAATACTAAATGATATAAGGAGTAGTGTAC
AAAACATAAAAGGAGTAATAATTGATGTACAGGAACAAAAGTCAGGACCATCAGCTGACA
AGCCAATACAAATTAACTTAAGCGGAAGTGCATCCAACTTGAATTCAGTAGCAGAGAAAA
TCCTAAAAATTATGGACCAACCTTCATCTGGATTTATAAATATTCAAGATAGTAGATCAG
CACCTGAAATAGAGTGGAATATGAGTATTGATAAGAGTAAGGCTACAAGCTCTGGAGTAA
GTGTTGCAACCATCGGTGATTTTATAAAGATGGTTACAAATGGAGTATTAATTGGAAAAT
ATAGACCAAATAACGCAGATGAAGAAATTGATATTGTACTACGCTTTCCCAGAAAGAATC
GCAACATGAAAACTATAGATAACCTTTTTATTAATACAGCAAATGGACCATATTCTATGA
GTAGCATAGTGAAATACGTTCCCGAAAAAAAGGCAAATAAACTAAGTAGGATTGATGGAT
CACGCACAGTAACAATCTCTGCTGACGTTGATACTGGCTATCTTGTTGATGAAAGAGTTA
AGTTCATTCAAAATTCGATTACTCAAGACTGTAGTAAAGGAGTAAAGATTGATTTCAAAG
GTGATAAGGAAGATCAACAAAAATCAGGAGCATTTTTATTAAAGGCTTTTATATTAGCAA
TTACATTGATGATATTGGTGCTAGTGGCACAGTTTAACAACATATACTATACATTTATCG
TAATGACAGCAGTGTTTTTATCAACAACATGTGTATTTTTCATTTTCTTTCTTATTCAGA
AAGTTTTTGTAGTTGTCATGTGTGGAGTGGGGATAATTGCTTTAGCAGGAATTATAGTGA
ATAATAATATACTATTGCTTGATGCCTTTCATCAGCAAATTAAGGTGCGCAAAAATAACA
TTAAGCAATGTATAATAAACGCTTCAATTTCTCGCATCAGGCCAATACTACTTACCGTTG
CAACTACAGTTCTTGGTTTAATACCTATGATTACTAGGTTAAATATCAGTTTTTTTACGC
TACAAATCACATATGATGCTCCATCAAGCCAGTGGTGGGTTGATATTTCAGCAACCATAG
CAAGTGGAATATTGGCTGCAACGGTCTTAACTTTACTCTTTACTCCGGCGTTGCTTGTCA
TACAAAGACATGAAAAAACTTGACTTAAATTAGCAATCATTTAACATTTTAGATAGCGTT
CTTTACCTGTTGAAGCTATAATTATAACTAATTAAATTGGATTTATTTATATGATTGCTA
ATCGTAAAAGCAGTGTTAAGCAGAAAAGCAACAAGAATAACATAGTTGGGAGCCTTGATG
TAATAAAAACAGCGGGAGAGCTCTCACTTCAAAAAGGTTTGGATTTTAATATTATAATAA
ATGCACTTAAAAGTGCTATCGAAGCAGTAGCTCAACAAAAGTATGGTAGCAAAAGTAAAA
TTGTAGTTAATATAGATAGAAACACAGGCAAAGTTACCTCATATAGACAACTAAAAGTCA
TTAATGATGAATCAAATGAAAATGAGTGTGACTTAATTAAGTTGACACAAGCTAAGTTAA
TAAAAGAAGATGCAAAAGTTGGAGATACTATTAGTGAGTTGATTTCTCTTAACACTGATC
TTGTTTCAGCAAGAATTGCCCAGCAAAAGATTTCTGAAATAATCAAAAATGAAGAGTTAA
AAAAGCAATATGAGGAATTTAAAGATAAGGTAGGAGAAATGAGGTATGGCATCGTTAAAC
AAGTAGAATATTCAGATCTTATTATAGACATAAACGGAATTGGAGCATACCTCCCTTTAC
GAAACTTAATTGGTGGTGAGTCATTTCGTGAAGGCGATAAGCTTAAAGCTTACATACAGG
CTGTTAAGCGCTCTGACGATGGACGTCAAATCATTCTTTCTAGGACTCATGAAGGCTTTT
TAGAGGCATTGTTGAATCAAGAAGTACCAGAAGTTGCTGACGGATTGATAACAATTAAAG
GTATAGCTAGAGACGCTGGTTCAAGATCTAAAGTTGCTGTTTTTTCATCTGATAAGAATA
TCGATCCAGTAGGTGCTTGCGTTGGAGTTAAAGGAGATAGAATAAAAACTATTATACACG
AATTAAACGGTGAAAAAATCGACGTCATACATTACTCATCAGATTTGGGTCAATTTGTTA
TTAAAGCCATTACTCCTGCAGAAGTATCAAAGGTCATTATTGACGAAAATGAAAATTGTA
TAGAGTTAATAGTTGCTGAAGATCAATTGAGTTTAGCTATAGGAAAAAAGGGTCAGAATG
TAAGATTAGCTTCAGAGCTTGTTGGATGGAAAATTGAGATATTAAGCACTCAGCAAGAAT
CAGAAAGAAGAAATAAAGAATTTAGTCAATGTTCAGTTTTATTTGCTGAAGCTTTAAACT
TAGAAGAGATTATGGGCCAATTATTGGTAACAGAAGGTTTTTCAAGTGTAGAAGATATAT
CTAACACTTCAATTAAGGAACTTGCTTCAATAGAGGGCTTCAATGAAGATATTGCAAATG
AACTTCATAATAGAGCAAATAATTACCTGAAAGCAGAGAATGATAGAAAAATAGAAGAGC
TAAAAAATTTAGGTATGGAAGACGATGTAATCAACTTAGCCTTATCAATAGATAATAAAA
TTGCTCTTAGTAAACATAATATTAAAACTTTAGAGGACATAGCAGATTTATCAAATTATG
AGTTTTGTAGCATACTCTCTTCCTCAACTAATAATAAAGACAATCTAAAAGATACAGCAG
ATTTAATAATCATAGAAGCACGTAAAAAGCTTGGATTAATATAAAAACAATATGAATAAT
GAAGATATCAGTAATAAAAAATTAACCCTACAAGGCTTAAGCAAGCTTAAATTAGACATT
AATTTAAACTCTTTAGATAGTCAAAGTACTGGTACTACAATAGTAAAAAAAAGAAGAAAA
ATTCATTCTGCAGAAGAATATAGTTTATTTGACGAGAGTAAATTAGGCTCTTTAACTGAA
AAAGAACAAATTTCCCGCATTAATGCTGTACAGAATGCTACTTTGCTGAAAGAAAGGAAT
CAGAGAGAACAAGAAGAGAAAATAAAAAAAGAAGAAAGCAATCAAGAAGCTGAAGATAAA
AATGAATCACACTCTGTACCTAAAGAAATAAATAAGGAAGTTTTAAGTAATACTAACTCA
GTTGAACAAAAAGAAGATAGTATTGAATATGAGAACAATGATAAAAAGTCTTTTAAAGCT
AGCAAAGATATATACTCTAAGCATTCTAAGCTAGTAATTACACAGGCAATAGATGAAAGA
AATGAACACCTCCCTGTATTTAAGCAAAAATTTGGTATAAGAAGTAAACAATCAAAGTTT
ACTAAGGGTAAAAATATAGCAAGAGAAGTTATTATACCAGACAAAATAACTATCAGGGAG
TTATCTATTCGTATGGCAGAAGATAGCAAGAGTGTGCTAAAAATGCTCAAAGAAGAAGTT
GGGGAGAGCTATAGAGTAGATGATCTAGTAGATCCAGATATAGCATGCGAAATAGCAAAA
AAATTTAATCATACGGCTAAACGAGTAAGTGATGCTGATAAAGAAAAGAATTTACTCTTC
ATAAGCAACAGAGAAAACTTACCTAAAAGACCAAAACCACCTATCGTTACTTTTATGGGA
CATGTGGATCATGGTAAAACATCATTGCTTGATGCATTTCGTGAATCCAATGTTGCAGAA
AGAGAGTCAGGTGGCATCACTCAACATATAGGTGCTTATCAATTAACGACAAAAAATAAG
CAAAAAATTACTTTCATTGATACACCAGGGCATGAGGCGTTTACTGCAATGCGTGCACGT
GGTGCCAATATTACTAATATAGTTGTGATAGTAGTTGCAGCTGATGATGGAATCATGAAA
CAAACAGTTGAAGCAATAAACCATGCAAAAGCAGCAAATGTCTCTATTATAGTTGCCATT
AATAAAATTGATAAATCACAACCTGGCGATGTAGAAAGAATAATTAATAGTTTGCCTCAG
TATGACCTCATCCCCGAAGAACTTGGTGGTGATGTTATAATTGTGCCAGTATCAGCAAAA
AAGAAAATCAACTTAGATAAACTAGAAGAGGCAATTTTATTAATTGCTGAATTAATGACG
CTAGAAGGAATAGAGGATTGTCGAGCACTTGGATGGGTAATAGAGTCCAAAATAGATAAA
GCTAAAGGAATATCAGCTACATTAATAGTTGAAGAAGGAACATTAAAGATTGGTGACATA
TTGATAGTTGGTACAACATACAGCAAAGTACGCAGTATGATTAATCACCTTGGTCAAAGA
GAAAAAGCGTCACTACCTTCTACTCCAGTTGAAGTTACTGGTTTAAATGGTGTACCAAAT
GCTGGAGATAAATTTGTTGTTGTAAACTCTGAAAGGCAGGCTCGTGAAATTGTTGAATAC
AGGTTAGAATTAATCAAGAAAAAGCAAGAAGATTTAGACGACAGTAATTTAGATATATTC
AGTCGTAATGATAGTGAAACAGAAGAACTATCTGTAGTTTTAAAGTGCGATGTCACTGGT
TCTATTGAAGCAATATCAAGCTCAATTGATAAGCTTGGTAAAGAGCAAGTGAAATTAAAT
ATTCTACACAAAGCAGTAGGAGGAGTAACAGATTCAGATGTGCTGCTTGCAGAAGCATCA
AGCGCAGTAATTTTAGCTTTTAATGTAAAAGTGGATTCAAAAATAAGAGAATTAGCAAAA
CAAAAAGGTATAGAAATACATACTTACAATATAATATATGAGCTTATTGAAGACATGAGG
ATGTATCTAACTAAAATGTTAAAGCCTGTTACACGAGAGGTTCGTGTTGGTTCTGCATCT
GTAAGGCAAATATTTAATGCATCCAAAGCCGGTAATATAATCGGATGTTATGTCACTGAT
GGAGTTATAAAAAAAGATTCTTTAATTAAGGTAGTACGTGGCAGCAAATTGGTGCATGAA
GGAAAGTTAAAAGCACTACGTAGATTTAAAGATGATGTTAAAGAAGTGGGTGTAAATTTT
GAATGCGGAATATCGCTAGAGGGTAATATCGATATTAAAGTTGGAGACATTTTGGAAGCT
TATCAATTAGTGCAAGAAGAAAGGACGTTATAGTAGTTGAATATGAAAAAGGAAATTAGA
AACCTAAAAGTAGCATCGGTATTACACAGGGCAATATCAAAAGTCTTAATGGAAGGTAAT
GTTCTTAATGAAAAAGTAGTAGTATCTGATGTAAAGCTAAGCAAAGATTTGAAGAAAGCA
GATGTATATATTGTGTTATCTTCATTAAACATCCAAAATGATAATGATGATATCAGCACT
GTTGTTAATGAAATGAACCAATCTGCATGGTCAATACGTAAATCTATATTGTGTTATGTT
GATTTGCGATTTATACCTGAGTTAGTTTTTAAGCCTGATTTAGCATTCGATAATTTTGTC
AATGTAAGCAAAATATTACATAATCACACTTAATTAATGTATTTCAACCATTATTTCTCA
TTAATGAGAATACACAGTTTAACAGGTTTATGGCTTGCGCTATTTCCTAGCTTAAGCGGC
ATTCTTTTAGCCTCAACTTCTCTATCGTATCAAGCTCTTTTTCTCCTTGTTTTGTTTACT
ATAGGTGCATTTTTAATGAGACCCGCAGGGTGCATAATCAATGATATCTTCGATAGAGAA
ATAGATGCGCACGTTGAACGAACAAAATATAGGCCACTTGCAAGTGGTGCATTAAACATA
AAGCAGGCTTTGGCTTTACTTTCACTGTTACTGTCTATTGCCCTGTTAATCTTATTATTA
ACCAATAAAACTACTCTTATACTTGGAATAATTTCAATGTGCATGATAGTTATCTACCCC
TTGCTAAAGCGTTACGTTTGGTGGCCACAATTGTTTTTAGGGTTTACTTTCAACATGGGA
TCACTCATGGGTTCAGCAGCAATAACAAACCAGATTAGCATAGAATCCTTGCTATTTTAT
ATAGGATGCGTCTTTTGGACGCTTAGTTATGATACTATATACGCTCATCAAGATAAAAAA
GATGATGAGAAATTAGGAATGAAATCTACTGCATTATATTTTGGCAATACAACAAAATCT
TGGTTGAAAAGATTTTATTTAATATCCTTAATGGCATGGTTGTACGCTGGTATACTATCA
TCATTAAATAACATCTTTTATATTGCTTTACTTGCCATAGGATTCATATTTCACCACCAA
CACAAAAATTTCAATCCAGACGATTCTAATCAATGCATGTCCATATTTAAAAATAATTCC
CAGATAGGACTCCTGCTCTTTTTCGGTATCCTTTTAGATAGAATTCTAAATTCTACTTTT
GTATCCGTTCAGATGCATGGCTAATGTGTAAATATCGAAGCAAAAATGTTGTCATTCCAG
TGTCAAGTGCTGGGATGACAGAGAAAGCATCATATTGGAATGACACCATTTATTTCTATG
GCTGTCTTTTCGTAACCGTTCACGGAGATAAGGTGGTTTACAAAGTAAGTATAAAAGTGT
AAAGAGATAGGAATCTAAATATG
>NODE_9_length_23038_cov_0.476873
TGGTTTGCTCTACAATTTGTATTACCGAGCGTAAAATCAATAGGCCTGCTTGTTCCAACA
ATACCATTTATCTCTTTATTTGAAGGTGAGTGCCAAAATCCTTGTTCGCTATCTACTTTT
GCTATTAAACCAGCTACAAATGGGCTTGCTGGCAAGGTTCCTTCTTTTCCTTCAATAAAT
ACCTTAACCCAAGGGTCAACTACGTAAACTCTTGAGCTGCCTACACTTTTTCTCCATTTT
ATTGCTTCTTCATCATTAGTATTTGGTCCATCTGCAACAATAATTGCTCTTAATTTTTCT
GCTATGGAAATTAAAGCACTCACTACTGGATTTACTCCATCTATTTCAGGTAACTGATGA
GTAAACTTAGGAGCAATTAATATTCTTGGAGCAATATGAACTATGCTTTCACTACTGAGG
AATGCCTCTATCCCTTGATACTCTCCAGTCTCTTTATCAACACCGCCAATTATACTCTTC
AGCGTCTCTTCTTCTTTTAGTTTTGGATCGCTGTTTTCACTTTCTTCAACTCGAATAACT
ACTACTGTTGCACCAACTTGAGAAAATATTCCATTTACTGCAGAAGGCAAAGTTCCTTTT
TTCCCAAGCTTTGCTGCTTCTTTTAAGCTTCCCGCTATTAATACTGGACTACTCAGTGGA
AATTTTTGCTCGTCAGCATCAGGTGCAGTACCAATTACACCTATCACTGATGATTTAGCT
GTACGTACTGTCTTTGCTCCTGAGGTTACCTCAATAACATTTACGCCATGTAAAAATTCT
TCAGCCATTTCTTTGTATTTTTTTCCTGAAATCATCTAGCAAAGTCTGTAGCTCATTTTC
ACTTTTAGCTTCTTCAATCTTTCTTTTGGCTAAATCTTCAAGCTCTTCACATTTAATTAT
TGCTTTTACTGCTTTTTTCACTTTTTCCTCAATTATTCTTGCCATTTCAATAACTGTAAT
ACCACGTACTTTTGCTAAAGGCTCTATAATTTCTGCATCCTTTTCATTCATAGATTCTGG
TGCTGCTAAAATGTTCTCTGCGGCTTTCGCTTGAATCTCATAAGATTTAGCTTTTTGGTG
AGAATGCCCTGCGTATTGGTGAGTATAGTTATCATAATAAGCACGAAGATTAGAAAGTGC
AGAAAACTTCGCATTTTGCAGTAACTCCAATTCAATGTCTTCTTGATTTCGCTGAGCAAT
TTTTCCTCCTTCTGTTAAACAATAGCTTTTTTGCCAATCAAAATCTTCTGGTGCTTCATA
CCAATCATTTCCAGTTGGCTTACTTTCAAGCGTTGTTGTTTCAACTTGTTTATCATTCTC
AAATCTAATGTAGATAGACATTGTTTGTTACCTCCAGAGCTCATAGGTTTCAGATAATCC
TGGACATTGCCAAGCCCTTAGCGTTCTCTCTACGTCCACCTCAAGCCCTTTGGTGAGAAA
ATTGCTGCGAAAATTATATATTCCCCACTGAATAAATTGACCATAGATTGTGCTATACGT
GTGCTCACTTGCAAAGAACTCAGGTGTCTCACCAACTCTTTCACCTTCTGAGTGAAGATT
AGATGACGTATAAAGTAACACTGTAACGGTTTTTCCTGCTGGAATGATTATGTTACCTGA
TGCAATAAATTCAGGACTGTTAATTTCATGCTGGTAAATACGTGTCCAAGTAATTCTCGA
AATCTCTGACTTCCTTGTATTAGTTTTATCAGGTGTACCTATAAATAATCCTGCTCCTCC
ATAATTAACTTCTTCTTTATACCACATTGCAGATCCAACAAAGTTTAGAGTTTTACTTAT
ATCTACATTGCTTGTGTTTTTTACGAATATTACTCCCAATTCAGCATAAGGGTATTTCAG
CATATTGAATTGCTCAGAAAATCCATCATACATAAATCTTGGGTATGATTCTCCATAGAT
AAATGTACCTTTGCTTCCCTCTAAAAAACTGAGTTGTCTTGGCCGATAAAAACTAACATA
GCTTGTATCATATGTGTGAGTACCTGCTAGTAGTTGTAGCATATAGTCTGTTTTTGTTAC
ATCACTACTCCACTGACCAAGCTCAGTTGTAAAAGTTCCGTGGCCAAAGTAATTATTTTT
TCTACTTAGTACACCAAATAAAAAAGGTAATGCTCCAGGTTCAATCATATGACGATTTCT
TACTTCTTTCATGATTGATGAGCCACTTGGTACATCATTAACAGTACGGAAGTTATTCAC
TAAACCTTTAAGACCATCTTTATGACTATTACTAATGCTATTTATTGCTGCAATATTGGC
ATTCTTTCTCGTATCAAGTAGCGATAAATTTGTTGTTCCTTTTTCATCAATTCTCTTTAA
TAACTGCTTCTCTGATTCAGAGATCACTGCTAAAGAACTAGCTTTTTTATTATCCAGATC
AGTTAAGTGTTTTTTTGTACTATCAAGAAGTTCTTTTAGCTTACCATCAGTCATCTGTAC
AATTTCAGAAACTGCACTTTTGTCGACTATTGATTCCAATGCTTTAGCAAGATATGCTAA
TTGATCTGGTGTACTGTTTGCTGCTAAATCCTTAAGCCTCTTTTGTAGTGCATCAATTAT
TCCTTTTACTTCAGTCATCTGCACAACGTTGGAAATAGCTTTTTTATCTGCTATCAATTC
CAGCGATTTTGCAAGATATGCCAGTTGATCAGGTGTGCTACTTGCTGCTAAATCCTTTAT
CCTTTGGTATATTGCTTCTTTCATTTCCAAAAATTTAAAAAAGTCTCAAAATTAAACCGC
TCAAAATTACTCTTAAGTTGATTATGCTCATCTTCTCTTTCGGTAATATCTTCATCTATT
TTTTCTATAGCTCTTCGAATACGTACCACATCTTGAACTGCAATATTTTCTGGATGAGGC
AGTGGATATCCTCGTTTGGTTTGGTCAACAGTCATTATGTGACAATCACTCTGAGATTTT
TTACCTTAGGGCGATAAACAACTGTTCCACTTAAAACTAATTTTACCCTAGTCTCATTGC
CATTAAAATTTGATAGTACATGAGTTCTCTCCACCCAATTTTCCCCAATTGGTTTTCCTG
ATGTTAAATTTACTAATTGCCAATCCACATTTTTTTGCACATATGCTTTTACATCTGCAG
TGCCAGGTATTAGCGCATCATACGTTATGGTAATTTTAGTGTTAGCTCCTGCTGTAATAC
TTCTTGTAACATAATCTCCAGACTCTGAAAGATTACCTAGAACTAGCTGTAACCCAGGAT
ATAGCACTGGACTTTTTTCTTTTGACCCTTTTAAATTTGCCTTTACTGTTAACTCTCCAG
ATAGTCTTTCACGCAGCGCGAGCGGCAAGTTATCAGATAGAAAATTTTCTTTTCCTTCTT
CATCTGTCAGAATAAATTCTACATTGGTATCAAATGCTACTTTTTCGACGTTCGTCAAAA
CAATTAAATCTGATACGTTATTTGCAGTAACTTTACCAAGATCAATAACGTGAGAATTTT
CAGTGAACTTCGTTGCTAAAAGCCTAAAAGTTAGATCTAAATTTTGATGTGGTGTCCAAG
TACTTGCGTTGCTAGATGAAAGTAATACTCCTACTTGATATGGCTGACTTGTTACCCAAC
GGCTATTTACTGCATCATATTTGCCAAGTTCTGCTATTTTGACTGCAGTACCAGGATCAT
CAGTAAGCAGTACTATTGCATACTCCTCTCCTGCATGGCAAAACACTGGTGACCACTTTA
TACGTGTTGCTGTGCCATCTATCTTTATATCTTTTGGCTCAATATAGCTTTCAGCAATGA
CAGTCTGCGAGGGCATTCCCACTGCTGTTTCTCTAATCTGCACAACAACACGTTTTTTGC
CGCTATTTGTGAACCATAAGTTTAGGCCTCCTATGTGTCTGCTCTCATTTAAAGTAAATG
TTTGGGCTAAAGGGTCAATTCTTCTTGCTGCGATAACTCTTCTTCTCTCTTCTATGGTAA
TAGTTTTTTTACCAGTATAAGTTGTCTCTCCATAGCTTCCTTTATCCCCATAAAATTGTA
CTAATTTAGTACCTGCTGGAATATTTGCTGGGATTTTTATCTTTCCCTTTAATTTTCCCT
GGTTGTTAGCTGTGAGCATATTTTTACCTCTTACGCAGTAGGCTGAATGAAGATACCATC
GAACTTCACCTCCTTGAGCTTTTCATTTGGCTCAAAACCTTCGATCTCAAAATTCTGTAC
TGCTTCTCGCATAAATTCAGTTTCATAAGAATTACTTGACAATAGCTCTGTTGTTTCTCT
AGTATTAAACACTCTAGTTACTGGACTTTTCCAATTCGTGGTAACCTCTGTCCAGTGGTC
AATGTTTTTATTTAGAGTAATTTGTGCCGGGACTGGATCAAAAGCTTGATATGGATTGAT
CTTTTCTCCTTTGGTCTGTAAAAGCTGCTCCAGTACCGGTTCAAGTTTATAAGGCAAAAG
ATATCTTTCCCCACCTTTTTCAATATCTGCAACTTCTACATCTATTGGCAGAACTAGCTC
TCTATTTACTATTGCTGCAGACTGCGAAATTCCTTGATCACGCATATCATCATCAAAGAA
CGAATCAACAAATACTCCTTTTTTGGTGGTAGGTTCTCTTGAATTTGCATCATTGCGTAA
ACGCTCCTCTGCAACCAGCGCATAAAGATCATTTATTCCTTTTTTCATTGCTTCAAGCTC
ATTCATCGGTACAGCATGAATAGCATTATTCACTATTTTTACCCCTTCTTTTTCTCCGTT
TTTCCACGTCTGATGAATGTAGCAGAGCAAAAGTTGTCCGCTAGGTGCTTTAGGCATTGA
TGGTCGCCAAGGGTGAGCTATACCTTTTATTCTCCTTACTACTCCTTTGCTATCGATAGT
AATTAAATCATAGCGGGGCATTTTCCAGGTATAATCTATCAAAACCAAGCTGTTATCAAC
TGCTCCTTTTACTTTACATCCCTCTTCACTTATATCTTCAGGGCTTACATGAGTGCGACA
GCGATAGGTTATCAGGTAACTACTTCCAGGAGCTGGTTCTTTACCAGGTAATGACCAATC
AACGTTTCCTGCGTTTAGTTTGTAATCTATACTGTTTTCATAAATAACATTGCCTTGTTT
AACTTGAATAATCTCAAGTACTGCAGAGTCAGGTATCGGATCAATAGCTCCAGAGTATGA
ACCATGAGTAACAGTAATGGTTTTCTGAACAGTTATATCTACTTTTTTAATTTCATTTAT
TGGAAAATCATTAACCTTCAGTTCCATTACTCTTTGGCTATTTGGCTGAAAAGTATGTGG
TTCTGATTCAACTGATTTTATATCCGGATCTTCATCAAAAGAAACACGAATACTGTGAGG
AAGTTCAATCTCATAGCCATCAACATGAGCTTTGCCCTCATTAATCACAAATATTTTTTT
TCCTCCTTCTCCCTCTTCCTTTTGCAGGAACATTACTTCAAGACCATTTACGACATAGGA
ACCATTGGCTTCTTTGTCATAACGAGCAAGAGCAGTAGTTACTATATTTGCTTGTGGTGG
CGGTGAATGTTCTATTAATACTCCATTTTCAATGTTATAAATTGGATAAAATTCTCCTTC
AGAAAAACGTGGAGAAAGACCTTCTGCTTGATAACCCCAAATGGTGGAAACTTTAAGCCT
TGCAGCTCCTACTTCCTGATAGTTTCTTGTACCAACAGCAGGATCACGAAGATTTTCGTC
CTCAAGTTCTGTAATCGTAGATTCTAGATAATAAACACCTATGCGAACTATAGTACTCAG
TGGAATAATAAATTCTTCTTTTTCGACTTTTCTAACTGCTCCACGAAGATAGATTTTTCC
TGATTCAAGCGTAACTTTACCAGTTTCTCTATCTATAATACAATTGCTTCCTGTTATAAC
ATCACCATCACGAAATATTGCATCACCTATGCCTTTAAGCTTAGAAAGAGCATATTCTTG
GGTTTCGTTTAATTCTGCTGACTGTAGACCTCTTCCTGCTAGAAACAAACTTTTTTCGTA
TTCTTTGTCAGGATTAAAACGGTTATAATAGGCGTTTAAAGTCATTTTGTTTCAAAAAGT
TACAACAAATGAAAAAGTTTCCCGAGTTGCAGATGTTCTGATAAGTGATACGGTATGTTC
CAAAACCAATAAAATCCCATGGTCTTCTATATCTTGAGGTTCAAAATATCTCTGTCCTTC
AGGTAATTCTTTTTTTACTTTAGTACCAACCATAACCCCTAGCTCTCTGATTACTCGATT
TGCTGCATCCGTGAAATCGAAAGTGAATTTGAGAAAAAGATTATTGGTTGGTACATCAGA
AGGCCTAAACCTTCCAGAAGGAGTTATAAGTTCGCCGTTTTCATCACCTGTGCAGAATAG
CACTTCATCTGCAGTACGTCTGCCAAGTTCATTCAAGAGCTTTATAGAATTTATAGGTTC
AGGTGGTGCGCTTTGAATGTACTCTATGGTAACTTTATCACTTACTGGAATAGAGCTATT
TTCCGTACGTTTAATTACACCAGTACTGCTATCAACTGTATAGTCAACACTTGGCTGATG
CATTGTTTGTCCTGTAAAAACCCTTACATCTTTAATAGTATGGTGATCTAGAGCTATTTC
ATCCTCAACAAAAACTTTTTCGACTTGATGACTACTTTCCCAATTGGCATCACCACTGCC
CCAAGCAAGATGTATAGGCTGTTCTTTTATACTTGCCGCTATTGCTGCTCTTCCTGACTG
TGTGAGTATTGACATGTTTGCCCCTCTTACTATATATATACCGGATTTCTCACAGGTTTT
TCCGGAAAAAATGAAAATTTTTTTTGAAGTGCATTTCTATGCTTAAATATTCTTTTATCT
TAAGAAACCAGAACTACTTTTTTCTTTCAAGAATACCGAGACAATGCTTTTTGACATATT
GAAAATCAAAGCTCACAAACAGTTTCAAAAGACTCTGCATTTTATCGCTTCTTCTTTCAG
CTTTACGTTTTTTCCTACTGCATCTTTCATAGCCCTCTCAATGACAGCAGTCCAGTTCGT
CGTACCTCAAAATGGGATCCAGTCAATCTCAGCATTCTCCGGGGTAATAACCGTAGCAAT
CTTGTTTTTTTCTCCATATCGATCAGCTTCAACACCGACTTTTGCAGTAAACTCTAATCC
GTTAAAATCAGCTATAGAGTTGATTTTTCTAGCAATAACTGCTTTTTCTGAAGTGTCATT
TGAATGAATGTTCCGTGCTGACTCTAAAATACTTCTAAGCATAGAACGTCCAGATTCTCC
CCAAGTATCTTCTCCTTCAACGCTTGCTTTGCCACTTTTAATACCAATTACTTGAAAAAT
CTTACGTTTTGCATATTGACCTTCAGTGACGGTAAATTCAGCGTTTAAATAGATGCTGCC
GGTAGCATAGCTTTTAGTGAACCAATTTTCATAACCACCAGGTTTAATGGCCATTTTGAC
TTTTACCGTTGTCCCTTTTGGTATTAAATTACTTTGTAATTTTGCAGTATTAAAATCAGT
TAAAAAATCTGATAACATATTGTCCTCCTATAAATTAAGTGAAAAAAAGAATCAACTCCA
TTGGTCTACAACCTTCCAACGACCATTTATCTTATCGACAAGCTTGCTTGCCACACGTTC
ACCATTTCGCAGCTCAAACACTATTTGACGGGTAGTGCTTTCTTCATCATGAGCAAACAT
CACCATGCCAGTGCTATAAAATCCACGTAAAGATCCAGCACCGCTTAGGCCTTGAAATGG
ATCTTCTTCCAGCATCTTTTTGGACAGTTTTTTTGTGTGGTGAGTGAGTATTATGCCCGA
ATCTGGATTGATAACATTTCTCAGTCTTTCAAGCGTTTTTTGCAAAAAGAATAGCATAGC
GCTGTTGTCATTTTCATTACCATATTCACTTGAGTTGAAGATGTTGCGAAGAGGATCGAT
GGCAATAATATCAGGTTTGAAACGCTCTTTGACAACATTTTTAATTTCATCTATTTCTTC
ACTGCTAAATGATAATTGCACTCTTGGCGTGATAATTAAGTTATTGGCAGCTATGTCCAA
AAGCTCTTTATTCAGTTGAAGTTGTTGCAACCGTTCTTTCATATATTCATACTCAATTTC
AGTTTGCATATAGAAGATTTTCAAAGGTCTATTTGGTGTCATACCGAGAAATGATCTACC
AGCAGCCATGTAAACAAGCCAAGAGATCAAAAAGTCACTTTTGCCGATTTTAGGTGGGCC
ACCCAGCACCAATAGACCTCTTTTTGTTAAAATCCTTGGTGAAATTATATCTTCTGGTAT
TGGCGATTGATCATTCAAGTATTCTTTCACACTGAAAAAGGGAATTTTTTGACCGATATT
GAAAAAGCTTTGTTCCATAATAATTATTCTCCAATTTTTAATTAAGCAATAGGAGCCAAA
GTTTTGGCTTTAATTTTCGCAAGCAATTTACCAAGATGCGGTTCTTCAACCATATTCAGG
CAGCCACTTCGATCTTTAGCTGGATATCCCCAAGAGTTAATAGTTTGACAGACAAATAAA
CGTTTCTCTGTACCATCATCTTTCTTGATTCCAACCATACTAATTACTTCATCAACAATA
CCTGGAATTTCACTAGCAGTTTTTGCTCCTTCACATTGAGGAAGCCAGGTTGAGCGATTG
CAATCATCAAGATATTGGCCTAATGTGCCAACTATGATGATGTCTTTATTTCTGATATGT
TGAAACTGATTGAGCCAAGCCATCATCTCTTGAGCAAGTAATCCATAGGCAGCTCTCATA
TCCTGTTTTCCTGATCTATCTGAAAAAGCTTCAGGTTGCATTTTTGCCCATAATAGACAT
AAACGTGAAGCAACGGTTATACTGTCCACAAAGATGCATCGGTATTTAGAAACTTCAGAA
AGAAGATTTTTATACTTACCAGATACATGTTCATGGTGTCTTTGGCTGTATGCTTGATCA
GACCTCAGCGCAGGATTAGGCCCACCAATAAGACAAGCAATGTCTCTAGCTTCATTCCAA
GTGCGAATATTGATTGAATCTCCTTTCCAATCCTGAACAGCAAGAAGTCCTGCTTCAAAA
TCAAGGCAAAGTGTTGTTGCTTCATCAAGAGTTTTAAGTAAACTAGTTTTGCCAATTCCA
TAAGGACCAAAGATCACAATTTTCGTTCCTGTTTGCATCTTCAGTCGTTCATTTCTANAA
GCTTTGTTCCATATTACTCCTTTTAAAATTAGGCAACAGAAGCCAAGGTTTTGGCTTTAA
TTTTCGCAAATAATCTACCAAGATGCGGTTCTTCAACCATATCAAGGCAGCCACTGCGAT
CTTTAGCAGGGTATCCCCAAGTATTAATAGTCTGACAGACAAATGAGCGAACCTCTGTGC
CATCATCTTTCTTGATTCCAACCATGCTAATTACTTCATCAACTATCCCTGGAATCTCAC
TAGCAGTTTTTGCTCCTTCACATTGAGGCAGCCATATTGGACGGTTGCTGTCATCAAGAT
ATTGACCTAATGTGCCAACTATGATGATGTCTTTATCTCTGATATGTTGAAATTGATTGA
GCCAAGCCATCATCTCTTGAGCAAGTAATCCATAGGCAGCTCTTTTATCTTCTCTTCCTG
ATCTATCTGAAAAAGCTTCAGGTTGCATCCTTGCCCATGAAAGACATAAACGTGATGCAA
CAGTTATGCTATCAATAAAAATAGAGCGGTATTTAGAAACCTCAGAAAGAAGATCTTTAT
ACTTGCCAGATACATGTTCATAGTGCTTTTGACTATATGCTTGGTCAGATTTTAACGCAG
GATTAGGACCACCTATGAGACATGCGATATCTCTTGCCTCATTCCAAGTACGAATACTTA
CAGAATCCCCTTGCCAATCTTGAACAGCTAAAAGTCCTGCTTCAAAATCGAGACAAAGTG
TTGTTGATTCATCGAGGGTTTTAAGTAGGCTAGTCTTGCCAATTCCATAAGGTCCAAAGA
TTACTATCTTCACACCTGTGACAATTTTCGCTCTTTCTTTGCTGTTTATTATTTTCATAT
TTTCCCTCCTTATAGTTAGAAATCTCGTTTTAGGTATGTTTTAAGGTGGGAAAACTCTTT
GCGTAACTTGTTGATTGTGTCGTAGAGAGTTGATTTTGGTATACCAGTCCTTCTGGAAAT
TTCACAAATGCTGTGATCTTCTGCCAATAGTTTACATATTTTTCTTAACTCTCGAGGTAA
CTTTGCAATTGCTTCATTTACGTCAATGCGTACTGCGGAGGTATATTCAAGACTTTCATC
GCTCTCTTCGTATAAAGCTTCATCAACAAAATTAATGGTACGTTTTTTACATAGTTCTTT
TTCTTTTAAATTGAGGGCACGGCATTTAACGTACTGTTTTATAAAATGCCCTTCAAGTTC
ATTAAGGCCAGGCAAACAGTCAAGTAAAAGATCTTGCTCAATATCTTCAATCTCTTTATA
AGCAAAAGCTTTTCCTCTCTTCAGAAGTTTAGCATAGTGTCGTATGTGTTTAACAACTTT
TGGGTTAATACCAGTATAGGAATTTTTAGAATGCATATTTTGCCCCTCTAGTTAAGAAAT
AATTTAAAATGTTAATGATTTAATTGTGATAAACCCAAGTATTTGGATTTTCTACAGGAA
TTACGCTGCCATAATGCGGTGATTTGTAGTGTGTAGGTAGTAACCTGTGATAGACTGTAA
CCTTTTTGTTCTTCTCTGGATCAAGTATTTTTTGCCCAAATTCCATACCTTCAACGCAAA
GTACTCCGTATTTGTTTCTTGCAGCATTTTTGCCTTCTTTGTTGAATTTAACATAGCCTT
TGGTAGCAAGGACATCGAGACGATCACGTATAGAATGTGTACTGCCAAGACCTTCTTTAT
TTTCAAATGCCTGACAAAACTGATTAATTGTATAAACATGGCCCTTACGTCCTTCTGCAC
ATATTAAGTCCAAGATGATGTCATATCTACGAGAACGTTCGGCATCTAGTTTTTCACCAT
AGTCTTTATTTATTAACCTTTGTGACTCAGCGTCAACTTCGTACCAATGACCATTAATTT
TATCAACAAATTTTGGCATAACAGAATTTCCATTACGTAACTCAAACATCAGTTGACGAT
AGCTGTTCTTCTCATCAGGCCTAAACATGATCATTCCAGTGGTATAGAATCCTCGTAAGC
TGCTAGCGCCACTAAAACTTTGAAATGGATCTTCTTCTAATAGTTTCTTTTGCATTTTCT
TTGTATGGTGCACAAGAATAACTCCAGCATCTGGATTGATTAGAGAACGCAGTTTTTCAA
CTCTCTCCTGGAGAAAGAAAATCATGGCATTATTATCATTTTCGTTACCGTATTCATCAG
CATCAAAAACGTTACGCAATGGATCTACCGCTATGATATCAATGGTGTTTAGGTCAAAGT
TTCTTTCTGCTTCAGTTACGATATCTTTAATGCCATTTTCATTTAAAAGCAGCTTAGTCT
GTGGTGTAATAACTAAATTGTTTGCAGCAAGTTTAATAAGTTCTTCACTAAGTTTCATCT
GTTGCAACCGTTCACGCATATAGTGGTAACCGATTTCAGTCTGAAGGTAGAAGATTCTTA
AGGGCCTTTTTGGCACCATATCAAAAAATGGAGTTCCAGATGCCATATGAAAAAGCCAAG
AAATAAGAAAGTCACTTTTTCCCACTTTAGGCGCGCCAGCAAAAACTAAAAGACCACTAG
GAGTTAAAACTCTAGGAGCAATTATGTCTTCTGGCATTGGTGATTTGTCATTTAGGTACT
GCAATACAGGAAATGAAGTAACGTTTTTTGTATATGGGAGAGAAACAGTTGAGGTTAAAA
ATCTTTTGACGTCTACTCCTTCTTTAATACAATCAGCAGCATCCCAAGCTTTTGGTTTAT
CTTGTGGAATTTTAAGAATAGAAAGCGATGCAACGCCTATATCTAAAAGCTTCTTTGCAA
CATTTTCAGCATATTTCTGACCTGAACTATCGTTGTCTGGCCATATGGTTATGTGTTTAC
CTTTTAGCGGAGCCCAATTTGTTTTATTTACAGGTGAATTTGCTCCAAACATCATTGTTG
TGGCTGTTATGCCCTTACTGATTAAACTTTCAGCACATTTTTCACCTTCAACGAAAACAA
TTTTATCGGATTTAATTATACCTGGAACATTGTACAAAGGCCTTGGATCTGGAGCAGTAC
TACTTGAGTTTTTTACATCAAAACAGCTATATCGTTTTTTCCCTGAAGTGCTATCATAAC
GGTAAATTTTAGCTATTACTTGATTATTTTCATCATGATAGTCCCAACATGCTATTAAAT
GTTCTGAAAATTCTTCTTTATGGTTTGTTGAGTGACCAAGCCATTTTTCTATATCTTCTA
TGGTATCAAGAAACTTAGTCTGACTAGTAACATCCCACCAGAGATTAAGTATATCTCCGC
CTTCACCAGTAGCAAAATCGTGCCATAATCCGGCTCTTTCTCCTCTTGTTTCTACTACTA
AACTTTTCCCTTTATCTCCTCTAATATTACCAACATAGAACTTACCACCGTGGAAAGTAC
CATTTGGTAATAAGTAGGATAAAGATGATTCTATTCTTGAGAGTAGTTCTGCTTTTACTT
CTGCTGCTCTTTCAAATAAAGCTTGCTTGTCATGCATATTGTTTTCTCCTGTTAAAATAA
GCTATATTTGTTGACAGAATGTCTCTGCTACATAGCTCATGATGATGTTTTTAAAGGCTG
GTAATTTAAAATACAGTCATAAATGGGTAGAGAGATGTCTCTGTACCTTTTACTATAGTA
ATACCGGNAATACAATCAGCAGCATCCCAAGCTTTTGGTTTATCTTGTGGAATTTTAAGA
ATAGAAAGCGATGCAACGCCTATATTTAAAAGCTTCTTTGCAACATTTTCAGCATATTTC
TGACCTGAATTATCGTTGTCTGGCCATATGGTTATGTGTTTACCTTTTAGCGGAGCCCAA
TCTGTTTTATTTACAGGTGAATTTGCTCCAAACATCATTGTTGTAGCTGTTATGCCTTTA
CTAATTAAACTTTCAGCACATTTTTCACCTTCAACAAAAACAATTTCGTCAGATTTAATT
ATACCTGGAATATTATATAAAGGTCTTGGGTCCGGTGCAGTATTGGTTGATTTTTTTGTA
TCAAAACAACTGTAACGTTTCTCTCCCAAAGTGTTATCATAACGGTATATTTTAACTATT
ACTTGATTATTTTCATCATAGTAATCCCAGCATTGCTCTGAAATTTCTCTGTCACGTTGA
GGTATTGAATAGCCAAGCCATTTTTCTACATCTTCTATGATATCAAGAAACTTCGTCTTG
CCAGTAACGTCCCGCCAGAGATCAAAGATGTCACCACCATCGCTCGTGGCAAAATCAACC
CATAATCCAGCTTTTTCTCCTCTTATTTCTACTACTAGGCTTTTTCCCCTATCTCCCCTA
ATATTACCAACATAGAACTTACCGCCGTGGAAAGTACCATTTGGTAATAAGTAGGATAAA
GATGATTCTATTCTTGAGAGTAGTTCTACTTTTACTTCTGCTGCTCTTTCAAATAAAGCT
TGCTTATCATGCATATTGTTTTCTCCTGTTAAATAAGCTATGTTTGTTGACAAAATGTCT
TTTTTTCTGCTAATGATGATGTTCTTAAAGGCTGGTAATTTAAAATACAGTCATAAATGG
GTAGAGAGATGTCTCTGTACCTTTTACTATAGTAATACCGGATTTCTCATAGGTTTTTCC
GGAAGAGTGGAGAAATTTTTTTCAAGCGTAAGTTGACACTGTCCATATTTACCCCAAATA
TTTACAATTCAGAAGACCAGGTCTGCTAGGTCTTACTATAGTAAGTTCAACAAAATTACA
AAAACTGTTCACTTTTTAGAAAATTTTGCACAACTCCGTTCTCTTATCTTTCATATTCCC
CTGTAGTATATATACACGTTCAATTTCAAATTCGTCCGAAAAACTACAAAAATATATAGG
CAACACTAAAAAAGTTCTCTTCTGTAGAGGTAAATGGTGGTATTGAAAATTTAACTCTGC
TCTCAACTTACACTCCTCAAAAAAATTACAAAATTTAATTTCATTTTAACTTTAAACAAA
AAGGCCGCCTATAAGTTGCATCTGCATTATGTTGCAAAATATACTATACTTTGCTTATGA
GAATAACCAAATAAGCCATCCTTTTTTCTCCTCCATAACAGATATATACTAGAAATGCAG
TCTGAAATATGATTTGCTCTAAAATTTTTTTCATTACGATTTTTCTATTAAACTTTAATA
GAGCTTAACGTGTTTACAATATACTCAGGGGAGAGTCTATAAGAAGTAGCCACAAAACGC
TATATTGGTAAAGGTATTCATAATAATTACTTGTGAATTAAGTACTTTAGATTCGAGATT
ACATAGATTTTTGGCAGTTTAAGCCATTTTAGATTGGAAAATGAAATCTCCTAAAAGGAA
AAACCCGGCTATATTAAAGGGTTAAGAGTAATTTAAGTTTGAAATTCAAAAAAACTTCTT
AATTGCTTTAAAAGCTAGGATTATAGAGGGTTTTTGAGTGTAGCCCAGTTTCAGGTAAAA
CCTTATATATTATATATATAATAAATAATAATATATAATAATAGAACATATAGGATATGT
ACCTTTCATAATACCTACCTAAATATTATTAACGCGCTTAAGTGTTTAATTTATTACTTT
TTTAACTTTTAAATAACAAGTTAAGCAAAAAAACATGAACTGTAATAAGTTTATTATAAT
ATAAACCTTAAGAGAAGTTCCGCGGTGGCCGTCTGCTCAACTGAAATAGTTTTCAAAAAG
GCTAATATACCGTCCATTTAAATTTTTAACCGAAATATAAAAGTCATTTAAAAAATAAAC
TCAAGTGGCAACTAACCGGTTTTTTAAAGCCGCCTATAACCTACTCTAACTACTTATGCA
TACAGGTGGACCAGCTGCATTTCATGATATTAGTAGACATAAACCGAGTTATTGTAAGAT
AATTAAAGGTATCACTAAACTTTAATAGCCTTTAAAAATAGCTAAAGGTAACATTTTTAT
GGTAAATGCCTAATCTACTACTGTGGCCTATTCTTCAAAGTAAGGTTTTAAGGAGTAAAA
AGCCGTTCTGAGTTTTCCAGCAAAATTTCAAAATAAGGAAATAGAAATATAATACACTTA
AACCATTGAAATTCTGCATTTTTATCCATTTAATACCTATAAGACGTTATTTTTCCATTT
CCAAAAGACTTAATGAATCAGATCGCCCTAAATAAAAATACAACACAGAGACAAAAATAT
GAAAAACCTACTATTGCATTTTGGATAACCTGAAAAAGATAAATGCTTACAAAAGACAAG
ATGGCTAATAATAGCGTTTTAAAGAGATTCTACGACTTCAGGGTACAATTGTACAATCAG
AACCTAAGTTACTCATGTAAGGTAGCCCAAAACCCGGTTAAGAGTCATTTTTAAATTATT
TCTTACCTTAAACTTTTACTTGCTATAAAAAAGCCTTACTCCAGTTTATCACGTTTTTTA
TTTGTTGTAAAATATTTTTTCAAAAAAGTGGACGATCTTTTAAATCGGTGCAATAAAAGC
TGGTTATTTTAGATAATCTCTATAAATAAATTGTAGGTGAAGTTAAAGAAAAAAAGTTTT
GCCATAAACATAAGCTATGGAGCTCGTAAACTGCTTAAAATGGAGATAAAGATCTAAATT
TATTTATTTACGTCTCCAATTTCATCGCGTACAATGGAGACAAAGATTTATGTTTTCACT
ATTTATTGGCAGATAGGGCTTTCTAAAGGGTGGGTCACCCCCCTTGAAATTAAAACAAAA
GGTGGTAGACAAGATGTCAAACACAGATAACTCAACTACAAGCTGGTCTTTGTTGTAGTT
ATTTTCTCACCTGCTTTAATTAATTCATCAAAATCAGATTCATACTCTGTATAGCCTTTC
TTATAATAGTCCGAATGCGATAAGATATGTGTTAGCAGGCCAAATGTTGTTTTTTTACAT
TTTTAAGATAAGAAGTGGATAGCTGAACTTGTTTTTTATACAGCATTTCTTATATTGATC
AAATCTTTCAATTGATTATTGCTAAATTCTGTAATCCAACTTTCACCGCTACTTATAGTT
AAGTTTGCTAACTCTTTCTTGCTTTGAATCATCTCATCAATACGCTCTTCAAAAGTACCT
GTTGAAAGTAGCCTGTACACCATAACATTACGTTCTTGTCCAATACGGTACGCTCTATCT
GTTGCTTGTGCTTCCACTGCTGGATTCCACCATAAATCGTAATGTATTACATGGTTTGCT
GCTGTTAAATTAAGCCCTGTTCCACCAGCTTTTAAAGATACTATGAGAATATTTGAGCGA
AATGAGTTTTCAAAATCATTAACCATTTTGTCTCGTGCTTTACGGGATAAACTTCCATGC
AAAAATGGCACTTTTGATTCAAACTTTTCTTCAAGTAGCCTAGCTATAATCTCACCCATT
TCAGTGTATTGAGTAAATATCAATGATTTTTCTGCAAGCTCACTAATTCCTATCAATATC
TCTTCTAGCATCTGCATCTTTCCTGACTGTTCAATACTTGCACGCTTTTTCTTGCCAAAA
TGCGATGGATGGTTACAAACTTGCTTTAAAGCATTGATAAGCTTAAGAATTAGACCCTTA
CGCTCAATTCCTTCACTCTTTTCTATCTTTTTCATAGTTGTGTTAACTACTTCTTGATAA
AGTGCTGTTTGCTCTGGAGTTAGAGAACAATAACGATTATTTTCAATTTTATCTGGTAGA
TCCTCTATAATGCTTTTATCACTTTTTACCCTACGTAGCATAAAGGGATGAGTAACTTTC
ATGAACCTTTCTAGACAAACTTTGTCTCTCGCTTTTTCAATTGGTGTTGCAAAATGAGTT
TTAAATTCCTTAGGAGTACCAAGGTAATATTTATCAGTAAAATCAAAAATACTCCAATAT
TCTAGTAGCCTATTTTCAACAGGTGTACCACTCATTGCTATTCTATTTTTTGCTGCAATA
GCTTTTATAGCTTTGCTCTGTTCACTGTGGGGATTCTTTATATTTTGGGCTTCATCAATC
ACGAGCAAAAACCATCCTACTCTGTTAAGCTCTTTTTTATCACGACGCGCAAGACCATAG
GATGTGAGAGCTACATCATAATCATTTGCCAATTCTCGATTTTGTCCATGATAGATAAAA
AGCTTTAATTCTGGTGCAAAACGTTCCATCTCTCGTTGCCAATTGCTTAATATGCTTGTT
GGTGCTACTATCAAGACTTTATCTTCATCTAAAAATCCTGCATTCTTACAGTATAAAATG
GCTGCAATAACTTGTAGTGTTTTGCCAAGACCCATGTCATCAGCAATTATACTACCAAAC
CCCGTCTCTATGTTCTGCACAAGCCAACTAAATCCACGTTTTTGATATGGACGTAACTGT
GCTGTTAGGTTACTTGGTACATCAACAGGTACATAAGTGTTAAGCTTTTCAAATAGGCTT
TTAATCTGCTGATCAAGTCCTACCTTTGCTCCATCTAGTTCACCTCCTAAAGCAGCTTGC
ATCAGCTCTGCTTGACTCAAGCGTTCAGGTAACTTATCAAATTTTTTCAGTAGAGCTTCT
ACCTCCTTATCATCCAAAAGCACATATTGGTCTATAATCTTTATAAGTCCACGAGAATCT
TTCAGTAGCTTTTTAAATTCTGTAATGCTTATCTCTTTATCACCTATCGCTATTTTCCAA
TCAAACTTCAATAATTTTTCAAGCGTTAAGAAACTTTTCCGATCTTCTTCAATTTTGCCT
TTAGCAGATAAATTAAGACTCAACTTTGGCTTTAGGATTTTTTCCAGTGATTTTGGTAAG
ATAACTGTAACGCCAATTGCTTTTAACACCGGCAAGATATTTAAAAACAATGGTGCAAAA
TCATCTAAGCTAAACAGTAATCTACTGCTGTCGTCAATCGATCTTTCTAGCTCAGGTATG
TATTCGGACAGCATTCCCATATCAGATAAAATGCTCAGTTTTGTGCTGCAGTTAGACAAT
GCTTTTTTCAGCTTTATTATCGATTTTCCATCATCTAAAGATACCTGTATATCAAGCTCA
AATCTTTCATAATAATCTTTTACCATTAAGTAAAGTTTGTATGGTTTATCTGTTAAATAA
AGCCGTGATAACCAGAGATTAATTGCTTGAGGTATTTCTCTGTTGCTAAACTCACTAAAC
TTGTATGCTGATCCAGTAAAAAATAATGCAAAGATGTGCTTGTCTCTATACTTATCCATC
GATGAAGGAAAGGTATTCTTTTCTCTATACTTATCAAGTGCTGCAGGAAAATTATTTGCC
ATGTATCCCAAAAGGATTAAAGAAATTGCAATATTAACCTGTTCTTCAGGCTCTATAGAA
GTTTTCTGATATTGAATTAGTAGAGGTGGACACATAGATGATATTTTTCTATGAATTTCT
TTGACTGATTCATTAAACAACGCAGGGATCCACCTAATTATAAATTCTCCTCTTTTATTT
TGTAGTATTTGTGGTACTAGTGCTGATTTTTCCATGAGCATACGTGCAAACTGTGAAATC
ATATGCATGAAGCGAAGCTCAGGATTAAGCTTATGCAGTAATGAAATAGGAATATCGTTT
AAAAATTGTGCTATATTCCTCGAAACACTTTCGCTGAGCATAAATGAATTAGCTATACCA
TTGCTTACTTGAATAACTTGGTATTGGTCATTAATAAATAATTGAAATGTTTGCCAGTGT
TCAATACTTCCCCATTTGCTAGTAAACAATTCTTCTTCCGATAGCTTTTTCTTGGAAGAG
TAGAAAAAATAATCTGATTTCCCCGTAGGATATTTTTGCCAATGCTTGTAAGCTGTTTGC
AGAATACTGTGAAAATTTTTTTCAAAAAAGAGTGGATTATTCGTCAAGATATTTTCGATA
CAGCTGGCAAGGTTAGGAATAGTCGATAGATCAATATCATTTAAGTTTACTTGTTCATAT
ACTTTAACTTTAGAAGACGATTTAAATAGATCATTAATTTTTAGAATACTTTGAATGTTT
TCTAATTTTCCATTTCCAAAATCATCAATCAGCGACAACAAGTCACAATTATGAATATTG
AAAATTACGAAAGGGTTTTTATCAATTTCTGCAGCAATAAGATAAATTACAGCAGCAATA
TGTTTACAAGGCATAGCCCAATCAGGACAATTGCAACTTGCGTTCATTTCTTCCCAATTC
GAAGGAAATAATTTAATACCTGAGTCGTTAAGCTTATCAAACAAAAGTGTTGGTAATTGT
CTATTTATTAATTTAGGCAATATAAAGGGCGAATTTTCAATAATACAACGGATAGCTGAT
GAATTTAATTCATTGAGTGTTATTTTAACTTTATATGGATGAGGTCTTGAACCACTAACT
TTGGCTGTAATTGTATTGCCGTTGATTTGAATACCAAAAGCTCGACCAGTATTAGCATAA
GTTCTACCACGTGAAAGGCGGTTATCGTAATCAACTTCACTGAAAGATTGAAGCCATTTC
TTACCCCACCATGTTCTCCCGTAAATAGACATTATATATATTTTAGCCTAAATAAACTCA
AGTAATCTAACATAAATCACTACAAAATGCCAAAAAAACAACAGAAAAGGCAATATGAAA
ACCTTTTTTTCTACAGTCTCTTCATTTTTTGTGATTAAAAATTATTTTAACTTTTTTTGA
AAAAATCCCGGAAAAAGTAGTAAGAAATCCGGTATATATATAATAGAAGGGCATTGTTTC
AACGAGGTTAGTTTACCTCTACGCGCTTCAAACACAAAAGTTTCAAATAAATGTCAATCC
TAACACTAGATCTAGGCAAGCAAACGGGCTGGGCAATTCTAACAGATGGAATAATTGAAA
GTGGAAGCAAAGGCTTTCATGGTAGTCGTTTTAGCGGAGGTGGCATGTGCTTCTTGAATT
TTCGTAATTGGCTTAATTCTTTGAAACATGAGTTCACTGCAGTGTATTTTGAAGAAGTGA
GAAGACACCTTGGAACTGATGCAGCCCATTGCTATGGCGGTTTTCTTGCCGTTCTATCTG
CTTGGTGTGAAGAGAACAATATTCCCTACCAGGGTGTTAATGTTAAAACTATAAAACGCT
TTATAACAGGCAAAGGCAATGCAAGTAAGAGTGAAGTTATTGAAGCGATACGTGAAAAAA
GTTTTTCACCTAGAGATGATAATGAGGCCGATGCTTTGGCATTAATGTTCTATATTAGTA
AAGATATTAATAAGACAAAAAACCCATAAAAAGTGGGTCCTTTCGGCCATACTGGCGGGT
TTGGTGGGTTCGACCTCAGGCCTTTTCTAGTGTTAGACATATTTTGAATATTAACTTTTT
AATTATTAAGAATTTAAATTATATGAATTTAGCAATCCACTACTATCCTACTCAAAATCT
CGTCGAATATGAGCGTAATCCTCGTAAAAATGATGACGTAGTAAACAGAATGTGCGCTTC
AATTCGGGAGTTTGGTTTTCGTATTCCGATAGTTGCAAAAAGCGATGGAACTGTAGTTGA
CGGTCATTTAAGACTTAAAGCAGCAAGAAAACTTGGTATGGAGAGTATTCCAGTGGTGCT
CAGTGATAACTTAAGTGAAGCCCAAACCAAAGCTTTTCGGTTACTTGCCAATCAATCAGC
TAATTGGGCAAAGTGGGACGATGATCTTTTAAAGGTAGAAATTCAAGAGTTAGAAGATTT
GGAGTTTGACCTTAAAATGACTGGATTTGAGCTAGAAAAAGTTCAAAACTTTCTCGATGA
TTTAGATAGTGAAGAAGAAGATCTTTCTGACTTAGCTGGTGATGACAAAAAAGTAGAAGT
AACAAAACCAGGTGATCTATGGATTTTAGGTGGTCATAGAATCTACTGTGGTGATAGCTC
TGTAGTTGAATCATTTAAAGCGGTATTGGATGACAAGATGGCAGATATTACCGTGTGTGA
TCCTCCATATAACGTTGATTATGGTAGTAGCCAAGACAAAAAGATATTAAATGATAATCA
AGGTGAAAAGTATGAGCTTTTTCTCTACGACATCTGTTCCAATATTTTAGCATATACGAA
AGGTGCAATTTACATCTGCATATCATCATCAGAGTTTTCAACCTTGCAAAAAGTATTTGA
AGAAGCAGGTGGTCGTTGGTCGACATTTATCATTTGGGCAAAGAATCACTTTACGCTAGG
CAGATCAGATTATCAAAGACAATACGAAGCAATGCTCTATGGATGGAAAAGCGGCAATAA
ACGTGAGTGGCATGGAGGAAGAAATCAAAGTGATCTGTGGTTTTATGATAAGCCAACGCA
CAATACACTACATCCAACGATGAAGCCAGTAGAATTAATGGAAAGAGCAATAGTTAATAG
CAGTAGACCAGGAGATATAGTACTTGATCCATTTAGTGGTTCTGGTAGCACATTGATTGC
ATGTGAGAGAACAGGAAGAATTTGCAGGACAATAGAGCTAGATTCAAAATTTGTAGATGT
AACCATAAAACGTTGGCAAATATATACCGGAAGAGATGCCCTTTTAGCCAGTACTGGTAA
AACTTTTGCAGAAATTCAAGAAGAAAATTCGTAAAAAGGAGCAAAAAAAGTGGAGGAAAA
GAGTGGAAAAAATCACGCAGACGGAATGGGCAAGAGAGATAGGAGTATCAAAGCAATATG
TCTGTTATTTAGTAAAGAAAGGAATAGTTGAGTTGGAGGATGGTTTGGTAAATAGAGAAC
AAGCAAATGAAGCGGTGGCAGCAATAAGAGATCCAAGTCAGCCACTGAGGAGGAAAAATC
CAGAAAGTACAAGTAACCTTTCTACGATGTTGCTAAAAACTAGAATAAAAAATGAAATGG
AACGAGGTAAACTGCTTGAGGCAAAGGCAAAAGCTGAAATAGGAGAACTTGTAGCAGTAG
AGGAAGTAAAAAGTGAGGCATTTAACGTAGCAAGAGTTGTACGTAATAATTTGCTTAATG
TTCCAAATAGAGTTTCAGCACTGCTTGCATCACTGAGTGACACTGAAAAAATTCACGAGA
CGCTAACTGAAGAGATTACAAACTCACTTGAAGAATTATCTAACGCTAAATTTAAAATAT
AAAAAGATTTTGAATACAAAATGGCTGATAACTTAAGTTTAGAGTTAATAAAGTGTTTAA
TCAATCAACCTGGATTAGATGTTAATGTCAGAGGATTAAATGGAAAGACACCACTACATT
GTGCTATAGAATTTGATGAATTAAGCATGGTAGATCTGCTACTCACAAAAAAGAATATCA
ATCCTTTTGTTGAGGACAATGAAGGCAAAACCTCCTTAGATTACGCCAAAGAAGGTAAAA
AAGCAGAAATATTACAAGCGCTAATTAATAACAAATACGGATCAGAACAAGATAACTTAC
TTCATTTAGCTGCAATGATAGGTGAAGTTAATGCAGTTAGATATTTGATAGGAAAAGGTG
TTGACGTTAATGTACGAAATGCTCTGCATCATACTCCATTACATCTAGCAGCAGGAATAG
GACATGCAGAAGTTGTAAAGATTTTGATAAGAGAAGGAAACGCTGAAATAGATGTCTTTG
ATGTACGAAATCAGACACCGATGCACTATGCAGTTAACAACAAAAAATTGGAGATAGTAA
AGTTATTACTGGAGCTAGGAGCAGATGTAAATAGCGCACGTGTAGGACAAAACTCGATGA
AATTATCACCAGTGCATATAGCTGTAAGTAACACTAATTACGATGAAAGAGATTTATGTC
TCGATATTCTCAAATGCTTAATAAAGGAGCCTAATGCTCAAGTCAATTTGCAGGACTACG
AAAATAAAACACCACTACATTATGCTGAAAGACTGAAAACAATAGAAGTTTTACTAACGC
GAGAAGATATAGACCCTCTGGTAAAAGACGATAGCGGCAAGACACCATTTGATTACGCTA
AACCTGAGATAAAGAAGGCTTTGATGAGTAATAAATACGGTTCTGAAAAGAATAGTCT
>NODE_10_length_20705_cov_0.238765
AGGTCTATTTATAGTACTAAATTGAATTAGTAAAATAGCAGCTTTTTACCATTTATATAC
TTATGGGTAATAGTAAGTGCTAGTACTGGTCTTGCTGTTGGGTTAGTAGTGTATATTACA
CTTGAACATACAACTAAATTGGACATGTGGTTAATCGTTGTTATAGCAACATTATCTGCA
TTCTTAGCTGGTGGTTTAATAATGAAACCTAGCTCTCAAGTAAATGGAACACAAGAACCA
CAAGGAGTAGCAAATAAGAATTCAGTCTAGCTTGATATAGTTTTTTTCATTTCATTGCCT
TTCCAAATTTGAAGCAGGTTATTTGAGCCATAGTACAAAGTAAATATAGTAATTTTACAC
TAAAATTTTTAGTTTTGTTTCTGTGGGTTAGTTGGTACGAGCCTTGCCTTTAAGAAGATG
TAAAATCACAATTATTACGAATAACATTCCACCAATAACTGATATAGCTCCACCCGTAAT
AAAACAAGCACGTGCCAACATTGATGAAATACTTGGCAGATCTGCAACTTTTCTTAATGC
ACCATATCCACCAAGCCAAACAAGTCCAGTAATGTGGAGAAAATGTCCCAAGCTATATGC
ATAAATCTGTAATCTTACTATGGAGCTTTTTATTTCTTTACAGCCCAATTTTGGTAACAG
CCAGTAGACAAAATTCATAAAAGCTATAGTAATACCAACCACAGAACCGTGATAATGCGC
AGGGATAGTGACATTTCCTTCAATAGTTAGCACTCCAAGCACACCTCCATAAATGAACAA
TACAAACGAGTGGAGAAGATAATTGCCCTTATCATTGAGCAGAGTTTTTATGTTGCAAGA
CACTAATATTGTTAAAAAGCACGGCAGAACTGCTCCAGCAATTCTCATATGCCAGGTAAA
AAACTTTATTAATTCAGCACTATCCGCCGAATAAATAAAGTATATAAACGGCGCACCTAC
GGTCAAAACTGTGTTTATAAATAGTGGTAAAATGGTAATTTTATTTAGACTAATATAGCG
AGCATTCAGTATGATCAAATGAACTAAAAACATTGCTTGAGCAAAGGCAAACTGCAGTAA
ATGTCCGCCTCCCCAAAAGAGATATTCATAAAATAAATTCTTGTCTGAGTGATATAGACC
TGGAGGCATATTTTTATGTGCTAAAACAACACAAAGAAATGATGACACAAGTATAATGAC
CAGGCCAATTTGTCCGATTGAAAGATATGAGTCTTGTTTATTTGATATGTAGGCTAGAGC
TGTATTTATCAATATGATGGTAATGAAAAGACTGAGTCCAAGTAAAAATAATTTGTTTTG
TAATACAGGTATATAGTTACTTTTGATAACTTCAGTATTTGGAACAAATGCAGATATAAA
CATTAGCAGCATGGAAAGGATTGAGAGAATCCATGAGAAGTTAAACCAATGATTGGTGTT
TTTTAAGTTTATGATGAAGAGCAGAGATATTATAGAGCACATCCATACCAAAATTGACAA
ATTTACGTGTATCACCAGTGCATTATCAAAGATATATTGTGCAGAAGGAATGAGAGAAGA
AATAAAAGGCAATCGTAGAAAAATAACAATTATTGACAGCAGTCCAGAACAAGCAAGAGC
AAGTACTGCCAAGAATATCCATTGCCTGCAAAGTGAAGCGTTATTTTGTATGTTGAGCAT
TTACTTTTAGGTACTATAGCATAAGACAATGTACATTTTTCAAATTGATATGCATAGTTT
AAATGAATGACATTACAACAATATCTTTCATCGTGAAAATGCTGCGTCCATTTCCATTTC
ATATTATGGTAATATTACTGACAGCGTTAGTCTGGGCTATCGAAATGTGTTTTAATCAAT
ACTTGATAAAAATTATTACAGTAAGAGAATCTTTACATAATGGCATGACATTACGTTAAT
GCTTTTGATCCACAATTAAGAACATTTTCGTTGTGATTTACGTTTCTAGTATGTATATTA
ATGAATCTTGTTTTCACTAAATAATGAAAATAATAATTGTCATGATAATGTTATTGTATA
GTAACTATACAATGGCAAGCGAACGAATAAGTTTAGTAGATAAAAAATTATCTCAAGGAT
ATGTAGCTCCAATACTTACAGAAAATAGCGTTATTTTACCAGACAAGCACGGTACCTTAT
ATTCCTTTGATATCGATAACCCAAGAGTTATAAATTGGAAATTATACCTCTCAAGTAGGA
AAAAAATTGGTAATATGAGTTTATCGAGCTACAAAGAAAATGTTTTCTTTGTAGTGGATA
ACATTCTACACACAATAGATGCGAAAACAGGGGAGATTCAATGGGAAAAAGAATTAAGAG
CTCCGGCAAGAGGGAAAGCAATAGTAATAAACAATAAGTTGGTAGTATTGACTATTGATA
ACTATCTACATGTATTTGATGTAAAAGATGGCAGCCCCATTTGGGCTTATCAAAATGGTA
TAAATGAGGTTCGAGGTTTATATTCCATCTCACCAGCAGTCTCTAATGATAAAATAATGG
CACCATTTTCAAATGGCGAGTTAATAGCTTTTAATGAAGAAGGTAAAAAACTATGGAGCC
AAAAATTAGCTACAAATCTTTTAGACACACAGCTTACAGATGTAACTACTACACCTAGAG
TACACGATAATATCTTAATAGCTACGAGCAACTCTTATATTTATAGCATTGACGTAAACT
CAGGAAATATTTTATGGTCAAGGCCACTACAAGTAAAAAGTATATCAAACATTGAGTCAT
ATTATAGCCCTCTTATTCCTGCAGAGAAACAAAAAGAAGGCGGAAGAATTTTCATGGTGA
CTAAAGATAATAAGGTAATTGGCATCGACATACTAAAGTGGAAAAACAGTTTGGACATCT
GATTTTATAGAGAATGTGCAATTGTTTGTTCCAATTATGTATGCCCATACGCTTTGGGTA
ACAAGTAATAAAGGTTCAATATTTGCTTTTCCTGGATCTGAAAGTACAGGAAGGGTAATT
AAAATACCCGGTAATGTGTTTCATGCTCCAGTATTTACCCATGGTAAGATGTATATAACG
ACTGAAGGAAATGGTGTTTATTCTTTAGAAAATAGGTTTGTTTTTTATGACTGATTATGA
TTTGATTATTATAGGTGGTGGTCCAGGTGGTTACAAATGCGCTATTACTGCTGCAAAACT
TGGACTCAAAGTTGCTTGTATAGACAAAAATAGCATTTTTGGTGGCACGTGTTTGCGAGT
TGGGTGTATACCATCAAAAGCATTACTCCATTCCTCTTATCAGTATGCTAGCGCGAAAAA
TAATCTATCAAAACTTGGCATAAAAGTTAAGGATGTAAGTCTCGATTTGAGAGAAATGAT
AGGCTATAAAGACGCTAGAGTTCAGGAACTTGGAAAAGGCATAGAATATCTGTTTAACCT
TTACAAAATTACTAAGATCAATGGACTTGGAAAAATTACTTCTTTTGATCAAGGCAACCT
TGAAGTTTCAGTTGAAGGTAAGGTGCTGAAGACAAAAAATATAGTAATTGCAACCGGTTC
TGACGTTATTTCTTTGCCAGGAATTAATATCGATGAGAAAAGTATTATTTCATCAACTGG
TGCATTGTCTTTAACTGAAGTACCAAAAAAACTTGTCGTAATCGGAGCCGGGGCAATAGG
GCTTGAAATGTCTTCTGTATGGAGGAGGCTAGGGTCTGAAGTCACTGTAGTAGAATTTTT
TGACAGAATCGCTGCAGCAATGGATGGAGAATTAAGTAAGTCTCTACTTTCTAGTCTACA
AAAACAAGGAATAAAATTTTTACTTAGCACTAAAGTTGAGGGAATAAAACAAAGTAGTAA
CTCTTTGAGTGTGAAAGTTTGCTCTGTAAAAGATAATCAAACAAATACTATAGAGGCGGA
TAAGGTATTGGTGGCAGCAGGACGCAAACCATGCTCTGAGGGTCTTGAAAAAATAGAAAA
AGACAGTCGTGGCTTTATTAAAGTCAACAATAGTTATGAAACCAACGTAAAAGGAATATT
TGCTATTGGTGATGTGATTGGTGGAGCAATGCTTGCTCACAAAGCTGAGGAAGAAGGGGT
GGCAGTTGCAGAGATACTAGCAAGGCAATTGCCTCACGTTGATTATGAAATCATACCGTC
AGTCATTTACACCCACCCTGCAGTTTCTTCAATCGGTAAAACTGAAGAAGAACTAAAAAG
TGCTGGTCGAAAGTATAAAGTTGGTAAATGTCAATTTGCTGCAAACGGTAGAGCAAAAGT
CACTGACGATGCTGAGGGATTCGTGAAAGTTCTGACTTGTAGCAAAGCAGATACAATACT
CGGTGTACATATCATAGGAGCATACGCTGATACGCTAATCAATGAAGCAGCGGTTGCAAT
GGCATATGGTGCAGCAGCAGAGGATATATACAGAATTTGTCACTCTCATCCTGATATAAA
TGAAGCCTTTAGGGATGCGTGCATCGATGCTTTCTTTAAAAAGTAACTGTGGACCTCGGT
TCAATCATTGAAAAATGGTATGATTGGCTAAAGTACAACAGGTCTTACTCACCAAACACT
TTGGAGTCATACATGAGGGACCTCAAGGATCTTATAAGTTTCCTAAATACTCACATTGGT
GAAGAAGTAAATGTTGGCTCTTTAGAAAAATTAAGCATACCTGAACTGAGAAGTTGGTTT
ACCTCTCGTTATGCAAGAGGTGTAAATGCGAGATCTAACACTCGCGCATTGTCAGTAATC
AGAAATTTTTTCAAATATATAAAAAACAATTATGAAATAAATAATGAAGCGGTATTTTCT
TTATCAAGGCCAATTCAGAGAAGAACTCTACCTAAAGCACTTTCAATATCTAACATAGAA
ACTCTATTGAAAGAAATGAAATTGCCTGATCTAGGCGAGCCTTGGGTGGTAAAAAGAGAA
ATTGCAATTGTCGTTCTGCTATATGGTACGGGCTTAAGAATCACTGAAGCACTGAATCTT
AAGGTTAGTGATATTAGCAATGAAAGTTTAATAGTAACAGGTAAGGGAGATAAACAAAGG
CAGGTATTTATTCTTCCAGTAGTAAAAAAGTGTATACAAAAATATATAAAAGCTTGTCCC
CACTTTGACGAAGCGGGACATCTTTTTGTCGGGGTAAGAGGAAAAAAATTGGGAAGAACT
TATGTTGCTAATCGTTTGCAAAAAATAAGAAGATTTTTAAACTTACCAGAAATTTTATCT
CCACATGCATTTCGTCATAGTTTTGCTACTCATTTGCTTCAGGAAGATATTGACATAAGA
TCAATACAACAGCTGCTTGGCCACTCAAGCCTTGAAACTACTCAAGTTTACACTCACCTA
AATTATCAAGATGTCTTCAATATGTATAAAAACTTTCAGAAGAGTTTGAATAAAAAATCG
AAATCTTAACTTCGTCTTAAATCGATAATATTGCCGAACTGAGTGCTTGCAACATCATTC
AGTACTATACTTGCTTTATATAAGCAATAGTGACCAGCAGAGAAGAAAGCAAAAACGTTT
TGCAAAAGGTTATGAATGAAAGAGAATAGACAGCAGAATTTAAATTAGAAGCTATGTAAA
GAAACAAGTCAAGCAAATAGCAAAAGATCTGGGACCGTACACCTAGGCACTCAATTTTAA
TTTTTCACTCAAAACCAAGTTTACGACATCAGGGCTGGCTTTTCCTTTGGTGGATTTCAT
GACTTCACCAACAAAGAACCCATACAATCTTGTTTTACCACCCTTATATTCTTGAACTTT
ATCTTGGTTGTCATTGATGATTTTATCTATTACCTCTGAGATTTGACATGTGTCAGTTAT
TTGCTTGAGATTCTGCTCTTCTATAATAAGGGATGCAGGCTTTCCAGTTTCAAACATAAT
ATCAAAAACTTGTTTACCAAGTTTAGCAGAGATCGTTCCATCGACGATAAAGTCGAGGAG
TTCGGATAAAGCATCTGCTTTAATTGGAGAGCTAACAATATCAATATTTGTTTTATTTAA
ACGACCGAAAAGCTCGACGGTTAACCAGGTAACTGCAATCTTTGAATCATGCTTTTTTGC
TAATTTTTCAAAATAATCGGCAATTTCTTTATCAGAAGTGATAACGTCTGCATCATATTC
ATTGATACCTAATTCCTCTATGTATCGAAGTTTTTTTTGATCTGGCAACTCGGGTAAAGA
TGATTTAATAGAATCAATTTTGTCTTGGCTTATTTCAACAGGTAGCAAATCAGGTTCAGG
GAAATATCTATAGTCACTTGAATCTTCTTTGCTTCTCATCACTTTTGTTTTTCCTAAAGT
GACATCAAACAATAAGGTATCTTGACTTATTTCTCCTCCGCTTTCCAAAATTTTGATCTG
CCTTTGTGCTTCATAATCTATAGCTTGTACAATATAACGTATTGAATTTAAGTTTTTTAT
TTCACAACGAGTGCCAAATGTGCTACTACCCTTTGGGCGAACAGAAACATTTGCATCACA
GCGAAGTGACCCCTTTTCCATATCACCATCACATGAACCGATGTAACGCAAAATCTGCCT
CAATTTTTTCATGAATTCTGCAGCTTCTGCAGATGAACGAAGATCTGGCTCTGAAACAAT
TTCCATTAAAGCAACACCTGCACGATTTAAATCTACGTAAGTTTTGCTTTCTTCATGAAT
ACTCTTTCCTGCATCTTGCTCTAAGTGAATTCTTGCGATTCTTATTTCTTTTTCATTATT
ATTGATAAACACTTTACCATTTTTAACTATTGGCTCAAAGAACTGGGTTATTTGGTAACC
TTGTGGTAAATCGGGATAAAAATAATTTTTACGATCAAAGTAAGAGCATTTATTAATTTC
TGCAGAAAGTGCAAGACCGGTACATATTGCTTGCTCTATGCAGAAATAATTTAATATTGG
CAATGTACCTGGCATTGCTGCATCAACTAGAGAAACTTGAGTATTGTGCTCAGTGCCAAA
TTCCGTTAGTGAACTAGAAAATAGCTTTGTCTTAGAAGAAACCTGAGCGTGTACCTCAAG
TCCAATTACTGTCTCCCAGTTTTCTTTTGTCATGTATTTTATTCAATTAATAACTTTATA
TTCTGCAAACTAGCACAAAAAGTCAAATAAAACTCATTTAACCTATGATCCAAGAGCGGT
GTATATCAATAATATAAGAGTTACTACAGTTTCTATTGACTAGGCTGTTATATAATAAAG
TTAAGTGCTGCCAAAAAATATCTATAGTAGGCCAAAACATAATTTTGATGGCAACTGATT
AGCTAACAAATTTATAAACATCAGTATATAGTTCATCAATGCCTGGCTCTTTACTATTTT
TAGCAAAATCTTCTGACTTTTTTACTAAATCTCGTATTTCCTTATCAATAGCTTTGCATT
CTTCATCAGAAGCGATTTTATTGTCTGTTATATACTGCTTTAGGGTGCTTATAGGATCAT
GATTTTGCTTCATATCTTCAACTTCTTCTTTTGAGCGATAAGTAGCAGGATCTGACATTG
AATGGCCACGATATCGATATGTCTTCATTTCAAGCAAGAGAGGTCCTTTTCCCCCACGTA
CGTGCTCAGCTATTTCACTTGTTACCTCATAGACAGAGAAAAAATCCATTCCATCAACTT
GTTTCCCAGGAATACCAAAACTCTCTCCTCTTTTATATAGTTCAGTTACTAAAGTTGATC
TTTGCACAGAAGTTCCCATTGCGTATTCGTTATTTTCTATGATATAAACCACAGGTAACT
TCCACAAAGATGCCATATTAAATGATTCATATACTTGTCCTTGATTTGCAGCACCGTCAC
CACAATATGTGAATACAACGTTATCTTTTTTCTTGTATTTATTAGCAAATGCTATTCCTG
TGCCAATTGGGACTTGTGCACCTACTATTCCATGTCCACCAAAGAAATTTTTTTCAACAT
CAAATATGTGCATGGAGCCACCTTTGCCTTTTGAACACCCTGTTTCTTTGCCGGTTAGTT
CTGCCATCACAACATTCGGATCAGAATTACATGCAAGCATTAAGCCATGGTCTCTATAGC
TTGTGATAAAAGCATCACCAGATTTTGATGCAGCTTGAGTCCCAACTGCAACTGCTTCTT
GCCCTATTGATAAGTGACAGAATCCGCCTATTAATCCCATTCCGTATAATTGTCCTGCTT
TTTCCTCAAATCTGCGTATGAGAAGCATTTTTCTGTAGAATCCAATCACCTGTTCTTTAG
TGAAATTTTCTGCTTTCATATTGACTTTCTTTTATTAAATTGAGATCATACCAGAAATTT
TTAACATTTTATAATACTATCTATATGGACTACTATCACTGGCTTGAAGCTTTTCACGTT
ATCTCTGTAATTATGTGGGTGGCAGGTATGCTCTATTTGCCAAGGCTTTATGTTTACCAT
GCATCTGTAAAACCAGGGTCAGAAAATGACAGCTTACTTCAAATAATGGAGAAGAGACTC
CTTAGATATATCATAAACCCTGCAATGCTTTTCTCCCTTAGTTTTGGAATTATGCTAATG
ATTATTAGGGAACCATATCACGAAGGGTGGTTTCATGTAAAAGCGCTAGCATTATTCTTA
ATGTTTGCTATTCATGTCCTACTTGCAAAGCATAGGAAAAATTTTGTAGTGGGCTTGAAT
AAGAGAACTCACGTTTATTTTCGTGTTTTAAACGAAGCAGTAACAGTGTTAATAATAATT
ATAGTTATTATGGTTATTGTAAAACCTTTTTGATTTTCTAGCCTAATGCTGAACCATTCA
ATAGAGTATAAGAATTGTTACTAAATAGTTTATTCTAATGTTCCATAGTCTAAGTAGAGT
ACTTAAGATATAGATTCTTTGTTTTTGTGTGTTATCCTGATTAACAAGAATTCGCAGTAG
TATTATAATGAGTAAGTTAAAAAAGCTTAGTGCTGGACTTTCTTTGACAGGCCTGATTGG
TAGTGATGATATAGATATGCAAAGGGCAGGAAATAGAAAGAAGAAATATCAATTTTTGGA
TAAGACGTTCGCATGGATTGATGCGATGATAAATTTTATTTTTAAACGTGAGAGTAATAA
CGCAAATGAAGTCCTAAAAGTCACATGGGGACCACTATTTTTTGGTTTAGTGGTGATATT
CATCTTTTTTGGAATAGGTGGTATTTGGTCGGCTATAGCTCCAATTGACGGAGCAGTGCA
TGCAAGTGGAGAAGTTATTGTCTCTTCAAATAGAAAAATAGTGCAACACTTGGGTGGGGG
AATAATAAGCAAAATTTTAGTAAAAGAAGGTCAAACAGTTAAAAAAGATGAGCCTTTAGT
TTTATTAAGTGATGTTAACGAAAAGGCAAATTTGAGTATAATTAAAGAAAAACTCTTATC
ACTTTTGGCAACTGAAGCAAGACTTATTGCAATTAGGGGAGACTTAGATACGCTAGAATT
TTCTGATGAGGTTAAAAGATTATCTAACGATGAACTTGTAAATAAAGCGATAAAGAATCA
GGTAAAGTTGTTCAACTCTCAGAGAAAGAGTATATTAGGAAAAACTGACATACTGCAACA
ACGTATAAAGCAGTTAAATGATGAATTAGCAGGGCTAAATTTTCAACTAAATGCAGCCCA
TAAGCAATATGACTTGATAACTGAGGAGTTAGAAACAAAAAGACAATTACTTGATAGTGG
CCATATAAGCAAACCACACATTTTAGCTTTAGAAAAACAGTTTGCTGAAATTGAGGGTAG
AGTTGGACATTACCGTTCTGCAATATCTCAAGTACAGCAAAAGATTGGAGAAAATGAGTT
AGAGATTATAAATGTGAAGAATGATGCTCAAGAAAGAGCAAATGCTGAGCTTAAGGAAGT
CAATACATCTATTGCAGACTTAAAAGAGAGGCTGATGGTTGCTGAAGATTCGTTAGCACG
TACAATAATTAAATCACCTCAAGATGGTATAGTTACAGATATAAGATACCACACTGAAGG
TGGTGTTATACAATCTGGAGTTCCAATCATGAGTATAGTACCATCAGATGATGATCTAAT
AATAGATGCTAAAGTTCTAACCAGAAACATAGAAGAGATACTGTCAGCAAAAAAGAAAGA
TAGCAATATAGTCTCTATCGACGGACTAGAAGGGCTAAAAGTTAAAGTAAGGCTGAGCGC
TTATAGTGCACGTCGCTTAAGTTTAATTAACGGTATAGTAAACCATATTTCCCCTGATGC
TCTTGATGATCCAAGGATGGGGCGTTATTATTCAGTGCGAGTGGTGATACCAAAATCAGA
ACTTGCTCAATTTAAAAACGTATACCTATATCCTGGTATGCCAGCAGAAGTATATATAGT
TACTCAATCCCGCACTCTTTTATCGTTCTTGTTTACACCTATAATTGCAACATTCGATAG
ATCTTTCATAGAGAGATAATTTATTTTGCTTTTCTAAAAAATTTGTTTACAGAGTTTGAT
ATGCAAAAAAATTTACACACAAGTAGTGTATTATTTTATAATTATTTTCTATAATATGTA
AATCTTTGATTTAAGATGCAAATGCTAACGTAAACATTAAAGGTTAATTAGTAAACTCAG
CTGTATAATAGAATTAAAGGAATTAGTAAGATTTTTACCTCAATGAATTATAAATAGGCA
AACTTACCTAAAGTTTAATAGTGTCTGTTACTGCTTTTAGGTGTGAGGCTAGAGGGTTAT
TAGCAATAACAGACACTATTAAACTTATTATAGAACTTCCTTAAAGTAAATACTTAACTT
AAAATATTATAATATTTTAAGTTAAAATAGATTCATGTAAATGCTTTTTCCTCAAGTTAG
TATCGTATTAGTATATTTATTAAATGCTAAAAAAACATTAATCATCATTTACTTTTGATT
CAATATTTAGCAAAACACTTGTGTACATTCTATAATCTCTGTTTGCATAGTAAGTGTATA
TATATTATTATACAGTTAGTTTTACAGCAAAAAATATGGTGAAGTTATTTGCATTATTGA
TAATGTTTTACTCAAACATATCAATTGCTTCTGCTCCTACTTCTTGGCAATTTGGATTTC
CTGCGCCTGCAACTGAGATAATGGAGGCTGTAGTTAAGTCACATTCGTTTGTGATGAGTG
TAATGATTGCAATTATGCTTTTTGTATGGGCCCTGCTTGCTTATGTAGTATTTCGCTTTC
GTAAGGGCAAAGTGAAAAATGTCAGTAAAATAACTCATAATATCTTTGTAGAAATTATCT
GGTTTGTTATACCAACGATTATTGTTGGGGTATTGGCTTTTAAAAATGCTGAATTAATTA
AACTACAGGAGAAAGTGCCAAAAGCTGACATAACACTAAAAGTTATTGGTCATCAATGGT
ATTGGAGTTACCAGTACCCAGAATATCAAGGTATTTCATTTGACAGCTATATAAAAGGAA
AAGAAGACTTTACCGAAAGAGATTTAAAACTATTCTCTGTTGATAATAACGTTATTTTAC
CTATCAATACTAATATTCGTTTACAAGTGACAGCAGGAGATGTAATACATAGCTGGGGAA
TACCGGCTTTTGGTATAAAAATTGATGCAATACCAGGTAGGCTGAATGAAGCATGGTTTA
ACGTTACAAAGCCCGGTATTTATTATGGGCAATGTTATGAACTATGTGGTCAAGGTCATG
GATTTATGCCAATTGTTGTTGAAGCAGTGAGTAAAGAAGATTTTAATAAGTGGATTGAAG
ATAAAAAATTAGTAAGTTAAGTTTGGAGTATAGATATGAGTGATGTACCAAAAGGTATAA
GACGTTGGCTGTTTTCTACTAATCACAAAGATATAGGGACACTATACATTATTTTTTCCA
TATTAGCTGGAATTATTGGTGGATTATTATCGGTAATTATTCGTACTCAGCTAATGCACA
TTAATATACTTAACAATAATTACCAGCTATATAACGTAATGATTACAGGGCATGCGGTAA
TAATGGTGTTTTTTATGATAATGCCAGCCTTAATGGGAGGATTTGGTAATTGGTTCGTAC
CTCTCATGATTGGTGCACCAGATATGGCATTTCCTCGTATGAATAATTTAAGTTTTTGGT
TGTTAGTTTCATCTTTTATTTTGCTTATCCTCTCGGTATTTGCTGGCGAAGGTCCTGGAA
CAGGATGGACTTTATACCCACCTTTGTCGCAAATTATGTCCCACCCAAGTGCAGGAGTTG
ATCTTGCTATACTTGCACTTCATATTGCTGGTATGTCATCAATTGTTGGGGCGATCAACT
TTATAGTTACCATATTCAATATGCGTGCAAAAGGTATGTCACTCACTAAGATACCACTAT
TTGTTTGGTCTATTTTACTCACGTCATTTATGTTAATTGTTGCCTTACCGGTACTTGCTG
GTGCTATAACTATGCTGCTCACTGATCGTAATATAGGTACCTCCTTTTTTGATCCTGCTG
GTGGTGGTGATCCTGTGTTATTTCAACATCTGTTTTGGTTTTTTGGTCATCCAGAAGTTT
ACATAACTATTTTTCCTGCATTTGGTATCATCAGTCAGATTGTGTCAACTTTTTCTCATA
GGCCAGTATTTGGTTATATGGGAATGGTTTATGCCATGATAGGAATAGCAACGTTTGGCT
TCATGGTTTGGGCTCACCATATGTTTACTGTTGGGCTTAGCGAGGATGCTGCTATATTTT
TTAGCACTAGCACAATTTTCATTGGTGTTATAACTGGTGTAAAAGTCTTTAGTTGGATTG
CAACTATGTGGGGTGGAGCGATTGAATTGAAGACACCAATGCTGTTTGCATTAGGTTTTA
TTTTCATGTTTGTTGGAGGTGGTATAACCGGAATAATTCTTTCTCACGGTGGAATAGATA
AGCTTTTGCACGATACCTATTATGTCGTTGCTCACTTTCACTATGTCATGTCGCTTGCTG
CATTATTTGGAGCTTTCGCCGGTTTTTATTATTGGATAGGCAAAATGTCAGGTAAGCAAT
ATAACGAGTGTTTAGGAAAGATACACTTTTGGCTCACTTTTATTAGCACCAATGTCACTT
TCTTACCCCAGCATTTCCTGGGATTAGCAGGTATGCCAAGGCGTATACCTGATTATCCCG
ACGCGTTTATCCCTTGGAATTATATATCCTCAATTGGCTCATATATGTCCTTTCTTTCAG
TTATGTTTTTTGTATTTATAGTTATACATCTCTTTAAGTGGGGCAAAAAAACTGGAGATA
ATCCTTGGGAAGGTGACACTTTAGAATGGACGGTATCTTCACCACCGCCTTTTCATACTT
TTGAAAAACCACCAGTGATAAAATAGAATGTACACAAGTGTTTTGCTAAATGTTGAATCA
ACAATACTGGATTTTTGTCATTTGCTGAAGCCAAGGATAATGTACCTTGTAGTGTTTACT
GCAATTGCTGGAATGGTTGCTGCACCAGGTAGCATTCATCCTTTCCTTGCACTAATATCT
CTTATGTGCATTGCTCTTGGTTCAGGATCTGCAGGTGCAATAAATATGTGGTATGACAGA
GATATAGACTTGCTTATGGAGAGAACAAAAAACCGCCCTATACCTTCAGGTAGAGTTTCT
GCAGAAAGCGCGCTTGAATTTGGCATAACTCTTGCAATATTGTCAGTATTTATCATGGCA
ATAGCAGTGAACTATGTTTCTGCTGCTTTGCTTGCAATTAGCATATTATTTTATGTTTTT
GTGTATACAATTTGGCTCAAAAGGCGTACTCCGCAGAATATTGTTATTGGTGGTGCAGCA
GGTGCTTTTCCTCCAATGATTGGCTGGGCGGTTGTAACTGACTCTGTAAGCTGGGAAAGT
TGTATTCTATTTTTAATAATTTTTATGTGGACTCCACCACATTTTTGGGCTCTATCCTTA
AATAGATCTGAAGATTATACAAAAGCATCGATTCCAATGTTCAATATCGTTTATGGTCCA
GAAAAAACGAGGAAATATATATTAATCTATAGCGTGTTACTCGTATTAACTAGCTTACTT
CCAGCACTATTTTTGAAAAAGGCTCTATTTTACCTCAGTATGGCAATTATTGAAGGGTGT
GTTTTTATTTGGTTTGCTGCATCCGTTATAAGGCTTAAGAGTCATAGCTCGCAGAAAAAA
ATGTTTTCTTATTCGATTTCTTATCTATTTTCTCTGTTTGCCAGCGTTATTTACTGCTCT
ATTGATTTGTTTTAACCATGAAAGAACATAAAAACTATCTTTTACTTTCTCTTCTAATAA
TGCTCGTTGTAGCACTTTTTTTTATTTCCATAATAAAATTTAAAGGTGCGGCTTAAATTG
CCTCTATATCTATAAAAATTGTGATTTTATAGAAGCAACGATATACTTTATTAATTCACT
ACAGTTAAAGATGAAGAAAAAGGAAGTGACAATATACACAGATGGAGCATGCTCTGGTAA
CCCAGGGACAGGAGGGTGGGCAGCAATCATATTATTTCAAAATCATAGAAAGAACATCTG
TGGTAGAGAAGAAAATACTACAAATAATAAAATGGAGTTAACAGCAGTGATCAATGGACT
GAAGGTATTAAAATTTCCTTGTAATATCAGTTTGTATACGGATAGCCTCTATATTAAATA
CGGTATAACAGAATGGATAAATAAGTGGAAAATGAACGGCTGGAAGACAAGTAATAAGAA
GTCAGTAAAAAATATAGAATTATGGAAAGAATTAGACGATGTTGCTTTGCAACATGAGAT
TAACTGGAAGTGGGTGAAAGCGCATAATGGTGATAAATACAATGAAGAAGCCGACAGCTT
AGCAAGAAAAGCAATAATCGATGCTTAAAAAAATAGCTCTATCATTTTCTATAATTTTAT
TATTTATATTCTGCTTCTTTATCCCTTTTAAAGGGGAAGGTCCTTTAGAAATCAATATTA
GTTATATTAATTTTTATATAAAGAAAAAAATATTAAAGATATTTACCAATTCGGATGTCA
GCATGGAGAGTACCTCGGTTATTTGGCAGAAAGATGGCAAGCTAGTCATTACAGATTTAA
AAATAACAAATCCTGACTTTACCATAGAAGTTCCTGAGCTTTTCGTACACTTTAAGTTAA
GTTCCAAAAAGTTCTCTCAGGTTTTAGCTGATAATGTACACATATATATCAAGAAGGAAG
AGACCAGAGGAATAACAACATCTGTAATGACAGATAAGATGAGTAGTACAAAAAATCTAC
TGAAGACAATAAGAAAAATTTTTTTCTACTTAAATGCAGACTCAAGGATTGAAATTACTA
ACATTGCTGTCAATAAAAGCATGGAAGGTGAATTCTTCATTGATAAAGTATATGTAGGAA
AGGAGGAAAATTTTAATGTTTTGGATATTCGTGTTCATACAAAAGATAAAAAGGGGATTC
TAGATGATTTATCTATTATGATAAAAAATCGCAATAATTTGTTAAATTTGTATGGAACAT
TTTATAACCTAAAGTTGGGGCTATTTAACGAGTTTTCCACACTAGTTAAAAGTTACAATT
TGGACAAAGAAATAGGGTTCAAAGGGAACTTCTCAATGAGAATTAATGGAAAGGATGAAG
TTATGGATGGAAACATATACGTGTTAAATACAGAGAGTCACTCAGGTAAAAACTTAGCCT
TGACTAATGTAAATGTAAATTTGACATATAGTGATGAAATCATTAGCGTAAAAAACTTTC
ATTTTAAGTTAAATGATACTTACCTTTCTTTGATTGGCAAAATGAACTTTGGCACAAATC
ATGCTTTGCTTAGAGTTAATATTAGTAAACTTGTTGCAAAAGATTTATGTACTTATGTAC
CAGATGGTCTAGTGAACAATGAATTTAGAAAGTGGTATTGTAATAATATTGATGGGAATA
TTATAAATACAATTATAAGTTTTAACGGTAAAATCGATAGTTTAATAAATGATGATCTGT
CAGGTATTGTAATTGTTGCTGATATAGAAAATGGCAGCGTTCAATTTGATGAGGATTTTG
AACGAGTGGAGAAGTTGAACGGTGAGTTAACTCTCAAGGATAACAATCTCAAAATTATTG
TAAATAGTGCCAAGTTCCAGAATTTCACTATCGATAGTAGTGATATTGAAATGAACTCTC
TAAATAAGGAAGATTCAGTTCTTACCATTAACGGTCAGGCTGTAAGTGATGCTTATGGGT
TATATGAGCCTATAAGATTTAAGCTGGATGATGTGGTAAAACTTGAAAGAGATAAAGTAG
GTGGAATAGCAAAGTCTGTATTCAATTTTCGCATTTTTAATCTAAACTCTAGTGATAAAA
AAGTAGATTTTTCGGCCAAATTTCATTCTGAAATTGATAATTTGGTGGTGTATAATGGAA
GTTTTGGTAAGTATGATATTAAGCTCGATTTTGGGAGTGACTTTATAGATTTAAATGGTA
GTGGTATGGTGAATAATACACAGCTTCTATTTGACCTCAAAAGTAGCAATAAAAATGAAA
ATTTTGTCTGGAGTTTGACTGGAGATTTACCTGCTCAAATACTTAATTTCGGTGATGGTT
ATATCAATGCAAATATAGAGTCAGTAATGTATCAAGACAAAACAGGGTACGTTAATGGTA
ATATAGATTTATCAGAGCTCGAGTTGCGTTCAAGCTACTTAGGGTGGAAAAACCATTTTG
AAGATCACAATGAAGTTTTATTTTCTACAAGGCTAAAAGGAGTAGGTGAGTTGCTAATAG
ACAAACTAGACGTTGTAGGAAATGATCTAGACATAAAATTTAGCGGAAGAGTAGAAAATG
GAAATCTATATTTAAATTCTAGCAACTTTAAATTACCTGATAATAATTTTAGTATAGAAA
TTGAATCAGGTAAGGAGAAAAATGCCATAACTATTAACGGTGAGAAAATCAACTTAAGTG
ATGTGTTAGGTTTACTTGGCAAAGATAGTAATCGATTAAATAACAAAATAGAAGTTACTA
TGAATGTTGATAATATAATTATGAAAGAAGGAATTATCATAAAAGATGCTAAGCTAAATG
TAACTTGTGCTAAAGGTGATTGTAGTGGAAGTCAATTCACAGGACAGTTTTTAGAAGATA
ACAGTAATATACTAGTAGAACATAGTGAAATAGGGCTTGAAATATATTCGGATAATTCAG
GTATGCTTTTGCGTTCTTTAGGTATTGGTAAATCAGTTAAAAATGGCAAATTATCTCTTT
ATCTATCTTCTAAGAGAGAAAATGGAGAACATTATGGTATGTTATCTATCAGCAATTTCT
ATATCAAAGATGCTCCACTGCTTACCACTTTATTATCAATGTCTTCACTGCCTGGTATTG
TAAATGCTATAAAGAACGAAGGTGTACATTTTTATAAGTGTAATGCACCTTTTTCATATA
AAGATGGCACTGTTGAAATTGAAGAATCTTGGCTTGAAGGAGCGGAACTAGGCATTAGCA
CTAGTGGTACGCTCGATATTAAGGGTTATAAATTCCAGGTTGAAGGACAAGTAATACCGG
CATACTCAATTAACAAATCTTTGTTGAAAATCCCTATAATCGGAAAACTTCTGACTGGTG
GGAAGAGTAGGGGGATTATTTCAATAGACTACAAAGCAAATGGTGATGATAAAAACAACA
ACGTATCTGTTAATCCTATCTCTTCGCTAACCCCAAGCTTACTTAAGAGGTTATTAGGAG
TATTTGATCGTATTATGACAAAAACTAATAAAAGCATTTTAAAAGGTAGTTTGAAGAAGA
AATTTAGCTCAATATGACCAGAAGAAAAGTTGTTTATTGATGTTTAGTTAGATGGTAAAC
GTTAGATACAACAAACAGAGGAAGTTAGATAAAATAATTAAGGGAACAAGAATATAAAGG
TTTAACTTGAAGTAACCGGATAAAATCTGAGTCACACTTCCAAGTGCTGGTACCCACGAA
AGCAATGCAACTGCACAAATCAGTAGGTGCCTTACAATTTTTGGTGTTTTGTCTTCATTC
TCTAATTTGTGATGTGATCTTCTGATAAAAATTGTTATTCTACCTAAATACCAGTTAGCT
ATTCCACCAAGACTGGATCCTAATACTCCAAAAAGTAATATAAGTAGTTGATCGTAGTTT
GACCTAAAGCATAACATAGTGTAAAGTACAAAACCTTGATGTATGGGTAAGATAAGCGAT
GATACTAGGCTATCTATAAACAATAGGAGATAATTTTCCATACCAAGTTGTTGTACCATC
TTCGTTGTCAGAAATTGTAACCCCCATTTGTTTCAATTGCTCTCTTATTTTGTCTGCAGT
ATCATAATCTTTATTTTGTTTTGCTACTTTTCTTAAGTCTATCAACCTTTCTATTTCTTG
ATGACTCACACCACTTGCAAACCACTCTTGATAACTTGACTCAAGAATACCAATGAACCT
TGCGCTTTTAACAAACTTCTTAGTTAATTTGAGCCTCTCACATTCATTACTTGTCTTATT
GATTTCTGTAGCCATTTCATGCAATATGGCTACAGCTTCAGGAATGTTTAAATCGTTTTT
CAAAGCCTCTATAAAATCTTTAGAGACTTCTGCATCACTTTCCTCAATACATGTACTACG
TAATAACCGATAAAACTTGTTTAAAGTTTCTTGCGACTCAGAGATAACATTTTCTGTCCA
ATCAAGTGGTTTTCTGTAGTGAGTTTTAAGCAGCGCATAACGTATTACTTCACCCTTTAT
TCCACTATCTAACAAATCCCTTACTTTGACTATATTAAATAAGGATTTGCTCATTTTCTC
TTCATTTACCGTAAGAAACCCGTTGTGTACCCAATATTTTGCAAACGTTGACTCAGCAAA
TGCAGATTTACTCTGTGCAATTTCATTCTCATGATGAGGAAATTGCAAGTCTATACCCCC
ACCGTGAATGTCAAAATCTTTGCCAAGGTAAGCATATGACATTGCTGAACATTCTATATG
CCACCCTGGTCTTCCCTCTCCCCATGGACTATTCCAGTGACTTGAAAGTTTATAGTCAGT
TTCGTTTGCAGGTTTCCAAAGTACGAAGTCTCCTGGGTGTTTTTTATTTTCACCAACTTC
AACTCTACTACCGTAGTTTAATTCATCAATTTTTTTTCCTGATAAAACGCCGTATTCAGG
GTAAGATTCTACACTAAAATATACATGTTTATTGGATTCATAAGCATGACCAGCTTGCAG
CAAAGACTCAATTAACTTGATAATGTTATCTATGTTTTCCGTTGCTTTTGGTTCATATGT
TGGTTCTGCACAATTTATGCTTTCCATGTCTTCATGAAAAGTTTTAGTGTAATATTTGCT
AATGCTTTCTATATTACTATTTTTCTCATTTGCTGCATTGATTATCTTGTCATCGATGTC
GGTTATATTACGCACATAAGTAACTTTTCCATAACAAAATTTAAGCAGTCGAAATAATAC
ATCGTAAACAACAATAGAACGTGCATTACCTATATGTGCTGTATCATATACTGTTGGCCC
ACAAACGTACATTTTTATATGATCTTTATCGATCGGTGTAAAGGGCTCTTTTTTTTTTGT
TAAAGTGTTGTAAAGCTTAACCATATACAAAGCTTTTTAGAAAAGAAAATGCTCCAAATA
TAAGCTGTGGTCCTTTAACTATTACGACAAGAGTAAGTAATAACCCACACAATGATACTA
ATACTCCCATTATAGAGAGAAATCCATCTTTGCTCATGATACCCAGTGAAATGAGAGTTG
TACCAATTGCAGGAATGAAGTTAGTTAAAGGAAGTGGGATTGCTATCGATAATGCACAAA
GCAGCATTATAAATGCTAAAATATTTTCACCAGGACCACGAAAAATGAAAGACATTCTTG
GTTTCATGAACTTTTCTATTTTTTTTAATGTAGGTGAAGTTTTCTCTACCACGAGAGCTA
GTGTTGAACGTTGAAAAGATTTCCTTTCTAGCCAATTAGGCATCCAAGGAGAATCAAACC
CAAATAGAAGCTGCAGTGAAAATAAGATTAAAGGTATAGAAAGAATGGTTGTATAGCCAG
GTGGAACAGGTATAGGTACTGATAGCGGTAAAGAGAAGATGATTATTAAAATACCAAAAC
CACGCTCATGTAAAGCTGTTTTAATATCAAATAATGTTACTTTATCAGTATCGTTATTAT
TAGTATCTGCAACCTCTTTTAGAATATCAGAGGCCAATTTTTTATCTTCAGTCAATTTCA
CACTTTTTTCCACAGTTACCCTTTAATAACAATATAACTTCTAACTAACATAGTTATTGC
TATATTTCAATATCGATTATTCATTTCATGCTGTACTTCATTCTTTTATTAAAGTGTTGT
AAAGCTTTTAAGTTATAAGGCTTTTAAGAAGAGGAAGTGTTCCGGCTATAAGTTTTGGTC
CTTTAACTATTACAATAAGGGTAACCAATAACGCACAGAATGAAACTAACACTCCTAACG
TAGATAAAAATCCATCTTTACCCATAATGCCGAGTGAAATAAGAGTTATACCAATTGCAG
GAAGGAAGTGAGTAAAAGGTAATGGAAGAGCTATTATTGCACAAAGCAACATCATAAAAG
CTAGAATCTTTTCACCCGGACCAAGAAAAATAAAAGACATTCTTGGTTTCATGAACTTTT
CTATTTTTTTTAATATAGGTGAAGTTTTCTCTACCACGAGAGCTAGTGTTGAACGTTGAA
AAGATTTCCTTTCTAGCCAATTAGGCATCTACCGTCTTAAACATCAAGATAAAAATTATT
GTTTT
>NODE_11_length_19133_cov_0.245613
TACCCATATTACCTGCTAGCCCTAGATATAGAATATATTATATAGAATGTGTAGTATGTG
TCAAGCTAATTTCAACATAATCTTTTTACTACTCATATTTTTGTTAAGTTTTTATGGTGA
GTACTGCTAGGTTAAAAGTTGTTTATTACTGGAAGTTTTAGCGAATTTTACTATAGATCA
ACAAAATTGAGAACATCAGCTATATTTAATATATAGGAATATGATGCTTTAAAGGAGAGT
GGAAAAACTGCTGAAGATTATACAGTAATCTGCGGAGCCACTTCAGCAGAATAAACAAAC
ACATGCCAGTATTAGTAGAGAATTATTTATAAGTCAACTAACTTTTTAAAAAAATATTTT
AGTGAAGATACCATGCTAGCTAGTGTTATAAAGAATTGAATTATTGACTCTTCCTAAGAT
TGCAAAAAAGGTCATATATTTGTGAGAACGTGTTACGTAAAAATAGGGTTGTAAAAATAG
AAGATTTAAATTATTTTCATAAGCTTAGGCAAAGTAGTTCATATGTGAATTTAGCTGAAG
TAGGCTAATATAGCTACCTTTACGGTATAGTAGAATTATTATGTAGAAAAGTTCGTATGT
ATCATTTGGTAGACCATGCCATCCCAAGAAAAACACTTCTCACCGTCCTTGGTTTTGGGT
GTTGAAAATGGTTATTTTACTTGAGATATTAATAATATAGTTTACTGAATTAATAGTAAT
TCATTTGAGAATAAAAAGAAAAATTTATGATAATTTTACATTTCAAATCGATATTGTTCT
TTTTATAAAAAATATTCCTATACTGCGCAAGGTCAAGTTTTAACCACATCAATTTTTCTT
TCAAATTAAATCTTATCTTTTACAATGGGTCTTACGTTTAAATTATTTGATACCCAAAAT
TAAGGAAGCCATTTTAAACGGCACACAACCTCAGCATCTAAAACTAGCTGATTTGAAGGA
AATATCACTCTCATGAGAGGAGCAAATGAAGGTGCTTTACGGACAAGAGTCTTAATAATA
GTCTTCTATATTATTGTTAATAAACACCACCATAAAATATCTTACTATTACCCACAAATA
AAAACATAGTATTGTATTTACTCAAATAATTTAATTTTATTAACCTGAAAGCTTATTGGA
TTAAAATTATTAAACTAAGAGTTATAATTTTAGCAACTAAAAGCTGTAAATTGCACCATA
TAAACAGTTATTTCAAGCAAAAGTTATGCCATTAAGAGCTACGCAACAAACATTTATATT
TGTGGGTAATAGTAAGATAAAATATGCAGAAACAACCTAGAAGACCGATTACAACCAATG
CGTAAATATAGAGTAAAGAAAACTTCATCCACCTATTAACTTCTACCTACTACCTCTACC
ATTGCTATGGTCATAAACTCTACTCACTCCATCAATTTTATCTAATGCAGACTGCGGGTT
ACCAAAATCAATTGATATCACTCTTTCTCCGCCTAATTGTAATGCTCCTCCACCTCCACG
CTGTGGGTATTGGAGTCCTAAAAATTGTAATAGTAATGGATCAATTTCATGTTGAATTCC
TGGATGAGCTTGAATTAAATCACTCCGGCGAGAAGGTAAGTTAGGATCATTTTGGAGTAA
TTGTGAAATATCTCTTCTCCGATCTTCAAAGTATTGTTCATTTCTTCGAGGTTGTCTAGT
GTCATTTCCAATGCCTGCACTAAGAAGACCACGTATATAACCTATAATACCTTCACCTTT
CTCTCCAAAGTTATTATTTCCCTGTAAAGCTTGATCAATAGCTTGGTTAATATCCCTAGC
ATTTTCGTATACCCATATGCCACAATTATGGCCATCTGTTTGCTGATGAACGGAAATATT
ATGGACATTATCATCGTTAATATCACATTCTCTTAAAGCTCCTCGAATATTATTGTCAAT
ACCACTATCTGGACCAAGTGAATCAGCATGATACCCATAATAATTTCCATTTTGGTGTAC
AATAACTAATGTAACCCAATGACGATTACCTACATTAATAATAGCAATTAATCTATCTTT
TTCACCCGAATCTACTTTTTGTTTAAAGTTAGTTATGTGACTACTTAATAAGCCCCTACC
TGTTGGATCATTTTGATTTCCATCGACTCCTACTGAAGTTATTTCAAAACCATAATGATC
ATTAGTTGAATGAGATTGATTATCAAGGAAAGTATATTGTCGTGCAGCGAAAAACATGTC
ATGAGTTTGTAGCCAATAACGATAATTTTGATTATCTGTTGCAAAGTCTAGTGCAAGTAG
ATCACGCACATCTTCTATCTCACGAGCGTTGTTTCTACGAAGGATAGCATTTATTTGTTG
TAATATTCCTTGTGCTGTAGGAGTACCACCTCCCCTTATTCTTGACTTTAATGTTTCTAT
TACCTGTGCTCTAGTACCTTGCAAGTAACTAAACGGAACATGTAGATTGTCGCCTATATC
AAGCAAAAAAATCGAATTTTGTCCTGGTGCTTTTTCTTCGTAAAAACGCCTAAAGTTTTC
ACGAGTCTGATCTGATAATAGACCTTCTGGTGGATTCTCATCAATAACACTTTCAGGTCC
CACTAATCCTCCTGGTCTTGAGTCACGACCACCACGATCAAGTATATGTACATACTCTTC
TCTTCCTATTCCTTCTGGAATAGATATAAGACCTTCTACTCTCCCTGCACCTGCATTAAA
TACAAGAGGAAATAAAACCACCTCATTTCCAGAAGTAATAGGTATAAATCCTCTGTGTTG
TTTCTTAAGTCTTCCGATTTCTTGTCTCGCATCATTTTGCTGTTGTCCTACTTCTTCTGC
ATTATTAGCAAGTCTTAACACATATCCAATTGGGTGAGTATCTAGGTCATTCTCTCTAGG
TTGTCTTAATAATAAAAGATCTAATCTCTGTTCTGTAATTCTTGTGAGTATTACCTTTTC
TCCTTCTTCTTCCTGCCCCCTTTTCAAACTATATGTTTGACCAACTTTATACATAGCAAG
CACTTTATAAGGATTATCACTAGCATAAAATGTACCATGTAGTATAGAACGAAACTTATC
CTCACTATTAACATTTATTGTATCCACAAGCGGCATCAATGCTCCAGAGATCTCTTGAAA
TAATCCTCTATGCTGAGCTATATTTTTCCAGCCATCATTCACAACTTGATTTAAAGTATT
ATGTACATTTTCAGTATTGGGCACTTGTACAAGATCACCAGCAAGAAAATTATTTGCATT
ATTATTTTGGTAATCGTGATATAAACCAAGGTCATTTGGTAGATCAATATCTAGTTCAAG
TTGATTATTAAGTGTGCATGAAACTTCCCACACATGAACATCATTTCCATTAACATTAAG
AGTCTGTAAATTGATGGCTCCTTGTTGTTGCGCATCGTGAGCTCTAATATGAAGTATAAC
TATATCAGAACCTTCAGCATGAAAGACCATAGTTAAAGTATGTCTTCTTAAATCTCCGTC
ACCATATCTAAATATATACTTTCTTACACGTACTCGATCTTCTCCTTCTTCCAGCTCTAA
ATACTCTCTATCAAAAGCACTATTCCCAAAAGCAAAACCAGTTATGCAATCAAATATTCT
ATCATAATTCTCTGCATTTCTTGGTATTTCAGCAGGAAGATGGTGAAGCAAGAAATCTCT
AATATTTTCTCTAATTCCTTCATTCTCCAAACACTCAAATAATCTTTGTACTAAAGGAAA
TCTATCCTGTTGAAGCCCTAATGTATCAACACTAAAAGGATCTAGATTTAAATTAAAATT
TAATCCAACACAGACAGTATTTCTTGATTCAGTATGGATAGGTATAAATGAAAAAACATG
CAATCTTTCAGCGTGACTTCTGGCGCGGTTTAATGCGATATAGGACGGTGCCCTTGTAGC
AAGATTAATAACAATAGGAATATTTCCTCTTTCTACTTGATGACGTACAAGAAATGCAAC
ATGTGAGTTTCTAGGAGATAAGTCAAGATCGACGCCTATTGCGTAGCGATGACTAAAATT
TGCTAAGAAACCTAATAAAAACCCATGATTCTCAAACTTTTGACTACGACCTTCAATATT
ATTTTCTATCTGTGCCCTATAATTGTTATAGGTATCAGTTACATATTCTAAAATATCTCC
TCGGAGAGAATCCCTTACATCTTGTCTTTGGTTACTTGCTAGCATTTCCATAAAGTTGTC
AATCCTCTGCTGACCTGGTTCTACTCGTGTAAAATTGACTGACCTACCAAGTTGTCTGAG
CTGATTTTGATTAAGTTGTCTTCCTCCTATTTCCTTAATTGTTAATCCGTGATTTCTAAA
GAGTTGCCTCAAGAAATGAACCTCAGATGCTGAATATTTGGCAAATTTATCTCTACCCCT
AAAATCCTTTTCACGAATCACCTCGAATACTGTTGCAATTGCCTCTCCCTGACTCTTGCC
CTTTCCATGCATGCATACTTTGTATTGCTCAAAATTTAGGTCTTCTTCCATTAAACCTTG
ATTTTGCCGTATAATTTCTTGTACTAGAAAATCTCTCTCCCTTTCACTAAATCTTAACCC
ATCACTATTAGGACGATCAGAAATACTGTAGCATCTGACAACTTGCTGTCCGTCACGATA
AACAGCAATTTTTAGGTTTCCTGTATTTCGATTTTCACCATTACGTGGATTAACACCATG
GTTATCAAAACGAAAATAGACTCTCTCATTTGCATTTAAGATATTAGCATCATGTGCAGT
AGCAAACATACTAAAAAAGCATATAGGAAGAAAACGACCTGCATTCACATAATGCAAGAA
AGATGGACATTTATCTAAAAAAGATTCAAATCTTTGTCTGAACCCTTCAAGATCTCCATC
CACTAAACTTCTGACAAACCCATCACCATTACTCATACAAAATACCCCTTATTTACTACG
ACCAGAAACACCAAGAGTTCATAAGTGGATTACTTATTACCACTAAGCGTAAAGACGCTT
TTTTTCTTATAAGAAGAAACACCACTTACACTAGGAGTTCCAAGCTCAGACTGCGGACTA
TCATCCACTGGGAAAGTTGTTTTCTTACTGCCGTGAGCTTTAGATCGTGACCGCAAATTA
CTACAAGGACCATCACCTACAGGAGGCAAAGTTGTTTTCTCTAACTCAGAGAACAACTCT
TCTGCAAATAGACCATAATCTACATTCACTTTCTTGCCTTCCCTACCGCATAATCTAAGG
TTTTTTATTATCTTTTCCTTAAAGAATTCAAATCTTTCAGGAAAGCTATTTTTAGCGAAT
AACATCATATCTAGTATTTCTTTTTTCTCTATTTCTTTTTCCTCTATTTCTTTTTCCTCG
TCAGGCTTATCAATGTCTTCTCGTTTCCAGTTAACTATCAATTCTGCAAGTACACCCTTT
ATAGGAATTCTACCATTCGAAGTATTAATAATAGCAGCCTTTTTGTATTCACTAAAACTG
CCACACTGCCAAATCTCCATAATAAGGGATCTAGCTTGAACGCTTAACTCAGGATTTTTC
AACATTGTGTCTGAAAGAGAGGAAAGAAAAAGCTCATAGTCTCGCTGTGAGAATATTTTC
TCTGAATGGTCTCCTCCTGCTGAAACTTCTTTATAACACCAGCACTGTACCAAATCATGA
ACCGTATCAAAAAAACATGACTCTATTAATTCAGCAAAAAGGGAATATACTCCTTTATCT
TTCTGTGATAATTTCTGTAAAAGAGTATCTTTGTCAGCTATATTCCTTACACAAAAATCT
AAAATAGGAGCATCTTTCTCAACAGATTGAGGACGAGAAAGAGCAAGAATAGCTTCTGTA
AGCTTCTTTTCCTTATCTTCTTCTTTTAAATGATTATAAAAATACTCTACCCCTTCACTC
CACTTAAGTTTTACAGCACTGTCAAAGCCTTCTACTGCATCATACTTCTTTAATTCCCCA
GATTCTCTATCAATCCAGAAATCAAATACAGGACCTTTCCTTCCAATGCCACCCAAAAGC
GAGTTTCGTATGTACTCATCAGTTATAGGATTACCTCTACTATCAAGTTCATCAGAAGAA
AATCCATTTTTGTAGGATTCAAATGCTTTTTGAAAGAGTGGATGAATTTTATCCACTACA
CAGTAACTACAAGCCATCTCATATTTGCGAAGTGGATTATCTATTCCACCTATTTTTTCT
TCAGTAAACCTTTGACCTAAAGCAGCATTATCCAACCTTACACCTGACCAGCAACCTTCA
TCTTGAAATACATTGTGCAAAAACTTCAACTTATCACCCTTAAAGTATTTTATGTGCTCC
ATAAAATTATCTTGAAGGACTCCCACCCATCTCTTGATAGCTGACTTCCTCCCGGCAACA
ACTGCTGGATCTGGATGTTTAATAGCTTCCTGTAATTTTTTGGACATCGTATCCCGAAGC
TCTTTCTGTGTTGGCATTAACCCCCCCTATTAAGTATTTATGTAAAAAAGGCATTATACA
GAAATTAGAATGGATTGCAATATTAAAATTACTAGAGTAGAGAGTTTAATAAAAAAACGT
TATGGCTAAAACTTCTTTTCTTGAATTTTCTCAATATAATCAACAGAAAGACCAGTAGTT
TGAGTTATAATGTCAATAGAAACTCCTGCTTTAAGTAGATTCTTTGCAACCTCAATTTTC
TCTGCTTTTCTGCCCTTTTCTTCGCCGATTAGGATACCTTCTTGTCTACCTTTGTGAGTA
GCATCATCGAGTTTTTGAGCAAGGATAGCCTTTTCTTTCTGCACGCTCAATATTCTTTCT
TCATATGCGATCAAATCCTTTTCATTCCAGCGAAACCTGTCTAATNTATTGGAGAGATGA
TACTACCTTGTGGGGTACCTGCAGTTGTGGAATACAGATTTTGATTCTAGGAAGCCAGCT
TTTAACCAGCTATGAAGAATTTTCTTCTCCATAGGAATATGCTTCATGAGCCATTCATGG
TTAATGTTATCAAAACACCCTTTAATATCACCTTCGAGTATCCATTGTAGTTGGTTACGG
CTTGCCAGTAACAAGTGACAAGCCACAGTAGCGTCTGCGCAGGATCTTTTTGGTCTAAAA
CCATAAGAGTGACGATCACTGATCGTTTCAGCTATCGGTTCCAAAGCAAACAAGTATAAT
GCTTGCATGGCTCTATCTTTTATCGTAGGGATTCCAAGAGGTCTTCTTTTGCCATTAGAC
TTACTGATGTATATCCGTTTTAGCGGAGAAGGTTTGTATCCTCTTTGTTTTAATAGCTTT
ATTCCTTGAAATTTTGTGTTGCAAGTTGACCATATTTGACGATCTACACCTGCTGTGTTT
TTTCCTTGGTTTTCAGTTACTCTCTTAACCGCCAAAGCTTTGCCGCTAAAAGAGCGTGTG
AGAAGGTGTTGTAAAGTTTTCACCTTACCCCATCTGCCTTGTTGGACAGCCTTAACAATA
CGCCTCTGTAGCCTCATAACAACTTTTTGGCATTTCTTCCAGGGTAACTGGTTCCATGCT
TCGGAGTTATTGGTAGGTGCACTTACAGTTGTACTTGTAATCATCTGCTTTCCTACCTTA
AGTGGTTAACAAAGTTTCTTGTCATGAGGGACCAAATGGAAGTCTGCTCGTTTTCACGCG
AATTAATGTTACAAATTCTATCCATTTCGTTACAAAATGGCATTCGCTTTCTCCATTATC
CTTTACCTGCACATCCATCAGCATTCCTTGCGGGTTGCCTGCCATATAGGCGAAAATACA
GGCTTATCCTGTTCCTTTTGTCATACAATAGTGGGTTAGGTGGCTTCTCTATACCGGTGG
AATTATTATTTGCGTACATCCAGAAATGAAAAATGTAACTCATCCACATTACCTTTTGGT
CGGAGCTTATCAGCATCTTTAGCTCTTTAATCGTTACGATACTTATGAAGCTTCACTTAC
GTTCACCATACCACTAAGCCTAGCCCTCCAACCACATGATGCTTGTAGTTTATGCTTTCT
CTCACGATTGAGCATCTTCTTTATCAAGAGGAGGTTCATTGTCCGCGTCGCTCGGCACCA
ACTGGTTACCCAATTCGCACTGATGCGTAGACTCAGATGGCAAAACATCTGGTTCAATAA
GCTTTAGAATCCTTTCAGTTTCTTTCTGAATGAATTCCTCTCCTTTTAAACAATATGACC
GAAGGCTTTCAGGTCGCACCATTTCGATGACAAATCTATTACCAATGGAGTCTTTGCAAA
GAACATCAACAATGCTTTGTTTGTCAGAGNNNNNNNNNNNNNNNNNNNNNNNNNNNNNNN
NNNNNNNNNNNNNNNNNNNNNNNNNNNNNNNNNNNNNNNNNNNNNNNNNNNNNNNNNNNN
NNNNNNNNNNNNNNNNNNNNNNNNNNNNNNNNNNNNNNNNNNNNNNNNNNNNNNNNNNNN
NNNNNNNNNNNNNNNNNNNNNNNNNNNNNNNNNNNNNNNNNNNNNNNNNATGAGGATATT
TTTATTCTTTTCAGAGCCAAATATTTTCTTAAAACTAAGGTCGTTTTTTGGATCAAGAAA
TTTCGAAAGAGCCATGACGAATTAACCTAAAAAGCTTTAATAATTATACACAATTGTGAA
GAAATATTCAACGTTTTTGTACTAAAGCCTATTAAGGTTAGCTAAATTTCAAGAGTCGGC
AAAAAACTACCCTCATAAATGACCATAGAATGCTACCACGCACCTTAATGTTATATTTTA
TCATCTTTTACAACTCCCTCTACAAACCCCAGCAAATGAATTCATGAGCTATAAAGAGCT
TTAAAAACAATTATTTTGGTTATGAGAGACTAACCTCCTAATAAAAACACGAGCCCAAAA
GCTCAATTACGATTTACCTAACATCGTGAGGACAGGTTCATTAGCCTCCCACACCTTTAC
ATGATAAAGATCTTGAAACTTAATGTCAACATTTCGGTAGCAAATTTACGTTGAATCTAT
ATTCTGTAAGTATGGGCGAAAAAAAGAAGGTTATAATATATACAGATGGAGCATGTTCTG
GAAATCCAGGTCCTGGTGGATGGGCAGCTGTGATGATGTATGAAAATAAAAGTGTCTTTA
TCAAAAAACGTATCTCTGGAGGTGAAGAAAACACAACGAACAACAAGATGGAGTTAAAGG
CTGTGGTTAACGGGCTAAAGATGTTGAAAGTTTCTTGCAAAGTTGTTTTACACACTGATA
GTCAGTATATTAAACAAGGTATAACAGAGTGGATCAATAAGTGGAGAACAAATGGTTGGA
AGACAGCCAATAAAAAATCAGTAAAAAACGTTGAGTTATGGAAAGAATTGGATGAAATTG
TCTTGCAGCATGATATTAACTGGAAGTGGGTTAAGGCTCACAGTGGTAATACCTCTATAA
TGAAGAGGCAGATAGACTTGCTAGAAAGGAATCTAAAAAGCTAAAATATAGAGATTGTGA
GATCAAGAAATCACAAAAAAATAGAGGGAGCTCTAAGTTTCATAGATTGGAGGGAGTGTT
ATGGCAATAATTCTTTTAGACACAAAAACTATAAACCGTATAGCAGCAGGAGAGGTAATA
GAAAGGCCAGCGAGTGTAGTAAAGGAATTAGTAGAAAATGCAATAGATGCTGGAAGTTCA
GAGATAGAGATCAAAATAGAAAGTGGTGGACGTAACCTTATAACTGTGACAGATGATGGA
AATGGAATAGAAAAGGACGACTTAGAACTAGCATTTATGAGGCATGCCACTTCAAAATTA
AGCGATAGTGAGTTAATAGAAATCAAGCACCTTGGGTTTAGGGGAGAAGCTTTACCTTCA
ATTGCAGCAGTAAGCAGAATGAAATTATCGTCTAAGGCAAGTGGAGCAAAGGAAGCATGG
TCTATAAGGTATGAGGGAGGAGAAAAAATAAGAGAGATTACCCCTTGTTCTTTGTTGCAA
GGTACATATATTGAAATTCGTGACTTATTTTTTGCCACACCAAATAGATTAAAATTTCTA
AAAACCGAGAGGGCAGAAACACAAAGCATTGTTGACATTGTAAATAACTTAGCAATGATT
AACTATAGTATTGGGTTTACTCTCACTTCCGGTAATAAAAAGCTCTTAAAATATGTTAAA
CAAACTTCATTATTTAACAGATTATGTGAAACAGAAGAAGAATTTCAGAGCAATTCGCTG
GAAGTTAAAGAGGAAGAAGACGGCATCAAACTTACGGGACACATCTGTAAACCAACTATT
AGTCGTGGTAATTCAACTCAGATCTATACGTTTGTTAATGGAAGGCCAATAAAAGACAAT
CTACTTATTGGTGCAATTCGATATGCGTATCAGGACTTTATTCCAAGTGGGAGGTATCCT
TTTGCAGTGCTGCACTTAGAGATACCATACGATCAAGTAGATGTAAATGTGCATCCAAAT
AAATCAGAGGTAAGGTTTCAGAACAAGAGGCTAGTATATGAAATAGTGAGAAGAGGAATA
ATAAAAACACTATCAACGAGATTTGCAGCGGGTGATCAAGGTATTGAAGAGGAGCTAATT
TTTAATGATAGTAAAAGCCAAGAGCAGGTTGATAGTCAAGAGAAAAAAGATCAAAAAGAG
TTTTATGAAAAGAGGCCAAGTCTTTTAGAAAATCGTTTAATGAAAGAATTCAATGCACCA
GATGAAAGAAGGCAAAGCTTACCAGAAACTTTTAAGTATGGAGAATCCCCAGCCCAAAAG
GGAACGATGGTTTTAGAAAGGAAGCAAATTGATTTGATAGAGGATCACCCTCTAGGATAT
GCACGCTGTCAGGTCTACAATACTTACATTATTGCTGAGGCTGGAGATAGGCTGATTATA
GTAGATCAACATGCAGCCTATGAGAGATTGATATACGAGTGCTTAACAAGCATAAAAAGA
CAAAAACTTCTCATTCCTGAAATAGTTGAAATTAAAAACCAAGCTGGAATGGAGATGGTT
AAAACTTATAAAGATAAGCTTTTTGAAATGGGTTTTGGTATTGAAATAGAATCAGAAGAT
AAAGTAAGGGTAAAAGAAATACCTGCAATCTTGGGAACAATAGATATAAAAGAGATGCTA
GTTGATATAGTAGATAAGTTAATGGAAATAGAAGATACGCTACCAATAGAGGATAAGGTG
AACAAAATATCATCCATAATCGCTTGCCACGGAGCAGGTATTTCTTTTACCCTNNNNNNN
NNNNNNNNNNNNNNNNNNNNNNNNNNNNNNNNNNNNNNNNNNNNNNNNNNNNNNNNNNNN
NNNNNNNNNNNNNNNNNNNNNNNNNNNNNNNNNNNNNNNNNNNNNNNNNNNNNNNNNNNN
NNNNNNNNNNNNNNNNNNNNNNNNNNNNNNNNNNNNNNNNNNNNNNNNNNNNNNNNNNNN
NNNNNNNNNNNNNTCATTGCTTATAATTAATGAGAAAGTATATATTGAATTAATAATAAA
GTAATAAAGTAGGTTATAGACTTAGTAAAGTATATTTAATAGCGGAGGCTAATATGGTTA
ATAAAATAATTGTACCTTTTGATGATCAAGAAGGAGGTGTTTACGAATTAAATGTTGATC
TTGATAGATTATCAAAGGGTGAAATATCAAATGCGATTATAGGAATTGGTCGTACTAACA
CCTTTGTAGGCAAAATTAATAAGGCTAAAAAACCTGGAGAAGTGCCCTCCTCTAATAGAG
ACGTTCAAATCAACTATGGAAAAGGGCTTGATTATATATATGGTACAAAACCTTTAAACG
ATCAAGCAGAATATTTAAATCCATTTACTTCAGCTTTGAAAAAAATAAAGCCAAGTGCAA
GCGAAAGTGAAAAGTTAAGCTGGTTTAAGAGTTCTGTAGTAGAGGCAAAAAGCGTAAATG
AATTGCATAAAGCCATAGACCAAGTATTAGCATCTGGAGGAAGGCTAAATGCATGTAATG
ATGGGGAGTGGAGCTTTGCTGAGTATGTAATATTGGGTACACATTTTCATAAATTTGATA
AGGCTGATCGTAAAAAGCTAATACGTAAACTAATGCTAAACGGTGCAGAGTTTCATGATA
CTTTATTGGAGAATAAATTGATAGGTGAAATCTATAATGAGCTACAGCCAGAAGTTCAGC
CACAGATAGATGAGAGACTAGAAGAACTAGAGAAAGCTGGCGAAAGTGCTCTTCAAGAAG
GAGAATTAATAGATATCGAGATAGACAATGCAACATTATATATAGAATTTTCTGAGGACA
GTAAAGTAGAGGTTGCCAAAATACTGAGAGATTTAGGAAGTAATATTTTAAAAATTGGCA
ATGATGCAGTTGAGGTTAAAAGTGAGAAGGGAGGTATAAGAAACTATATCGATATGTCAG
ATGAAAGCTCTATTATATTAGAATTTCCTACAAGCATTGGTCAGCTAAATATTATATTGT
ACCACGATGTAAAAAAATATGATCAAGTACAAGTGAGAGTAGAAAACAAAGAAATGTGGG
CTGAGTTACAAAAAAGAGGCGAAGAAATAGGAAAAAACTGCCTTTTTGGAGGAGTGAAAC
TTCAAGAAGCAGTAGAGAAAGGTAATTTCACTAGATGTGGCATATGGAGTGAAAAGTATG
CTATAAAAGAGGTTAGCAATAATGAAGTATTGTCTCCGTGGGTAAATAGAATACGTGAAG
GTAGTAAAGAAACCTTTAGAGAACTTTAATGCGTCTACAGGCAACTTTAAGGTTCCAGAG
GTTTTTTCTTGCCGTTATATCTGGAGCCTTTGAGCTATAGTAGAAGATATTATATGTATG
GTTCTTTGTATGGAAAAAAATCTAGACTGTGAAGTAGGGCAAAAAGTGAAAAGTTGGAGG
TTAGAGAGAGGGTATACTCAAAAGGATTTAGCGGAGAAGGTTGGTGTAAAGTACTGGGCA
ATACTGCAATATGAAAAAGGGAGTCGTAAAATTCCAATTAAGAAGTTATATGCCATAGCA
GAAGCATTATCAGTGAATGTTAAAGGTCTAGTTTGTGGAGAGACACTACCAAATGAAAAA
AGATATTTTGAAGATGANCTTGAAAGCTGATCTTCTTTGGTTTTTGGAAATTTAGGCAAC
TCAATAAATATAAAGTAAAAATCTTTTAGATCATGTTCATTAGTATCTTCATCGCGAATA
GTGTGCTTTGATTTGTACTCAGACTTATCAGGAAATAAAATACAATCTGCTATAGCAATA
AAGATAATTTCCTTAAGATCATGATATTGATCACCTTTATCAGCCTGTCTTGAGTAAGCT
TTAGCAGCATAATATTGGGCACGTTTCTCAAAGCCTTTGGTTTTAGCGACCTGCATTTCG
ACTATCACTTGCAGCCCATTTTCATCTCTACAGAGAACATCAACAATGCTTTGTTTTTTA
GAAGCAATATCAGGGTCTTGAATAGTACTTAAAAACTCTATATCCTTTATTGCACTTTTG
CCAGTGAAGCCAAGAATATCATTAAGAAAGTGAATAAGGATATCTTTATTTTTTTCAGTA
CCAAAGATGCGTTTGAATGATATGTCATTCTTAGGATCTAGAAACTTCGAAAGAGCCATG
AGAAAGTAAGTTAAAAAGCATTAATAATTATACACAATTCTGAAGAAATATTCAACTAAA
ATGCAAACATTTTGTATATCTTTATTTGGTAGTATTAACCTGTATAATATTTATGGCAAA
TATCTCGATAAGGTACCAGATAGCACAAAAAGTAAGGAGCTGGAGGTTAAAGCGAGGTTA
TACTCAAAAAGATTTAGCGGGAAAAATTGGCGTAACGTATCAAATAGTACTACAATATGA
AAAAGGAACACGTAAAATTTCGATTGAGAAATTGTATGCTATAGCAGAAGTGTTATCGGT
TGGCATCATAGATCTTATTCCTGTATCAAATGAAAAAATCTGTCTTGAAGATGAGGGAGA
GGAAATATTAAATCTAATAAGAAAATATAAAAAGATTAGCGATCAAGAGTTACGTAGGAC
GTTTTGTTTACTAACCAAATTTGTTCAAGTTAGTGAGAAAAATAGTAAAAAAACGGAGAG
AATAAAAATTGCAAAAGGTCTGGTTAAAGCAGGGATTTCTGTTGATATTGTTTCACAGGC
AATTGGCCTCTCTGCTGATGAGTGTGTTGAAGAAAAGGTTGGTTCTATATACTGCCAAAT
AGGAAAGAAGATAAAAGAGTGGAGGATAGTGAGAGGGTATACTCAAAAAGATTTAGCAGA
GAAAATGAGTACAACACGTGACGAAATAAGCAACTATGAACAAGGACGTGTGGCTATTCC
ACTGGAAAAATTGTATGCAATAGCGGAAACATTATCGATTAATATCATGGACCTACTTGA
ACTAACAGAGGATGCAGATGATAAAGTGGAAAATGAATTACCGAATTTAATTGAAGAATA
CAAAGAAATTGAGAGTCAAGAATTACGGTATGTGCTAATAAAATCTCTGCTTGAAGGCAT
ACGGATTTGTGAGGAGAAAATTAGAGAAGAAGAAAGAATCAAAATTGCAAAGAACTTAGT
TAAAAAAGGAATTTCTACCGATATTATTTTGCAAATAACAGGCCTCTCTTTAGGCGAAAT
TCAACAAGTTTAAAATAAAAAAATCACCATATATTAATATCTTTACCTCTTGATGAAAAA
ATAAGTAAAAAAGATTGAAAAATTGATTTGACTTCACTCGGAAGCTATGGCTCTATGCCA
ATGCTGATAAAAAAACAGCAGTAAATATTTAAAAAAAGTTTGTTGTTAGTGAAGGGTAAA
TTATATGAATCAAAGTAAAGAAGAAATCGAATTCAGAATATTAGAAAGCAAAGGCAAAGC
ACTACTTGATCGTGAAATAATGGAAACGTTTCTAAGTGCGGTACATGAAAGGCCACAAGC
TCAGGAAATTGCTAAAAATCTGGTGAATACTTATACAGGAGTAGGAAGGATTTTAGGTCG
AGAAATGGATGACCTGAAAGTTATAGAAGGAGTAACTGATTCTGCAGTAGCAATGATTAT
GTGTGTTAAGGAAACACTAGAAAGAGTACTGAGAGAAAAGCTCAAGAGTGAGCCAATAAT
GGACTTACAAGGGCTAGTAGAGTACTTAAACGTAAGTATAGGCCACTCAGAAAGGGAATG
TGTAAAAATACTGTACTTGAATAAAAGGCGTCAACTAATTGGAGAAGAATCCTATATCGG
TGAAATGGAAAAAGCACCAGTGTACATAAAGGAAATTATAAGAAAAGCATTAATAAAAAA
TGCAGCATTAATAATAATGTCACACAACCACCCTGGAGGGAGCTTAGAGCCGTCAGAAGA
AGATCAAGCAGTAACGAAGAGCTTAGCAGTAGCGTGTAGTACTGTAAGCGTTAGATTATT
TGATCACATTATCATCACAAGTACGGGCTATTTTAGCTTCAGAGAAAGTGGATTGTTATA
GCAAAAAGTATTTGCAAATCTACTCACATTAATTTATAATGAGTAATATAATGTATAAAT
TAAGGTTTGTATACTTAAAAAGTATTTTTAATAGTGGAGGTAATATGGGTAATAAAATAA
TTGTACCTTTTGATGATCAAGAAGGAGGTACTTACGAGTTAAACATTGATCTTGATAGAT
TATCAAAAGGTGAGGTGTTAAATGCTATTGTAGGAATTGGTCGTACTAAGGAGCAATCCA
CCTTTGTAAGCAAAATTAATAAGGCTAAAAAGCCTGAAGAAATAGCCCCTTTCCCTGGTA
GAGAAGTTCGCGAAAACAAAATCAACTATGGGAAAGGACTTGACTACATATATGGCACAA
AACCTTTAAATGATCAAGCAGAAGATTTAAATCCATTTACTTCAGCTTTGCAAAAAATAA
AGCCAAGTATAAGTGAAAGCAAAAAGTTGAGTTGGTTTAAAAGTGCTGTGGTAGAAGCAA
AAAACGTAAATGAATTGCACAAAACTATAGACCAAGTACTAGCCTCAGGAGCAAGAATAA
ATGCATGTGATGACGGGGAATGGAGCTTTGCTGAGTATGTAGTGTTGAGTACACATTTTC
ATAAATTTGATAAGGTTGATCGTAAAAAGGTAATACGTAAATTAATGCTAAGCGGTGCAG
AGTTTCATGATACTCTACTACAGAATAAACTGATAGGTGAAATCTATAATGAGCTACAAC
CAGAAGTTCAGCCACAGATAGATGAGAGACTAGAAGAACTAGAGAAAGCTGGCGAAAATG
CTATGCAAGAAGGAGAATTAATAGATGTTGAGATAGATAATACAACATCGTATATAGAAT
TTTCTGGGGATAGCAAGGTAGAGGTAGCCAAAATACTGAGAGAGTTAGGAAGTAATATTT
TAAAAATTGGCAATGATGCAGTTGAAGTTAAAAGTGAGAAGGGAGGTATAAGAAACTATA
TCGATATGTCATATGAAAGCTCTATTATATTAGAGTTTCCTACAAGCATTGGTAAGCTAA
ATATTATATTGTACCACGATGTAAAAAAATATGATCAAGTACAAGTCAGAGTAGAAAACA
AGGAAATGTGGGCTGAGTTACAAAAAAGAGGCGAAGAAATTGGAAAAAATTGCCTCTTTG
GGGGAGTGAAGCTTAAGGAAGTGGTAGAAAGAGGTAATTTCACTAGATGTGGCATATGGA
ATGAAAAGTATGCTATAAAAGAGATTAGCAATGATGAAGTATTGTCTTCATGGGTAAATA
GGGTATGTGGAGGTAGTAAAGAAACCTTTAGGGAACTTTAATGCGTCTACAGCAAACTTT
AAGGTTCCAGAGGTTTTTTCTACCGTTATATCTGGAGCCTTTGAGCTATAGTAGAAAATA
TTATACGCATGGTTGTTTTCGTGGAAAAAAGTCTAGACTGTGAAGTAGGGGAAAAAGTGA
AAAGTTGGAGGTTAGAGAGGGGGTATACTCAGAAAGATTTAGCTGAGAAAATTGGTGTAA
AATACTGGGTAATACTGCAATATGAGAAAGGGAACCGTAGAATTTCAATTGAAAGGTTGT
ATGCTATAGCTGAGGCACTATCAATCAGTATTACCGATCTTATTCCTATATCAAAAAGCT
GTCTTGAAGATGAGGGAGAAGAAATATTAAATCTAGTAAGAGAATATAAAAAGATTAATG
ATCAGGAGTTACGTAAGATGTTTTGTTTACTAACCAATTTTGTCCAAATTAGTGAAAAAA
GTAGTAAAAAAGCAGAGAAAATAAAGATTGCAAAAGGTTTGGTTAAAGCAGGAGTTTCTG
TTGATATTGTTGCAAAAACAATTGGTCTGTCTGCTGATGAATGTATTGAAGAAAAAGTAG
GTTCTATCTACTACCAAATAGGAAAAAAGATAAAGGAGTGGAGGGCAGTACGGAAGTATA
CTCAAAAGGATTTGGCTGAGAAAATGGTTACAACACGTGATGAAATAAGCAACTATGAGC
AAGGACGTGTGGCCATTCCACTGGAAAAATTATATGCAATAGCAGAAACATTATCAATTA
GCATTACAGATCTGCTCATAGAGGAAGATGAGATAGTAGAAAGTGAGCTACCTGATTTAA
TAAAAGAATACAAAAAAAATTGAGAGTCAAGAATTACGCTATGCGCTAATAAAATCTCTG
TTTGAAAGCATACAAATTTGCGAAGAAAAAGTGAAAAGAGCAGAAAAGATGAAAATTGCA
AAGGATTTAGTGAAAGGAGGAATTTCTACCGATATTATTTTGCAAATAACATGCCTCTCT
TTAGGAGAAATTCAACAGATTTAAAATAAAAAATCAGTATATATTAATATCTTTACTCCT
AGATGAAAAAATAAGTAAAAAAGATTGAGAAATTGATTTGACTTCACTCGGAAGCTATGG
CTCTATGCCAATGCTGATAAAAAAACAGCAGTAAATAATTAAAAAAAGTTTGTTGTTAGT
GAAGGGTAAATTATATGAATAAAAGTAAAGAAGAAATAGAATTCAGAATATTAGAAAGCA
AAGGCAAAGCACTACTTGATCGTGAAATAATGGAAACGTTTCTAAGTGCAGTACATGAAA
GGCCGCAAGCTCAAGAAATTGCTAAAAATCTGGTGAATACTTATACGGGAGTAGGAAGGA
TTTTAGGCCGAGAAATGGATGACCTGAAAGTCATAGAAGGAGTAACTGATTCTTCAATAG
CAATGATTATGTGCGTTAAGGAAACACTAGAAAGGGTACTGAGAGAAAAGCTCAAGGGAG
AACCAATCATGGACTTACAAGGGCTAGTAGAATACTTGAACGTAAGTATAGGTCATGCAG
AGAGGGAATGTGTAAAAATACTGTACTTGAATAAAAGGCGCCAACTAATCGGAGAAGAAT
CCTATATTGGTGAAATGGAAAAAGCACCAGTATACATAAAGGAAATTATAAGAAAAGCAT
TAATAAAGAATGCAACATTAGTAATAATGTCACACAACCATCCTGGGGGACGCTTAGAAC
CATCAGAAGAAGATCAAGAAGTAACGAAGAGCTTAGCAGCAGCATGTAGTACTGTAAGCG
TTAGATTATTTGACCATATTATCATCACAAGTGGAGGCTATTTCAGCTTTCGAGAAAACG
GATTGTTATAGTAGAAAGTATTTGCAAATCTACTCACTATAATTTATAATGAGTAATAGA
ATGTATAATAATAAAGTTTATTGTACGCTTAAAAAGTATTTTTAATAGTGAGGATAATAT
GGGTAATAAAATAATTGTACCTTTTGATGATAAGAAAGGAGGTACTTACGAATTAAACGT
TGACCTTGATAAGTTATCAAAAGGTGAGATGTTAAATGCTATTATAGGAATTGGTCATGT
TAACCAGCAGTCCACCTTTGTAAGCAAAACCAATAAGGCTAAAAAACCTGGAGAAGTGCC
CTTCCCTAATAGAGACGTTCAAATCAACTACGGAAAAGGGCTTGATTACATATATGGCAC
AAAACCTATAAGTGATCAAGAAGATAAAAATCCATTTACCTCTGCCTTGCAAAAAATAAA
GCCAAGTATAAGCGAAAGCGAAAAATTGAGCTGGTTTAAAAGTGCTGTGGTAAGAGCAAA
AAGTTTAAAAGAGATGAATAAAATTATAGATGAAGTAATAGATGATGGAGCAAGGCTAAA
TGCATGTAATGATGGGGAATGGAGTTTTGCAGCAGTTGTGTTAAAAGTCAATAGAAAAAT
TGATGTAGCTGTGAATAAGTACTTAAAATTTGTGTGGGCGTACTTATTCACAG
>NODE_12_length_18224_cov_0.290207
AAAAAGTCTTGCAAATTTTGATCAAAATAGCCATAATAGAATTATGCAATGTTGTACTAG
CAGTCAAAACGAGCAGTTGCTAATAAAATTTACTGTAAGTATACAACAGATGCGTGCTAG
CCATTTCGGTATCTTAATTGCTACCATATAGGGAGATAACGGTAAACCCAGAGCTATTGT
AGACATAAGTTTTAGCTATATGGTATTTGAAGTAATAAATGCAATAAAAAATAATTTGTT
AGCATGCTTTCCAACAGAGACAGTATATGCTCTTTCTTGTAATGCGCTAGGTAACGAATC
TATAGAAAAAATATATCGAATAAAAAAGCGTTCTCAAAACAAGCCGCTCTCTGTATTTGT
TAGTAATATTGATAGTTTGATAAATATAGCAAAGGTAAAGGAAGAGTATATCGATTTAAT
AAACTATTTTTCTCCTGGACCAATGACCTATATTTTACCACTTCAAGATAACAGTATATT
ACCAAATGAGTTCTTTAAAGATAGTATAGGCATAAGAATTCCTGATCATCCTATTGCGAT
TTCAATATTAAATGAACTGAAAACTCCAGTAGTTGCAACTAGTATTAACATTTCAGGAGA
AAAAAGTATATGCAAAGCAAGAGATATACCTCAGTCTATTAAGCAACACTTATCTGCAGT
AATTGAAGATGATGAGTTAGTTTCTGGTATAGAATCTACTATTATTGACTTAACTGGAGA
CAAGATTAAGGTTTTAAGAAAAGGTAAAATTTCATTACAAACAATAAATAACGAATTTTC
AAACTAAGATCTATAGGAGAAAGAATGAAAAAGGTGATAGGCCACAACCAAGCAAAAAAA
AAGATAATGAACAACTTGTCTGTTCAATCTTGGCTGATCTGTGGTAAAAAAGGTATAGGA
AAAGCAACATTCGCAAAATCCTTTTCTAATTGGTTTCTTATAAAAAATTACGATGAAGTA
GCATTAGACTTACACATTGTTGAAGGTGATACAATAGGAGTGGAAAAGGTGAGAGAAATG
AAAAACTTTTTGCACTTAAGCCCCATTCAATCAGAATATAAAATAGCTATAATAGATAGC
TTAGAGTCAATGACTAATAATGCTAAAAATGCAATATTAAAAATATTAGAGGAGCCGCCA
CAAAATTCTAAAATATTTGTAATTAGCCATAAGCCATATGATGTACAAACCACCATCCGG
TGTAGGTGTTTTCAGCTGAATTTACTTCCATTAACTTACGATGAAACAAAGCAGGTTGTT
TCATCTCAGTGTAAATTCGACGATAAAATATTTAGTGAGATCATTACTTTGTTTCCTGGA
ACTCCGGGAGTAATAATAAATGCAATAAACAGTGGTGCTTATGAGTCACATAAGCATTTT
TATACATTTTTCCGTAATCTAAATAATTCTGATATAGTTAATAAAATAATTAATAGTGAG
ATTGAGCTAGAACTAGCATCACATATAATTCAAACCTCCATTTTAGAAAGTATAAAGAAA
GAAGTAAATAATGTTGAAATTCTACTAAGTCAATGGAAAGAAATAGATGAACTTTTCGTT
GCTGCAAAGCAATTTCGCTTAGATAAAAAGCATGTTTTAGCTAATGTAGTTAACATCATG
ACACAAAAATGTAATACTTTTAACATAAATTTATGATAAAATTCTGCTAATTTAATACTG
AAAGTATATAACTTGAATGATAATAAATTAACTGTATGGCAATCAATAGAAGTTTTAACA
AACACTATACTGAACATGCAGAAAGAATTGAGTTTAATCAAGAATACATCTTTAGATCAA
GACGTCACTTTAGAAAAAGGGAAGGAGCTATCAAGTGGCATCTATGAGGCAAATTTTAAG
CTAAACAAGGCAATCAATATAGCTACTTCGCCAAGAATTGGCTATCATATGATTAATGAT
GAACTTGTTGTACGTAATCATATTACGAAAGAGGAAGTAAAGATCCCTAGAGATTTTCAT
TACTTTAAAGTTGTTAAATCCAATCACGATGATTGTAAATTAACGTTTTGTAATTTTTTA
GGTAATGAGTTTTTTGAATATAAAAAGTATGATCCACAATATTCTGGTCTTTCAGATGAA
TATAAACTCATGGATTTTGGTAGTATAAAAAAGACTAATAATCTAAAACTTAAGGAGTAT
GTTGGCCATGCACCTAAATTTTTTGCTGTAGAAGGATCTATTGAGCCTGGATCTGAAAAC
CATGTAATTGATCTATTTGAGCTAGTCAGAGACGGTAAAGGCAAAAAAGTGGGAACTCTT
GCTGATGAATTTGGTTATTTTGATGATCAAAATAAATTACACTACTATAATTATCACAAA
AGTGCAGAAAGTAATACTTATGATCCTGAAAGCTTCAGTGTAAAAATGATAAATTTAGAT
GTGAGCAAAATTGATAAATTTCACCTTATTGCAGAACGAGGTGATATAATAATTCATCCC
ATTTTGGAAAATTTAGACATATTTTAAAGTTTTTTAGAGTATCCAGTATATTATATAATT
GGGTTTGTATTATGGAAGATAAATTACTTGAATCAGTAAAAAACAAAAGTTACTTCAGGA
AAGCAGTTGAATGGTATTGCCACAGATACCTGTTCTGCGTTGTAGAAAGATCTTGGATGG
CGTTAATAGCGTTACTTCTCTTAGTATGTTTATTTTTATCACTACTAAACATATACCTAT
TACTTCCTGTTAAAAAAGATTTAAATTTTGTGAAGTATATGAACCACACAGAAGATGAGT
TCTCTGCTATACATAAACTTAGTTTTAGTAAAAAAGAAGATGAGTACATTTCCATAGCAA
GGTATTTAATAAGTAAATATATTGAAACATATGAGTCCTCTCGGACTGTTGAGCCAAAGT
ATCAAGAAAATTTTATAAAAAACAATTCTGTATACAAAATCTACCAAAACTTTCAGGAAA
AAGTGAACAATGAAGCTGTTTCATCCACAAGAAAAATTACCAACATAAACGTAACAACAT
TATCTATTGACCGGTTGACCAAGAACTTAGTTACATTTGCTGGAAACGCTACTGTAGTTT
TTACAGCTGAGCAAAATAAGAAGATGAAAGATTATGCTGTGGAGGTCAGCTTCACTTTGT
CAAATATAAAAGCAACTCTAGCTGGAATAGTGCCATTTAAATTTATTGTTAATAGCTATA
AATATAGATGATTATATTTATAACATTATTTGGTAGCTAAAAAAAATAACTAAAGTGCAT
ATAGCAGTAATAACTGGGGGTAAAACTAGAAGCATTGGTGTCTTTTTAATAAAATAATTT
CTAGAAGGTTTTGAGAAAAAGGCGTTGTAAATTATTGGTAAAAAGTATAGAGCATTGAGT
ATAGTACTAACAATTAACACTAGAGTTACAAACACAGAAAGTGTTACATTACTAGAGTTG
AAAACAGCTTGAAAGATGAGAAATTTGCTCCAAAAAGTCGGAGCAGGAGGTACTCCTATC
ATGGACAATGCACCTATAGTGAATGCTATCATGCTAATTGGCATACTACGTCCTATACCG
TGAATTCTATCTATATATTTTTCACCCGTTTTCGTTATTATGATACCTGCAAAAAAAAAT
AAAGTAATTTTTGCAAATGCATGGCAAACTAATTGAAAGATTGCAATCTTCATGCTGAAT
TCACTAAAAATTGAAGCGAACAATATAATATACGACAATTGGGAGATGGTAGAGTAAGCA
AGCAATTTCTTTAATTCTTTTTGCTTTAATGCAATCAACGATGCAGTAATGATAGTAAAT
CCAGCAGCGTACGGAAGCCACCCTCCAGCAAACCAATTTTGCTGCACAAAACGTTGCATA
TTATCGACGCCAAAAGTGTATAATATAACTTTGATGATGATGAAAACTCCGGATTTCACA
ACAGCAACAGCATGTAATAGTGCACTCACAGGAGTTGGTGCAACCATTGCTTTTGGTAAC
CAAAAATGCATTGGCATTAATGCAGCTTTTCCTATTCCATAAATCAGCATAGCAAAACAC
ACTGCAATAAAAGTGATGAGTGAAGTATCAAACTTGAATATTCCACCACTTACAAAATCT
AAAGTATGCAATTCATTATATAATAGGCCTATTGAAGGAAAAAATAATACTAAAGAAGAG
AAAAATAGTAAACCAAAGTAATAGCGTCCTGCAATTACTGATTCATTTGTTGAGTTGTAA
GTAATCAGAGGGTATGTACTAATAGTTAGAAGCTCATAAAAGACAAATGTAGTGAGCAAA
TCTCCAGAAAAAGCAATAAACATTGCACAACTGATTGATGTTGAAAAAAAGCATAGAAAA
CTTGAGTGATTGCTATCAGCATAGTTATTTCTCATATAACATATTGCATATATACTGGTT
AGTACCCACAAAAATGATATTAATAAACTGAATATTGCTCCACTAGACTCTAGCTTTAAA
CTAATATGCAAATTATTACCAAAATCCATGAGAATAAATTGAGAATGATCACCATACACC
AAATATAAAGTGCATAGAGATGTATACGCAAACAGAAGCATAGAAGAAGCAACAGTAACG
CTACTGTTCACTCTGGGCCATTTACTAGTAAAAGAAATAGCTAATGCACTTAAAAGTGGG
ATCAACGCAGTAATTAACAAATAATTCTCAGTAATAAAAAGTGGCAAGGAAAGAGATATT
AAAACAAAATCCATTAAGTAATTCATCTTTCTGTTTAGGTAAAGCTAAAATTATATTCAA
GTTATAGAGAATTTGCTATTTTTTAGTTGTATATCGGAAGTGTTAAATAAACCATACGCA
TCAAGTTAAGAAAAAGTGGCGTAAGGAAGAAAGGAAATAAGAAAAAACTATTTTATATAT
TAAGTAATAAAGTTAGTAATTTATAGATTTTTCTAAAAAAATATCTTATCCTAGATAAGA
ATTTCCTAAAAAAATAAATGTAACAAATAAAATGCCAATCTTAAATATTGCTATATTTCA
CGATAGCTACTTAATTTGGCACGTATGGTTTGTTAAACACTTCCAACCCCAGTTATGGAT
TAACCAACACAGTAAGGCTTAGAAATAGAAGGCTTTTTTGACTGCATGGAGTAGGAAATC
AGAACAGAAAAAACATGAATTAGGAAATTTGTTGGCGATCTGTGTCTTGTGTGCTCAATC
TCAAATTTGTTTTTCAAGGAGTCGAAAACAGTCTCAACAATCGATCTTTTCCTTAGTAAA
ATCTTCTCTTTCAGCGAAATCAGTGCGTTTTTCATACCTTTTTTCACTTTAGTGACGAGT
TTTAGACCTCTATCGAAGAGTTTCTCAAAGAGCTCTTTCTTTATATAGCCCTTATCTCCA
AACAAAAGTCCAGTTAGTTTTTTGGTTAGAGTTGGCACAGATTTTCTGTCGTCAACGTTA
CCTCTAGTTAGAGTAAGTGCTTGAATTTCTCCAATTTCGTTAATCACCAAGTGCAACTTG
AAGCCAAAAAACCAACCGTACGTGCTCTTACTAATTTCTGCTAAACCATCAAAAACTTTG
TTACTAGAGATCCTTTTTTTGTGGCAAACGGCAATCGTAGAGGTGTCGATGTAGGAAGTA
CCGGTCATTTTCGCTTGTTCACAGAACCATTGCAAAAGTAATGCTAAATACCACAAAACT
CGCGGCTTTAAGGCAATAAATCTGTGATATGAAGGCAGCTTTGAAAACTCTGATCTATAG
AATAACTGAAGATAACAAAGATAAAAAGCCTTGAAGTTTTTACATGGTGATTTATGGTAT
AACAGGATTATGGTTAGAATTTCTGAGTGCGCTATTTCTGTTACTCTGGTTGGTTTTTTG
CCTTTTGATAAGAACCTATTTGCAAAATTATCATCTACCGCACGACAAAAATCCTCGACG
CAACAGTACAGTTCTGTAATATCTTTCTTCATGGGTAACCTCTTATTATTACTAAAATAC
TCGAGTTTACCCTGTTTCCCCCTTCTTAGTTCTACTTTTATCTATTTTCTAATCCATAAC
TGGGGTTTCCAGAATTACTCAAAACCGCTACAGACTATATCTTTCTGTATAATCTTTAAA
TGCACCTCTATTGGAGTCAAAATGTAGTTTCACACTACCAATTGGCCCGTTTCTTTGTTT
TGCAATGATCAGTTCTGCAATATTTCTAATTTTCTCCATTTTCTCTTGCCACTCTCGATG
TTTATTACTTCCTTCATTTGGTTGCTTTCTTAATTCATAATATTCTTCTCTATAAAGGAA
CATTACTATATCCGCATCCTGCTCTATGCTTCCTGAATCACGTAAATCAGAAAGTTGTGG
TTTTTTATCATCCCTTTGCTCAACAGAACGAGAGAGCTGTGATAGTGCAACAATGGGAAT
ATTTAGTTCCTTTGCAATTGCTTTTAAACCCTGCGTCACTTCTGAGATTTCTTGCACTCT
ATTTTCACTACTCCTTTTTGTTGTTCCTCGAATTAACTGCAGATAATCGATAAAGACCAA
CTCTACATTATATAGTTGATAGAGAAGACGTATTCTGGTACGAAGAGCACTAATTGATAA
CGCAGGAGTGTCATCTATGATGAAAGGTAATTCGGATAGATCTGTACTAGCATTAATGAA
TTCGTGTAATTCAAAATCACTAATTCTCCCAGTCAGTGCCTTATAATAACCAATGCCTGA
ATCTATAGTAATCAATCTTGCGGTCAATTGCTCTGCTGACATTTCAAGTGAAAAGAATGC
TACATAATGTTGTTTATCTGTTCTTTTTTGCAAAATCTTACAAGCATTAAGTGCGATGTT
CAGCGCCAATGCTGTCTTTCCCATTGAGGGCCTTGCAGCTATAATTAACAGATCAGATTT
CTGCAAACCACCAAGAAGCTGGTTTAGGTCTTGAAGTCCGGTTGTAATACCTAGAGCCTC
TGGGTTATTCTTCAGCTTGCTGATCTTCTCAACCACATCTTTAATTGAACTTGCAAGCTT
TATATATGTCTTATCACCTTGCTTTTTTACTGCTAAGTTGAACAACTTTGTCATTGCCTG
CTCAATTTGTACCTGTGCAGGATTTTCAATGTCGTAGTTGTAACTATCGTCAACTATCTC
CTGTCCGAGCTTGATTAAGCATCTCCTTAAATAAGTATCACGGATTATTCTGGTCAAGCT
ATAGATGTCAAGCGCAATGCTTGCCTTTGCTGCAAGTTTTGCTAGGTACTCAACTCCACC
ACATTCGGCAAATGCTTTATCATTCTCGAAAAACATCTTGAGGCTCAGTTCATTAGCAAC
TATACCGTGTTTTCTGGTTTTAGATATCTGGGTAAAAATGCTTTGATGTAGTGGATCATA
GAAATTATCTGCTGCAATTATATCTTCGACTGCATCACAAATTCTATTATCACGAACCAT
TGCACCAATGAGCATTTGCTCTGCTTCTAAATTGTGTGGCAATTTACATATTTCTTCTCT
TGAATCAATAAGATTGGCTAATTCATTCATTTTAATTTTTCAGAGTAATGATTGATTATT
GTAGAATATTCAGTCCTTACTTGAAAGAGAAAAAATTTGACTAATCCTGTGTTGCTTATA
GCATTAAAGTAGGCCCCTGTGGTGGAATGGTAGACACGGCAGACTCAAAATCTGTTGCTT
GCAAAAGCATGCTGGTTCAAGTCCGGCCAGGGGCACTCAAATATTGGAAAATGCTTTATG
TTACACAAGTTTTTTAATCGTTTATTTTCCATTCTTTCTTCGATAAATGCTATTCAAAGG
GTAAAGAAAGATGAAAATGGAATATGTTACGTAACAGGACTTAGACGCTATTTGTCAGTG
CTGCTTGATTTAATTATCATCGTTTTGTTCTTGCAGCTTTGCGGCCAAGCCTTAAGCCAA
CTCTTCATGAACTCAGAGAGCAGTAAAATATTAGGCCAAATTGCTGCGAAATATCAGATG
CAAACACCATTATCTGAAGAGGAAACAGCAATGCAGAGTAAACTAATCAAGTTACTAGTT
CTAAATCAGATAGTTCAATTTATTATGCTTTTTAGTTATGTAGCATATATGTGGATAAGA
TTTGGCGCTACACCTGGAAAGTTATTACTTGGACTCAGAGTTGTAAATGCACAAACTTTT
GAAAAATTGACTCTAAAACAAGCAATAAAGAGGTTTTTTTCCTTTATATTGTCAACTTCA
CCACTATTCTTAGGTTTCATATGGGCAAGCTTCGACAAACGTTGCCAAACTTGGCACGAT
AAGATTGCAGGCACAGTAGTTGTAACAAGTAAAAGTCTTAGATGTATGGTCTCAGAACAT
AATAGAGTGGATTAAGGGTTCTGTCGCATTTGTAGGGAAGTAGAAAGAAGAATGATATAA
TTGTCTAAAAAAAAAGCAAAGATGTTTCGTATCANTGTTAATGGCTTCATAACTCCTATA
ATCCCACCTTTAATGATCTTCTTTCCTATGGTTTATAGATGCGACAGAACCGACATATCA
GTTGATAAACAGACTAATCAGTTATTGTTTACACCTGTTTCAGCATAAAAATTATTGTAA
GACTTGATTTTATACATATCACTACACATAATAGGTTTTAGTATAAATTAGTAATATGCA
TCCAATCATATACTTGCTTAACCTGTTACTTGATCTTTACAGCTTCGTTCTAATATGCTC
AGTTGCTCTCGATTTGTTGATTAAATTGAATGTAGTTAACATGTATAATGAGATTGTAAG
CAGCATAATGCAAACTTTAAACAGACTTACCCATCCTCCACTAAAGGTTATCAGAAGGTA
TATACAACCATTCAATGGATTAGATTTATCCGTGATGATATTGATAATAGCAATTCACTT
TGTAAAATATACAATTACTTATTACTTTAAGTAGATGTTAAAAAAACAGCTAAAATCAGT
GATATACTTGTCACTATTAATGTGTATATATATATCGGTTTTTAGCTATAATTATAAAGA
TCAATCCTTAAACACATCTACAAATGAGGAAGTAACAAATTTAGGTGGAATAGTAGGTTC
ATATTTAGCTGATATATTAGTTCAATTTTTTGGACTCGCTAGTATTACAATAGCTACAAC
CATAGTTTACTTTTTGATATCAAAAAGGCTGCTGAAAATTCTCTATTTAATATTAATCAA
TTTAGGAATATGTGCTACATTAGCGCAACTTTCGCTCGGTATCACTACTAGGTACATGCA
CAGTGGAATAGTCGGCAATACTCTAATTGGCCACTGCCCGTTTTACATATTCACAGTAGT
AGCATCAATAGGTATTGTAGGATTGATTGGTTGGAAGAGAACGGTTTATTCTTTGCTTTT
CCTATGTAAAAAAATATTTTCCCTTTTTACAAAGGTTCTGTTTTTCAGGTTACGTAAAAC
TACTGATTATTCAATAGCACCATTAGTAATAGAGGGAAAATATAGAACCACTAGACAACA
ACCAAAAGAAAGACAGAAAAAAGCTACCGAAGAGATTGTTAAACCACCTTCTAGCGAGTT
TGAGTTTCCAAGCATTCACTTACTTTCTAAAGTAGAAGAATCTATGCAGAGAAAACAGTT
GAATGCATTAGAGAGCAATAAGAATTTATCTCTGCTCGAACAGGTGCTGAGTGATTTTGG
CGTGCAAGGAAAAATTATAAGTGTATGTTATGGACCGGTTGTGACTTTATACAAACTTGA
ACCACAAGCAGGTACAAAATCTGCAAGAGTGATTGGTCTTGCAGATGATATTGCACGTTC
AATGAGTGCACTCTCTGCACGTATTTCAATAATTCGTGGACAAAATGCCATGGGGATAGA
ATTGCCGAATAAAGAGCGAGAGATTGTGATGCTACGTGATTTACTTGAATCGCCAGAATA
CCAAAATGCAAACTTAAATCTTCCAATTGCGCTTGGCAAGGAAATAAGCGGAAAACCTGT
TATTGCAGATCTGACTAAAATGCCCCACTTGCTTGTTGCCGGGACTACGGGGTCAGGAAA
ATCAGTTGCGATTAACACGATGATTCTATCGCTCGTTTATCGATTAAGTCCTGATGAATG
CAAGATGATAATGATCGACCCCAAAATGCTCGAGCTTTCAATATATGATGCAATACCGCA
TCTAATAACGCCAGTGGTAACAGAGCCAAAAAAAGCTGTTATTGCTCTTAAGTGGATAGT
GAAAGAGATGGAAAATCGCTATCGCATGATGTCATATTTAAATGTGCGCAATGTAATAAA
CTATAATCAAAAAATTACAGAAGCGATGAATAGCGGAATAGAGTTGGAGCGCGTTGTACA
GATTGGCTTTAACTCAACAACGGGTAAACCTTTATTTGAAAAAATACCACTTAAAATGGA
GACATTTCCGTATATTGTGGTGATCGTAGATGAAATGGCAGATTTAATGCTTGTTGCTGG
CAAAGATATAGAATGCTCTATTCAACGTTTAGCTCAGATGGCTCGTGCTGCAGGAATACA
CATCATAATGGCAACACAACGCCCATCTGTAGATGTGATAACAGGTGTGATAAAAGCAAA
CTTTCCAACGAGAATTAGTTTTGCTGTTACTTCTAAGATAGATAGCCGTACAATACTTGG
TGAACAAGGGGCCGAACAGTTACTCGGTATGGGTGATATGCTTTATATGGCCTCTGGTGG
TAAGATTATTCGAGTTCACGGTCCATTTGTAAGTGATGATGAGGTGCAAAATATAGTTGA
TCATCTGAAAACGCAAGGTGAGCCAAACTACATGGAGGAAATCACTCAAGAAGATGAAAA
TTCTTTCGCGGAATCAGAAGGTGAAACAGAAGATGAAGAGAACGATCTATACAAGCAAGC
AGTGGCCATCATTCAGAGAGATCAAAAGGTTTCAACTAGTTACATTCAAAGGCAACTTAG
AATAGGCTATAACAGAGCTGCAAATATTGTTGAAAGAATGGAGAAAGAAGGTATCGTCAG
TGCTCCGAGTTACTCAGGAAAGAGAGAGATATTGGTAGAATAATCGCTAACTTAAACCAA
GGAAAGTTATTTTAAGATCAATGTATAGTGATAGTTAATTTAATAATAATTTAAACATTG
GGAATGTAAAATTATAATATATTAATTAGCTAGGGGGTTAAAAATGGGTATAACCAAATT
TGTATTCGGTTTTGATAAATCAGATGTGAAAGCATTGCAGGAAAGTCAACTAGGTGATGC
TGCGCAATTCCAAAATATATCTGATTTGTTAGGAAAATTGAAAAAAGATCAACAAGTTGA
TGCTGAGCAGTTTGAAAAAGTTTTTGGTGCATTAAAAGAATGGCAAGAAGCTCAAAATAT
TGATGCTAAACAGTTTGAAGAGGTATTTAGTGCATTAAAAGAGTGGCAAGAAGCTCAAAA
GATAGATGTTGAGCAGTTTGAAAAAGTTTTTGGTGCATTAGAAGACAAGATTGGTACTGA
GCAGTTTCAAGCTATGCAAGAGCACTTAAGCGGCTTGCAAGAAAAATTTACAGGCTTAGA
AGAAAAAGTAGAAACATTTGCAGACATGGTAGGGGGACAAGAACAAGCAATACTAACTTG
TGCCATAGTCAGTGCTGTTGCTGTAATAGCGGTAACTAGTTTTGTTGCATTCTGTATCTA
TCAGGGAGTTAAGCTTGATAAAGAGAAGAAAAACGACTTGTCTCAAGATATGCCAAGCGG
AAAGTTTAATAATGTGAATGATACCGGAAAACTGAAGAATAACTTACAGCAAGGAAGAGT
GTAATGCTCTTCTTGAAAGGGTGTTACGTAAAATTTGTAACACCTTAAATTTCCTTTAGA
TTATGTAGGTTTTGGTAGTAAATTTTTTAGAAAGATGTTTGTATTATAAAGTTGGTAGAG
ATTCTGATTTACTTGAAGTTTGTTAATTGGTATCTTTTAAAGCACAATATTCACTATAGT
ATGCTTAAGATCTTTTCTAAAGTTTTATTTATATTAATACTTTTGGTTTCTAGTTTCTTT
ACTGTACATAATGTTGAAGCTAAGTCTAAAGTGAAGCTTAGTAAAAGGTACATACCTCCT
GGTAATCCTGGTGGTACAAATTTTCATGCAGATGAGGAATTTGCTGATTCATATAAACTA
TATGAAAAGCGTAGGGAGATTCTCAAGAAAAGAAAGTTACAAGGTCAAACTAATGTTAAC
GTAAATAAAGAAGATCTAATCAAAAAATTAAAAGAAAAAAAAATTGCTAGCCTTGATAAC
GAGCCAAACAACGTGGGAGCTTGCATAGTTGAAGATGGGGAGGATGCTATGATCAATCAG
CATGGTATTAATCTTGCACGTTTAAAGGGTGCTGTATTTATAGATCAAGAGCCAGTTTCT
CAGTATGAAAGTAAGCAGCATAAAAGTGAACAACAAAAAGGGAAAAAAGTTACTTCAACA
CGAGAAAAAAAAGTTTCCCCTATAAATGTTACTATAAAAGAAACTCCATCAAGAAGAACG
TGCTCTCATGATTCTATTACTGATCTAAATAGAACACCACAGCATAGTTTAAATGGTTCA
AGTTCATTTGGCAGTGTAGTTGACACAGTAAAATAGTGTCACGATTAATAATATGCTAGA
TAGAGAACTGACATTGAGTGATGATGCATATGAGTCATCGCCGGTTTCCAGGCATAAAAC
TCATACTGTAAAAGTTGGACAAGTGAAGATAGGTGGAAATAATCCTATAGTTGTTCAATC
CATGGCACTTGGTGCACATATAGATTCTGACAACATAAAAAGCAGTGCTCAGAAATATGC
AAAAGAAGTAATAGAACTAGCTCATGCAGGTTCAGAGTTGGTGCGAATTGCTTTGAACTC
AGAGGAAGTAGCAAAAGCAATACCTTATATAGTAGAGGAAATAAATAAAGAAGGCTTTGA
TGGTAAGATATTAGTAGGCTGTGGACAATATGAGCTCTACAGGCTGATTCAGGATTATCC
AGACAACATTAAAATTCTGGGTAAAATTAGGATAAATCCAGGTAATATAGGCTTTGGTGA
TAAACGTGATGAAAAATTTGAAAAAATTATAGAGTATGCAATAACGCATGATCTTCCTGT
CAGAATTGGAGTAAATTGGGGTAGTCTTGATAAGTACCTTTCACAAAAATTAATGGATGA
AAACTCCTTGTCTAGTAATCCAAAAACTTCTGATGTTATATTACGTAAGACGCTTGTAAT
GTCTGCTCTTGGTAGTGCAAAAAAAGCTGAAAAGATTGGCCTTAATGCAGAGAAAATAAT
CATTTCATGTAAAGTCAGTAGAGTGCAAGATTTAATTTTAGTTTATACTGCACTTGCAAA
ATCTTCCAATTATGCGCTGCATTTGGGTTTAACCGAAGCTGGTATGGGTAATAAAGGCAT
AATAAATACCACAGCAGGGCTTACTTATTTATTGCAAAATGGTATTGGAGACACTATCCG
GGCTTCTTTAACTCAGCGCCCTGGTGAATCACGCACTAATGAGGTGGTAGTATGTCAGGA
AATACTGCAGTCTATAGGTTTGCGCTACTTTAACCCTCAGGTGAGTTCATGTCCTGGTTG
TGGACGCACAAGTAGCGATCGTTTTCGTATATTAACTAAGGAAGTAAATGGCTACATAAA
AACTCATATGCCGATATGGAAGAAAAATAATCCTGGTGTAGAGTATATGAAAGTTGCTGT
TATGGGATGCATAGTAAATGGTCCTGGAGAGAGCAAACATGCAAATCTGGGGATCAGCCT
GCCTGGGTATGGAGAAAAACCTGTTTCAGCAGTCTACAAAGACGGCAAATATTTCAAAAC
TTTACAAGGTGATAATATTTTTGAAGAATTTAAGGAAATTATTAGTGATTATGTGGAGAA
GCATTACACATAAGCCTTTCACGAGTTTGTACTTAGACTACATTCTGTTTAGTGAACGTC
AAATGAGACAATAAAGAACGTAAATTTAAAAAATAGATAATAGGGTTTCTTCTGCCTTTT
TTTTATATGGTAAATTTCTTAATATTTAGATTGGCCCGGAGTAGTATAGAGATGTTATTC
CAGTATCAAGGACTGAAGTTTCCTGATCTACAATATTTGTACAGTTATGAAATAGATGCA
ATTTGACATAAAAGCTTTACTTTTTGAAATTTTGGGTTACGTTTAATTTAACATATTTCA
GTGGGGAATTTATTGTAAGTAGAAAGGAAGCTTTAAAAATATTAGGTTTTGAATCAAGCG
ATGTGCCCAGTGAACAAGAAATTAAATCAGCGTATAGAAAATTAGCCTTGAAATATCATC
CTGATAAACATTCAGAAGCTGTAAAGAAACAAAATGAGGAGAAATTTAAAAAGCTAGGTA
CTGCATATGAATTTCTCACTAAGGAAAATATAGAAGGGGTTAAAAATCTAACTGACGGAA
ATTTAAATGGAATTAATTCGCCTGAAGATTTGAGGTTTTACTTAAGTAGGGCTCTCTACA
ATCAGGATATAAAGTTTCTTGAAAAGCTTTTTTCCAAATTCAAAAGCAGTAAAGATGGAA
GATTTGGTGATTACATCAATGAAGAACTTATTTGTATTTACTTCCCATTATCTATTGCTT
TAATGCAAGCTAAAGATTCAAGAAATTATAGTATTTTGAAACTTCTTTTAGAAAATGGTG
CTGATCCTAATATAAAGCTATTCCATAATGAAGCTTCGTTATACTATTATATGGTTCTCG
ACGACAGCAGAATTGTAGAGTTATTGTTACAATATGGTGCTGATCCTAATATGTTAGATA
GAAATGGTAAAAGTCCGTTGTTTGAAGCGTTTTTGTGTGATGATGATCATATTATGGAAA
TACTTTTGAAATATGGTGCTAATCCTAATATGTTAGATGAAAATGGTCGAGGTCCATTAT
ATCAAGCAATCAATTGTGACAACGATAAACGCGAAAAATATGTAGAGTTGCTTCTAAAGT
ATGGTGCAGATCCTAATCAGAAGGTTAATGGCTCCAGAGTTATAGAGTATGCTCCATATT
CCATTAATAATGGTATAATGAATTGGATTAAAACGCTTACTTTGCCATACGGTAACAATG
ATAAAGTTAAAAGGTTGATGGCTGAGTACGGTGGAGTTGATAGACGTTATCTACGTGATC
AAACGATACTGACTTGTTGTTGCTTAACAGTAGCTTCTGCTACTTTTTTTAGTATAGCTT
CTCCTTGGTGTTATATACCAACAGCAATATTTGCACTTGCCGCGTGTTTTTTCATTAAAA
ATGCTGTACATGCTGCATTTTTTGCAAAAGAACCTTCTACTGAGTTTACCGAAGCTAGAG
CTTGTCCAGAGATTAGTAAAAGGCTATAATATCTAAAGTTTTAGTGCTGGGTAAAGATGA
GAAAAAGCATCCAGCAGACCTAAGTCAAAGGGAATGGACAAGAATAGAAAGCTACTCCAG
AGTATCATACAGGAAAGGAGGAAGGTCGTCAAAGTATAGCAAAAGAGAAATATTAGAAGC
AATTTTCTATGTATTGTGTATAGGTGTAAATGGCGGTATTTACTATGTGATGGGATACCA
AGGAGAAAATTTAAATCATATAAAGGAAGAATATGGTATGGATATTGAGATTGTCAAAAG
GCCTTCATGTAGGTTCTAAGTCAACAAAGACACACCGCCTTAGCTACTACCAATTAGGGG
TTTAAAGTACAGCCAAGAAGGTGGGTTGTAGAAAGGACTTTTGCTTTAGGAATAGAAGAC
TATCGAAAGAATAAGATTTACTCACTGAAAATTTCATATATCTGGCTATGAGTAGAGTTA
TGTTAAGGAGAGAAACATGCTTGAGTTTATCAATTCCCGGACAAGTTGGGAGTGTTAAAT
AAACTGTGTCAAATCGCATTTTTAGTTCAACTCGATTTTTAACCTACCAGGAAAAAAGAT
ATCAAGTTGAGAGATAGTTAAAGCCCAATCATGTATAGGCATAGTCCATTTCTCTCCTGC
CTTCTTTATAGCACAATATACCTGTTTATACAAGGCATTTGTGCTGGTAAATGAGCCCTT
AGTTTTAGTAAATTTTCTGATCTGTCTATGTAACCCTTCAATAGGATTTGTGGTATAAAT
TAACTTTCTTACAGGGCCGGAATATTTAAAATAACTAGACAGATTTTCCCAATTATTCTC
CCAAAACTAAAGTATATTTTTCTCCCCATTTTTCCTCCAGTTCAAGTAAATAATTCTCGG
CTATTTCTCTACTTGATATGTTTTTTTCAAATCATTCATGAAAACTTTTGCTCGATACAT
ATTTCAGTGAATTTCTTATCTGATGTACTATACATTTCTGCTTTAGGAAATACGCTATTT
ATAGCTGTAGGAAAGCTTTTTAACACAAGCTATCAGAATATCATCTACTCCTCTCTCTTT
TAGGTCATTTAGTACTCCCAACCAGAACTTCACTTTCAGCCAAATAAAAACCCAAAACTT
CTTTTCTGCCATTTTGCTAATATGTTATACATACATTTGCTTACACAATGCCCGTCCTCC
TTGACCTTAAAAAACCATGAACACTATTGGATATACAGATTGCAGCGGACGACTGCGCCA
TTCGTTGATTACCGGTAACAATTTGTCAGTAATACTTGATATCTCTGCTGCAGATATTTT
ATATTTCTTCTACATGCGATGCTATATCCCATGCCACTGGCATATGTACTTAAAACCTTT
GCTTCAAGTTCGGTTGTTTGCCTTTTTCTGACTACTTGTGGCTCGAAACTTCCTTCTCTA
TCTCTTGGTGTCAATAGTTCAAATACTTGTCCGTAAAGTCTTTGAATTTCTTCGGTTGTT
TTCTTCGCTTTCAGCCGACAAATGGTTTTCTATCTCGCCTTCCCTCTAGCAGTTTTTTAT
AAATGGTGTTAATGCTCCATCTCTTCCTGTCAATGGTCTTCCTTCTCGTATAGATGAGAA
GATATTTGTTTCTAATTCTTTATAGTCTACCAAACCGGTAGTTGTGTTTGCTTGACTCAT
TGTCAAACCTCCATTTTTTTATCAATTTATTACTTTACTTCTCGGTTTGATACAGTTTAT
TTAACACTCCCGACAAGTTCTAATCATTAATGTTATACACGTTCTTTTCTTTTTCTATTC
TCTCTTGTTCTTCAATACAATACATAGCAAGCGGATTAGCTTTAAGTCTTTCGACTCCTA
TTTCTTCTCCCGTTCCATCGCAGTAACCATAAATACCTAATTTTATTTTTTCCGACGCCT
CCTTAATTTTTTCTTTTCTATCTTTTCGGCGCTTAATTAATTCTCCATTTTCACTATCAG
AATAAATACTACTATCTTCTAGATCTTGTTTCTCCAGTTCAGAGAGTATTGATTGTAACT
TTAAGCTAAAGTATTCCAGTTGTTTTACGTTCATATATTCTTCATTTTCTGAAGGAACGT
AATCTTCCGGTAACTTTATTTTTATTAATTTTTCCATAGCATTATCAATAAAATATATTA
AAACTTATATAACTTGTAAACACAAAAAATTATACTACCCTCAAAGTAAACACTATAATT
TATAATAAACATTTAAAATCCTGGTATGATTAGTTTGGTAAAAAAATTAGTAATAAATGA
TAATAATCTTACTTATATAGTATGTATTTTTATTATAATGTTAAGTTTATCTTCATATAC
ACTTGAAAACAACAGTAAACAAGAAGTCATATTAACATTAACATGGATATGTGCTACATT
TGTTTTGCAGATCTCTACAAATAATTTATTTACATCTGATTATCATGATGGAATATTAGA
GCAAATCTTTTTACAGCCACTCTCTTCTAGGCTGATAGTTGCTTATAAAATCTTCGCTCA
CTGGTTGTTATTTGGGTTACCGATTTCAGTGATTTCTTTCATGTTCAGCTTTGCAATTCT
AGGCAATAATATTGAACATTCAATAGCAGTTGGAGTGTCTTTATTATTTAATACGCTGAT
AATCATTAATATTTCAGCTACTGGAAATGCATTGATGATTGGTCGAAATAACTTAGCATC
AGGAGTGTCGCAAATTCTTGTTTTGCCAATGATAATGCCAACTTTTGTATATTTCAAATT
GCTAACTCAATTTGAAAATTTATCCTTGAATATTTATACACTACTAATCACCATCTTAGT
TTTTGTCATTTTAATTGTTAACAGCACTATAACTACTCACATAGCATTAAAATTTGCTGT
GGAGCAGGATTGAAAAAACTTACTAGTTATAGCCCTTCTCATAATAGTCCAAAAAGAGTA
AGATATGGATTGATAGTAGTGGAAGGTAAGGATGCCAGTAGCAT
>NODE_13_length_15515_cov_0.259665
CTGATCACTACAGACAATCTCTATATGTCTATCATTAGCATCAGGCAATTGCAAACCGTG
TCCCAAAAATATAAGAGAGAGCTGCATTAACAAAGAGCCATCATAACCAGCCTGATTGCA
ACTAGTAATTAATTCTTCTAATAGATTATCATTTGGAATTTCTGCTTTAGCATGTTCAAA
CATTTTTGTAAAAACATGTTTTGCAATTTGGCGTTGGTCATTTTGATTACATTTATCACG
AAGCTGGCTAACGAAATTCTTGTCTATAACTTGACCATTAATTACAAAATCCATCCTGGG
TAGGTCTTTGTAAGCTTGCTTGCCAGAATTTGCATTCCTATTATTCTCACTTGCCTTTAC
TTGACTTAGCAGAGATTGTGTTAGTTGAAACTGTAACATAATTGGTACACTAGGTTCAAC
ATCAGAATCCCTCACATCAGCTTCTTCTTGACTCTCATCACCTGAATCTCCAGAGTAGCG
ACGCTCCTTAATTTCTTCTCGCCCTAAAATTTCAAACTCCTCTTCAGTGCCTGAATCTCC
AGAATGGCGTCGCTCACTTTCTCCTGCAGTATCTACTGCTGGCGGCATGAGCCCACCAAG
TAAATTCCACCCCATGTTTTACCCCCTCATTATTAGCTAAACTAAGTATAGCATTAAATA
GAAATTTTGCCAAGCAAGTTATTGAGCCTTTTAGCAAATAGACTTACGTCTTCCATCTCT
TCACCTTCCACTATACAAGCTTGATAGAACAATAAGTAAATCATATCTCCAAGTGTTGGA
TTTTCACCATTTTCAGCGTGAGATTCCATTATGTTTCTTATCAAAGGATGCTTAATGTTA
ATTTCAAGTACTTTTGGCGTGCGGTAATTTAGCTGCTTCTGTTCACGTAAAAAACGCTCC
ATACGGAGATCCATAGTTCCTTCATCAACTGCTAGACACACAGGACTATCGGTTAATTTC
TTAGAGATCTTTACACTTTTTACTAAGCTTCCAAGAACCTTGGTGAAGTATTCGAGTATA
GAATCCGCGTTTTCTTCGCTTTTGTTTTCATCTGATTTATTTTCTTCATCTTTCTTACCT
TCTTCTGAAGAGAATTTTTCTAAATCAACATCTGCACGAGTTACAGACTTAAATTTTTGA
TCTTTATATTCATGAATTACGCTAGTCCAGAAATCATCAACTGGATCAACAAATAGAAGC
ACCTCCAATCCCTTACTGACAAATCCTTCAAGTTGTGGACTGTTTTTCACTGAATCGAGA
CTATTACCTGTGAGATAGTAGATATGTTCCTGTTCAGGCTTCATTCTGCTTATATAATCA
TCAATGCTAACTAGCTTACCATCACTGGTGCTATGAAATCTGCAAATGGAAAGCAATGCT
TCTCTTTCATCAGTTGGCATAGCTTCGCAAAGACCTTCTTTTAACACCGCACCAAAATTG
CCCCAGAATTTTGTATATTCCTCTAAATTCTCTTTTGCTTTTTTGCCGAGCTCTGATATT
ATGCGCTTAGTTAAAGATTTCCTAATCTGCTCAACTACACGATTATTTTGCAGTGTTTCT
CTGCTGATATTGAGAGGCAAATCCGGTGAATCAACCACACCTTTCAAAAAACGCAAGTAC
TGCGGTATAATCTGCACATTATCTTCAGTGATAAACACTTTATTTACATACAATTTTACA
GAGCAGCGTCTATCTGGATGAAATAAATCAAAAGGCTTGATAGAAGGAACATAAAGCAAG
TTCGTATACTCTATTGCACCTTCATTTTTATTATGAAATATCATCCAAGGCTCACCGCCC
ACATGTGCAACACCACGGAAGAAGTCGTTGTGCTCTTCTGGAGTAACGTCATTTTTTGGC
TTAGTCCAAATTGCAGCTTTGCTGTTTAATTTTTCACTTTTTCCCTCTTCATTTACAAAC
TCAACGGGAAAATTTATGTGGTCAGAGTAAGTAGTAACAATGTTTTCAATACGGAATTTG
TCTAAAAATTCGCTTTCTTCAGGACGCATGATGAGCGTAATTTTTGTGCCACGAGAGATT
TGACCATCTAATTTGCTGATTGAATACTCTCCATCTCCTTTAGATTTCCACACCCAAGAC
TCTTCTTCTCCGGCTTTCCTTGATTCTACTATAACTTCTGAAGCAACCATGAAGCTTGAA
TAAAAACCAACACCAAACTTTCCAATCAGCTCTACAGCTTGGCTCGAATCTTTATTATTC
TTAATTGCATCCAAGAATTTTTGCGTACCAGAACTTGCAATCGTGCCAAGATTATCTATT
AAATCTTGCCTGTTCATGCCAATTCCATTGTCGGTTATATACAGCTCATTCTTATCTTTA
CTGGAGCTAATAGTAATCTTCAACTCATCACTTGAATCTAATAAATCAGCATTTAATTGT
GATTCATAGCGCAATTTATCACATGCATCTGATGCATTTGATATTAACTCACGCAAGAAA
ATATCCTTATTAGTATAAAGTGAATGAATTACTATATTTAGTACTTTGCCTACTTCAGCG
TCAAGTTTTAAACTTTCAGTTTCTTGTATGTTGTGCATTTTGAGCTCCATTATTAGCCTA
CTACTCTAATAATTTAAGTATTGCACTGCGATCTTTCAAGGTCACACATGCTAAAATTTA
TGTGGGCCAACTTATGGTTCCAATGCTAAACTGGAATAAGTACAACCATTGTGTCATGCA
AATTAAGAAGAAAGTGCTAGAATATAATATCTCTTATTTGCTTCAAAGATTTGTTAGTCT
TTGATTCTTTTTTTTTAAAAGTAGTCTCAAGAGAGATTTTAAGCTTTTTCCATTCTTCTT
GACCATTTGGCATTAAATCACTCTCAATCTTCTCCAGTACTTTCTGAGGTGATGAATATA
ATTCCTCGTACAAATCAGTGTTTACTGACTGTAGTATTACTAAAAATGTAAATAAATTCG
GATCAAGTAATTCTTCTTTTGCATGGTTCAAAAAACATAGCTTTATTCTCCTTATACAGT
ATTGTATTGCCTGCAGTGATAATGAGAAGCTTTCTGCATAAAATATAAAGCTATCTATAA
TTAAGCTCTTTGATTTTTTCGGTAATTCAGAACTTTCAAACAGTTTTCTTATAAACTGCT
CTGTTGGCTGTTTTGGCAAATGCAAAGAGAGATCAGTAAAAGATTTTAGGCTAAAATTTG
GTCCAAGTATTGTGCTAATTGCTCTTTGCACATTACTCTTATCTTGGCTAACAGAGATAA
TGAAAACCAGTCCCTCGACATCAAGCATGTACTTTATGGATTCTAAAAAATCGACAATGA
ATTTAGGGCGACATATATCAAGATCATCGACCATTATATAAATGTTTTTGTCTTTCCTGA
TTTTATTAACCACATCTGCTAGTTGTATCTTAAAGTCTCTAATGTTCTCTTTTCTCCTTT
GGAGAAGATTTAATTCACCCAAGACAAAACCAATGTCTTTCTTATCAGCCTCTTTTGCAG
CATCGAGAAATACTGAAAGCATAGCAAGTGGAGATTTACTGATCAGCTTTCCTAATGTAT
TGAGAGAAAATAGTTCTTGGTTTATGTTTTTGAACTGCTGTATAACACTCCTTTTTACTT
TGTATGATGCGAATAGATCCTCAAACAAGAAATGCAAAAAAGAAGGCAATGGTTGATCTA
GCGCACTAATATCCCATGCGCTGTAATAAGCTGCAATTTCATTTTGCTGCTCTAGATCCT
TTACCCATTCTTTCAAAAAAAATGTCTTACCCCACTTATCATATCCTTCTAAGGATACGA
TTGAAAAAGACTTATCGATTGTCTTGATTATAGAACTAAATTTACTTGCAATTTGCTTAT
AACCCAAGCAATCACCTTCCCAATTTATTACCTTAGGCAATTGTTTCTCTTCTTTTTTTC
TGAAGGTTATTAGCGATGTAAGTTTTTTTAAGCACATACCTTACTTTATATTTAACTCAT
ACTCTTGTCTTGACGTAAGCGCTATCTTCAGAGTCCCTTCATCTAGGTAGTCAATTTCTC
CACCTATCGGTATACCACAAGCAAGGCGCGATATTTTTACATTCGAATTCTTTAGCAATT
CAATTATATATTGCGCAGTAACTTGGCCTTCTAATGTCGGATTGATTGCAATAATGACCT
CTTCAATTTTAAATTCTGTAACTCTTTTGGGAATGTTATCAAGATTCAGTTCTTTTGGAC
CTATGCCATTTATTGCTGATAGCCTTCCACCCAAAACATGATACATACCTGAATATATAT
TCCCTTTTTCAAATGCCCATAGATCACCCAATTCTTCTACTACACACATTAACTTGGTGT
CACGCTTTGGGTTAGTACAAATAGAACACGGCGATTTAGTATCTAGGTTTCCACAAATTT
TGCACTCTATTATAAGATCCGCTAGCTCTCTAATCAAAGATGCAAGCGGTAGCATGACTT
TCTCTTTATTTTGGAGCAAATGTATAACTAACCTTCGTGATGATGATGGACCTAAACTTG
GCAATTTAGAAAAAGCATGAACTAAATTCTTTATATTAATGTTCATTTAACAAATTCAGG
ATATAGTTTATAAAATGATAACATCAAACCTTTCGTAAAGAAAGCTTAGTTTGATTGGCT
ATGAAAAAGATTTCCCACTTTTTTTTAGAACTGTCTTGAAAAAATTAATGTAATCACAAT
CTACTGTAATCTAACTCTGATTCAGGTATAACTGAAATTATCTCACACATTTGCGTAGTT
ACTACGGTACTTCTTTTTTGAAAATGACGTAATTTATTTTTCAACATATTTCTTTCTTCC
ACATAACTGTCCGATTCTTTATTCAAACTAGAATTTTTTTCTTCATACTTGGAAAGTATT
GTATCGATCAAATAATTAAAAAATAATATTAGACCTGTAGTGTTGGAGAGCAATTCAAGA
[truncated: 1,066,236 more chars]
